# Supplementary material for: Global Reprogramming of Transcription in Chinese Fir (Cunninghamia lanceolata) during Progressive Drought Stress and after Rewatering
Source: Int J Mol Sci. 2015 Jul 6;16(7):15194–219. doi: 10.3390/ijms160715194 (PMC4519895; doi:10.3390/ijms160715194)
Supplement: Supplementary file 1 [file ijms-16-15194-s001.zip]

Archive with 6 entries (5 files):
- ijms-83291-supplementary information/
- ijms-83291-supplementary information/File S1.xlsx
- ijms-83291-supplementary information/File S2.xlsx
- ijms-83291-supplementary information/File S3.xlsx
- ijms-83291-supplementary information/File S4.xlsx
- ijms-83291-supplementary information/ijms-83291-Supplementary Information.pdf
