# Supplementary material for: Global Reprogramming of Transcription in Chinese Fir (Cunninghamia lanceolata) during Progressive Drought Stress and after Rewatering
Source: Int J Mol Sci. 2015 Jul 6;16(7):15194–219. doi: 10.3390/ijms160715194 (PMC4519895; doi:10.3390/ijms160715194)
Supplement: Supplementary file 1 [file ijms-16-15194-s001.zip › ijms-83291-supplementary information/File S1.xlsx]

## Sheet: C-VS-CK
GO_ID	GO_term	TYPE	DIFF_GENE_IN_GO	UP_GENE	DOWN_GENE	ALL_DIFF_GENE_IN_ALL_GO	ALL_GENE_IN_GO	ALL_GENE_IN_ALL_GO	UP_GENE_list	DWON_GENE_list	P-VALUE	FDR
GO:0005622	intracellular	cellular_component	72	0	72	533	620	16894	-	First_Contig1248,Contig21064,First_Contig66,Contig17804,Contig5799,Contig5697,Contig4661,Contig981,Contig1957,Contig5570,Contig2286,Contig473,Contig1647,Contig70384,Contig5859,Contig7387,Contig6531,Contig1276,Contig985,Contig5696,Contig1078,Contig3075,Contig243,Contig11354,First_Contig63,Contig1029,Contig5221,Contig109017,Contig2995,Contig16904,Contig6005,Contig6166,Contig1956,Contig9637,Contig17…	3.36599e-19	2.76011e-17
GO:0005840	ribosome	cellular_component	66	0	66	533	280	16894	-	First_Contig1248,Contig21064,First_Contig66,Contig17804,Contig5799,Contig5697,Contig4661,Contig981,Contig1957,Contig5570,Contig2286,Contig473,Contig1647,Contig70384,Contig14502,First_Contig170,Contig6531,Contig1276,Contig5696,Contig913,Contig1078,Contig3075,Contig243,Contig11354,Contig5720,First_Contig63,Contig1029,Contig5221,Contig2995,Contig1956,Contig9637,Contig17553,Contig1895,Contig6861,Cont…	6.16341e-33	2.527e-30
GO:0006412	translation	biological_process	64	0	64	533	331	16894	-	First_Contig1248,Contig21064,First_Contig66,Contig17804,Contig5799,Contig5697,Contig4661,Contig981,Contig1957,Contig5570,Contig2286,Contig473,Contig1647,Contig70384,Contig6531,Contig1276,Contig5696,Contig913,Contig1078,Contig3075,Contig243,Contig11354,Contig5720,First_Contig63,Contig1029,Contig5221,Contig2995,Contig1956,Contig9637,Contig17553,Contig1895,Contig6861,Contig6575,Contig494,Contig1169,…	9.67824e-28	1.32269e-25
GO:0003735	structural constituent of ribosome	molecular_function	63	0	63	533	271	16894	-	First_Contig1248,Contig21064,First_Contig66,Contig17804,Contig5799,Contig5697,Contig4661,Contig981,Contig1957,Contig5570,Contig2286,Contig473,Contig1647,Contig70384,Contig6531,Contig1276,Contig5696,Contig913,Contig1078,Contig3075,Contig243,Contig11354,Contig5720,First_Contig63,Contig1029,Contig5221,Contig2995,Contig1956,Contig9637,Contig17553,Contig1895,Contig6861,Contig6575,Contig494,Contig1169,…	3.03138e-31	6.21432e-29
GO:0000166	nucleotide binding	molecular_function	38	3	35	533	2733	16894	Contig1156,Contig230,Contig6789,	Contig12789,Contig3546,Contig11528,Contig7218,Contig2728,Contig1354,Contig30683,Contig12981,Contig11290,Contig6166,Contig4756,Contig5963,Contig26438,First_Contig350,Contig6697,Contig6385,Contig1772,Contig13005,Contig4391,Contig11550,Contig5317,Contig32699,First_Contig1681,Contig1191,Contig16563,Contig1303,Contig8026,Contig5698,Contig11323,Contig10382,Contig2197,Contig5366,Contig18447,Contig7617,C…	1.29004e-08	3.30573e-07
GO:0009055	electron carrier activity	molecular_function	32	7	25	533	465	16894	Contig11107,Contig7177,Contig1529,Contig2952,Contig707,Contig6025,Contig670,	Contig23833,Contig8177,Contig6100,Contig11105,Contig77,Contig9240,Contig3085,Contig10628,Contig371,Contig2989,Contig19740,Contig3351,Contig12130,Contig8246,Contig15013,Contig18385,Contig12013,Contig3764,Contig987,Contig12466,Contig5826,Contig654,Contig1125,Contig2964,Contig3078,	7.71347e-05	0.00102017
GO:0030529	ribonucleoprotein complex	cellular_component	27	0	27	533	162	16894	-	Contig12108,Contig5799,Contig4661,Contig2286,Contig1647,Contig70384,Contig913,Contig1078,Contig5720,First_Contig63,Contig6861,Contig494,Contig1169,Contig8336,Contig25077,Contig10002,Contig5721,Contig3990,Contig5787,Contig75797,Contig15460,Contig137,Contig1827,Contig1476,Contig10849,Contig1908,Contig62893,	1.60381e-11	9.39373e-10
GO:0015031	protein transport	biological_process	22	0	22	533	119	16894	-	Contig4,Contig4106,Contig2992,First_Contig1660,Contig1772,Contig4391,Contig6581,Contig9952,Contig5828,Contig7822,Contig1023,Contig1303,Contig8026,Contig4731,Contig5698,Contig21640,Contig17070,Contig4268,Contig7617,Contig18253,Contig7170,Contig2359,	1.61215e-10	7.34424e-09
GO:0016740	transferase activity	molecular_function	18	3	15	533	1091	16894	Contig3839,Contig4861,Contig6978,	Contig3459,Contig4946,Contig7701,First_Contig70,Contig18017,Contig5963,Contig13805,Contig28327,Contig1191,Contig21218,Contig7589,Contig8143,Contig9960,Contig2909,Contig26292,	0.00359229	0.0188826
GO:0045454	cell redox homeostasis	biological_process	17	4	13	533	87	16894	Contig11107,Contig6150,Contig2952,Contig6025,	Contig11105,Contig10628,Contig2989,Contig3351,Contig8246,Contig1263,Contig12013,Contig22644,Contig3764,Contig987,Contig12466,Contig1125,Contig2964,	6.87589e-09	1.87941e-07
GO:0003723	RNA binding	molecular_function	17	2	15	533	1133	16894	Contig5993,Contig77832,	Contig12108,Contig4661,Contig2286,Contig11733,Contig1078,Contig14120,Contig17553,Contig1579,Contig10002,Contig1272,Contig8703,Contig5787,Contig10849,Contig9465,Contig9464,	0.000900487	0.00647719
GO:0005524	ATP binding	molecular_function	16	4	12	533	2822	16894	Contig6940,Contig341,Contig1156,Contig230,	Contig6260,First_Contig72,Contig27485,Contig7891,Contig1799,Contig5963,First_Contig1681,Contig1191,Contig19147,Contig172,Contig906,Contig2909,	9.61105e-21	9.85133e-19
GO:0008270	zinc ion binding	molecular_function	14	0	14	533	1539	16894	-	Contig19550,Contig12789,Contig37002,Contig2728,Contig1354,Contig7013,Contig11290,Contig109017,Contig26438,Contig18334,Contig32699,Contig2594,First_Contig1351,Contig8571,	1.51513e-08	3.65414e-07
GO:0003677	DNA binding	molecular_function	14	1	13	533	1181	16894	Contig6417,	Contig12828,Contig11968,Contig9273,Contig5405,Contig41649,Contig15089,Contig19732,Contig4918,Contig4894,Contig15090,Contig12977,Contig1797,Contig5006,	2.89523e-05	0.000409325
GO:0015035	protein disulfide oxidoreductase activity	molecular_function	12	1	11	533	54	16894	Contig6025,	Contig11105,Contig10628,Contig2989,Contig3351,Contig8246,Contig12013,Contig3764,Contig987,Contig12466,Contig1125,Contig2964,	2.20879e-07	4.52801e-06
GO:0016881	acid-amino acid ligase activity	molecular_function	12	0	12	533	55	16894	-	Contig13907,Contig4618,Contig269,Contig7685,Contig568,Contig6693,Contig1877,Contig8795,Contig4399,Contig48528,Contig7660,Contig2830,	2.65399e-07	5.18161e-06
GO:0006886	intracellular protein transport	biological_process	12	0	12	533	127	16894	-	Contig4106,First_Contig662,Contig13393,Contig6581,Contig7822,Contig13194,Contig1444,Contig8026,Contig11227,Contig17070,Contig733,Contig18253,	0.000788948	0.00588125
GO:0016874	ligase activity	molecular_function	12	0	12	533	155	16894	-	Contig13907,Contig269,Contig7685,Contig568,Contig6693,Contig353,Contig1877,Contig4399,Contig172,Contig48528,Contig7660,Contig2830,	0.00424993	0.0209936
GO:0016706	oxidoreductase activity, acting on paired donors, with incorporation or reduction of molecular oxygen, 2-oxoglutarate as one donor, and incorporation of one atom each of oxygen into both donors	molecular_function	11	1	10	533	150	16894	Contig4518,	Contig23904,Contig4088,Contig2526,Contig64,First_Contig285,Contig16150,Contig41,Contig14205,Contig82500,Contig45,	0.00877935	0.0346109
GO:0005730	nucleolus	cellular_component	10	0	10	533	58	16894	-	First_Contig1248,Contig12108,Contig1647,First_Contig170,Contig41271,Contig11733,Contig5720,Contig6575,Contig10002,Contig62893,	1.55152e-05	0.000244663
GO:0051082	unfolded protein binding	molecular_function	10	0	10	533	61	16894	-	Contig14732,Contig4979,Contig14142,Contig20233,Contig11010,Contig8613,Contig7506,Contig417,Contig13843,Contig8614,	2.36354e-05	0.00034609
GO:0005783	endoplasmic reticulum	cellular_component	10	0	10	533	93	16894	-	Contig4,Contig5623,First_Contig662,Contig13393,Contig3719,Contig18740,Contig1586,Contig9952,Contig13194,Contig8026,	0.000713852	0.00552225
GO:0007264	small GTPase mediated signal transduction	biological_process	9	0	9	533	80	16894	-	Contig6166,Contig6697,Contig1772,Contig4391,Contig11550,Contig1303,Contig5698,Contig11323,Contig7617,	0.000879472	0.00643899
GO:0006633	fatty acid biosynthetic process	biological_process	9	3	6	533	95	16894	Contig3074,First_Contig8,Contig1358,	Contig10936,Contig2006,Contig18660,Contig29444,Contig1325,Contig172,	0.00293644	0.0164923
GO:0006355	regulation of transcription, DNA-dependent	biological_process	9	0	9	533	700	16894	-	Contig11968,Contig6641,Contig8458,Contig15701,Contig6640,Contig15089,Contig17937,Contig4918,Contig15090,	0.00317392	0.0171225
GO:0006457	protein folding	biological_process	9	1	8	533	121	16894	Contig29,	Contig14555,Contig14142,Contig1799,Contig20233,Contig7506,Contig15472,Contig3784,Contig13843,	0.0144431	0.0422977
GO:0003676	nucleic acid binding	molecular_function	8	1	7	533	2120	16894	Contig77832,	Contig10027,Contig5787,Contig16838,Contig46283,Contig10849,Contig5366,Contig18447,	4.37468e-19	2.98936e-17
GO:0016772	transferase activity, transferring phosphorus-containing groups	molecular_function	8	3	5	533	1330	16894	Contig6940,Contig341,Contig1156,	First_Contig72,Contig27485,Contig7891,First_Contig1681,Contig906,	5.22655e-10	1.94808e-08
GO:0006468	protein phosphorylation	biological_process	8	3	5	533	1244	16894	Contig6940,Contig341,Contig1156,	First_Contig72,Contig27485,Contig7891,First_Contig1681,Contig906,	4.50532e-09	1.42091e-07
GO:0004672	protein kinase activity	molecular_function	8	3	5	533	1239	16894	Contig6940,Contig341,Contig1156,	First_Contig72,Contig27485,Contig7891,First_Contig1681,Contig906,	5.10106e-09	1.49388e-07
GO:0006662	glycerol ether metabolic process	biological_process	8	1	7	533	26	16894	Contig6025,	Contig10628,Contig2989,Contig3351,Contig12013,Contig3764,Contig987,Contig2964,	1.60483e-06	2.86078e-05
GO:0051536	iron-sulfur cluster binding	molecular_function	8	1	7	533	100	16894	Contig1529,	Contig23833,Contig8264,Contig77,Contig371,Contig16186,Contig18154,Contig18534,	0.0128288	0.0383927
GO:0004674	protein serine/threonine kinase activity	molecular_function	7	3	4	533	1053	16894	Contig6940,Contig341,Contig1156,	First_Contig72,Contig7891,First_Contig1681,Contig906,	1.11795e-07	2.54645e-06
GO:0022900	electron transport chain	biological_process	7	2	5	533	49	16894	Contig1529,Contig230,	Contig77,Contig371,Contig9310,Contig1294,Contig15013,	0.000663724	0.00544254
GO:0003899	DNA-directed RNA polymerase activity	molecular_function	7	1	6	533	60	16894	Contig28279,	Contig12828,Contig12981,Contig9465,Contig9464,Contig12977,Contig1797,	0.00220698	0.0133068
GO:0044237	cellular metabolic process	biological_process	7	1	6	533	75	16894	Contig6789,	Contig3546,Contig11528,Contig30683,Contig12981,Contig6385,Contig2197,	0.00787786	0.0313585
GO:0050662	coenzyme binding	molecular_function	7	1	6	533	83	16894	Contig6789,	Contig3546,Contig11528,Contig30683,First_Contig350,Contig6385,Contig2197,	0.0137153	0.0404551
GO:0006334	nucleosome assembly	biological_process	7	1	6	533	85	16894	Contig6417,	Contig9273,Contig3736,Contig41649,Contig14697,First_Contig354,Contig4894,	0.0155845	0.0449974
GO:0055085	transmembrane transport	biological_process	6	1	5	533	542	16894	Contig2004,	Contig18466,Contig7580,Contig13662,Contig22434,Contig92,	0.00423847	0.0211923
GO:0022625	cytosolic large ribosomal subunit	cellular_component	5	0	5	533	7	16894	-	First_Contig1248,First_Contig170,Contig5720,Contig6575,Contig62893,	2.33321e-06	3.9859e-05
GO:0006605	protein targeting	biological_process	5	0	5	533	9	16894	-	Contig6581,Contig7822,Contig1444,Contig11227,Contig17070,	6.45455e-06	0.000105855
GO:0022626	cytosolic ribosome	cellular_component	5	0	5	533	15	16894	-	First_Contig1248,Contig1647,Contig5720,Contig6575,Contig62893,	5.97332e-05	0.000816354
GO:0015078	hydrogen ion transmembrane transporter activity	molecular_function	5	1	4	533	16	16894	Contig771,	Contig10873,Contig4079,Contig18748,Contig9194,	7.99987e-05	0.00102498
GO:0004298	threonine-type endopeptidase activity	molecular_function	5	0	5	533	18	16894	-	Contig967,Contig4968,Contig13040,Contig7651,Contig7417,	0.000136915	0.00147724
GO:0005839	proteasome core complex	cellular_component	5	0	5	533	18	16894	-	Contig967,Contig4968,Contig13040,Contig7651,Contig7417,	0.000136915	0.00165104
GO:0051603	proteolysis involved in cellular protein catabolic process	biological_process	5	0	5	533	19	16894	-	Contig967,Contig4968,Contig13040,Contig7651,Contig7417,	0.000175478	0.00179865
GO:0015935	small ribosomal subunit	cellular_component	5	0	5	533	21	16894	-	Contig4661,Contig1078,Contig17553,Contig1579,Contig75797,	0.000278295	0.00278295
GO:0004175	endopeptidase activity	molecular_function	5	0	5	533	21	16894	-	Contig967,Contig4968,Contig13040,Contig7651,Contig7417,	0.000278295	0.00316947
GO:0015986	ATP synthesis coupled proton transport	biological_process	5	2	3	533	22	16894	Contig771,Contig230,	Contig10873,Contig1104,Contig18748,	0.000345023	0.00328975
GO:0000502	proteasome complex	cellular_component	5	0	5	533	26	16894	-	Contig967,Contig4968,Contig13040,Contig7651,Contig7417,	0.00074736	0.0056744
GO:0016310	phosphorylation	biological_process	5	0	5	533	519	16894	-	Contig26716,Contig7891,Contig5963,Contig1191,Contig2909,	0.00234973	0.0139622
GO:0016301	kinase activity	molecular_function	5	0	5	533	502	16894	-	Contig26716,Contig7891,Contig5963,Contig1191,Contig2909,	0.00341864	0.0182032
GO:0008565	protein transporter activity	molecular_function	5	0	5	533	46	16894	-	Contig4106,Contig2992,Contig21640,Contig18253,Contig2359,	0.00998618	0.0386258
GO:0043531	ADP binding	molecular_function	4	0	4	533	800	16894	-	Contig5830,Contig7200,Contig4294,Contig2539,	5.60333e-07	1.04426e-05
GO:0016272	prefoldin complex	cellular_component	4	0	4	533	6	16894	-	Contig14142,Contig20233,Contig7506,Contig13843,	2.1186e-05	0.000321713
GO:0015450	P-P-bond-hydrolysis-driven protein transmembrane transporter activity	molecular_function	4	0	4	533	14	16894	-	Contig6581,Contig7822,Contig11227,Contig17070,	0.000434382	0.00404765
GO:0031072	heat shock protein binding	molecular_function	4	0	4	533	17	16894	-	Contig14732,Contig4979,Contig11010,Contig417,	0.00091126	0.00644166
GO:0015934	large ribosomal subunit	cellular_component	4	0	4	533	22	16894	-	Contig5720,Contig2995,Contig1272,Contig5721,	0.00246004	0.0144088
GO:0015992	proton transport	biological_process	4	2	2	533	25	16894	Contig771,Contig230,	Contig2828,Contig9194,	0.00402461	0.0208872
GO:0005198	structural molecule activity	molecular_function	4	0	4	533	36	16894	-	Contig20279,Contig12271,Contig18154,Contig18534,	0.0160431	0.0459976
GO:0051537	2 iron, 2 sulfur cluster binding	molecular_function	4	0	4	533	38	16894	-	Contig8264,Contig77,Contig371,Contig16186,	0.0196008	0.0487051
GO:0006952	defense response	biological_process	3	0	3	533	771	16894	-	Contig5830,Contig7200,Contig2539,	1.9304e-07	4.16559e-06
GO:0004550	nucleoside diphosphate kinase activity	molecular_function	3	0	3	533	4	16894	-	Contig5963,Contig1191,Contig19147,	0.000110964	0.00137864
GO:0006165	nucleoside diphosphate phosphorylation	biological_process	3	0	3	533	4	16894	-	Contig5963,Contig1191,Contig19147,	0.000110964	0.00137864
GO:0006228	UTP biosynthetic process	biological_process	3	0	3	533	4	16894	-	Contig5963,Contig1191,Contig19147,	0.000110964	0.00137864
GO:0006183	GTP biosynthetic process	biological_process	3	0	3	533	4	16894	-	Contig5963,Contig1191,Contig19147,	0.000110964	0.00137864
GO:0006241	CTP biosynthetic process	biological_process	3	0	3	533	4	16894	-	Contig5963,Contig1191,Contig19147,	0.000110964	0.00137864
GO:0008113	peptide-methionine (S)-S-oxide reductase activity	molecular_function	3	0	3	533	7	16894	-	Contig7665,Contig9074,Contig2316,	0.000485842	0.00442656
GO:0004602	glutathione peroxidase activity	molecular_function	3	0	3	533	8	16894	-	Contig11393,Contig2131,Contig8482,	0.000711064	0.0057164
GO:0006465	signal peptide processing	biological_process	3	0	3	533	8	16894	-	Contig5623,Contig17026,Contig8130,	0.000711064	0.00694134
GO:0004664	prephenate dehydratase activity	molecular_function	3	0	3	533	13	16894	-	Contig1105,Contig785,Contig12396,	0.00302463	0.0167581
GO:0009094	L-phenylalanine biosynthetic process	biological_process	3	0	3	533	13	16894	-	Contig1105,Contig785,Contig12396,	0.00302463	0.0221446
GO:0015991	ATP hydrolysis coupled proton transport	biological_process	3	1	2	533	20	16894	Contig230,	Contig4079,Contig9194,	0.0113889	0.0343343
GO:0008137	NADH dehydrogenase (ubiquinone) activity	molecular_function	3	2	1	533	22	16894	Contig2690,Contig1765,	Contig13295,	0.0152661	0.0443909
GO:0007021	tubulin complex assembly	biological_process	2	0	2	533	2	16894	-	Contig8613,Contig8614,	0.000546265	0.00486888
GO:0008124	4-alpha-hydroxytetrahydrobiopterin dehydratase activity	molecular_function	2	0	2	533	2	16894	-	Contig30728,Contig653,	0.000546265	0.00559922
GO:0006729	tetrahydrobiopterin biosynthetic process	biological_process	2	0	2	533	2	16894	-	Contig30728,Contig653,	0.000546265	0.00559922
GO:0030532	small nuclear ribonucleoprotein complex	cellular_component	2	0	2	533	2	16894	-	Contig25239,Contig3241,	0.000546265	0.00559922
GO:0005960	glycine cleavage complex	cellular_component	2	0	2	533	3	16894	-	Contig310,Contig3616,	0.00106755	0.00741855
GO:0019464	glycine decarboxylation via glycine cleavage system	biological_process	2	0	2	533	3	16894	-	Contig310,Contig3616,	0.00106755	0.00893254
GO:0009813	flavonoid biosynthetic process	biological_process	2	0	2	533	3	16894	-	Contig2358,First_Contig70,	0.00106755	0.00893254
GO:0030042	actin filament depolymerization	biological_process	2	0	2	533	3	16894	-	Contig985,First_Contig1654,	0.00106755	0.00893254
GO:0015629	actin cytoskeleton	cellular_component	2	0	2	533	3	16894	-	Contig985,First_Contig1654,	0.00106755	0.00893254
GO:0009306	protein secretion	biological_process	2	0	2	533	4	16894	-	Contig11227,Contig2359,	0.00182556	0.011695
GO:0006621	protein retention in ER lumen	biological_process	2	0	2	533	4	16894	-	Contig4,Contig9952,	0.00182556	0.0149696
GO:0000276	mitochondrial proton-transporting ATP synthase complex, coupling factor F(o)	cellular_component	2	0	2	533	4	16894	-	Contig10873,Contig18748,	0.00182556	0.0149696
GO:0046923	ER retention sequence binding	molecular_function	2	0	2	533	4	16894	-	Contig4,Contig9952,	0.00182556	0.0149696
GO:0005787	signal peptidase complex	cellular_component	2	0	2	533	5	16894	-	Contig17026,Contig8130,	0.00285431	0.0164827
GO:0006122	mitochondrial electron transport, ubiquinol to cytochrome c	biological_process	2	0	2	533	6	16894	-	Contig9310,Contig1294,	0.00418403	0.0214432
GO:0008295	spermidine biosynthetic process	biological_process	2	1	1	533	5	16894	Contig4528,	Contig2554,	0.00285431	0.0216716
GO:0033179	proton-transporting V-type ATPase, V0 domain	cellular_component	2	0	2	533	7	16894	-	Contig4079,Contig9194,	0.00584139	0.0241916
GO:0004802	transketolase activity	molecular_function	2	1	1	533	6	16894	Contig82,	Contig81,	0.00418403	0.0281222
GO:0006546	glycine catabolic process	biological_process	2	0	2	533	8	16894	-	Contig310,Contig3616,	0.00784972	0.0321838
GO:0046983	protein dimerization activity	molecular_function	2	0	2	533	300	16894	-	Contig15193,Contig17533,	0.00917254	0.0358166
GO:0005741	mitochondrial outer membrane	cellular_component	2	0	2	533	10	16894	-	Contig18466,Contig92,	0.0129974	0.0386155
GO:0003854	3-beta-hydroxy-delta5-steroid dehydrogenase activity	molecular_function	2	0	2	533	9	16894	-	Contig5317,Contig10382,	0.0102293	0.0391963
GO:0008380	RNA splicing	biological_process	2	0	2	533	11	16894	-	Contig25239,Contig3241,	0.0161688	0.0460361
GO:0009072	aromatic amino acid family metabolic process	biological_process	2	0	2	533	8	16894	-	Contig8459,Contig7220,	0.00784972	0.0487634
GO:0019773	proteasome core complex, alpha-subunit complex	cellular_component	2	0	2	533	8	16894	-	Contig13040,Contig7417,	0.00784972	0.0487634
GO:0015074	DNA integration	biological_process	1	1	0	533	894	16894	Contig77832,	-	4.78921e-11	2.45447e-09
GO:0003964	RNA-directed DNA polymerase activity	molecular_function	1	1	0	533	852	16894	Contig77832,	-	1.6855e-10	6.91055e-09
GO:0006278	RNA-dependent DNA replication	biological_process	1	1	0	533	790	16894	Contig77832,	-	1.07547e-09	3.67453e-08
GO:0044183	protein binding involved in protein folding	molecular_function	1	0	1	533	1	16894	-	Contig14555,	0.00549811	0.026836
GO:0009512	cytochrome b6f complex	cellular_component	1	0	1	533	1	16894	-	Contig162,	0.00549811	0.0352223
GO:0032509	endosome transport via multivesicular body sorting pathway	biological_process	1	0	1	533	1	16894	-	Contig4731,	0.00549811	0.0352223
GO:0016210	naringenin-chalcone synthase activity	molecular_function	1	0	1	533	1	16894	-	First_Contig70,	0.00549811	0.0352223
GO:0045281	succinate dehydrogenase complex	cellular_component	1	0	1	533	1	16894	-	Contig3078,	0.00549811	0.0352223
GO:0010275	NAD(P)H dehydrogenase complex assembly	biological_process	1	0	1	533	1	16894	-	Contig16611,	0.00549811	0.0352223
GO:0000578	embryonic axis specification	biological_process	1	0	1	533	1	16894	-	Contig4731,	0.00549811	0.0352223
GO:0032955	regulation of barrier septum assembly	biological_process	1	0	1	533	1	16894	-	Contig13234,	0.00549811	0.0352223
GO:0008824	cyanate hydratase activity	molecular_function	1	0	1	533	1	16894	-	Contig5405,	0.00549811	0.0352223
GO:0016471	vacuolar proton-transporting V-type ATPase complex	cellular_component	1	0	1	533	1	16894	-	Contig2828,	0.00549811	0.0352223
GO:0030041	actin filament polymerization	biological_process	1	0	1	533	1	16894	-	Contig1249,	0.00549811	0.0352223
GO:0008937	ferredoxin-NAD(P) reductase activity	molecular_function	1	0	1	533	1	16894	-	Contig1278,	0.00549811	0.0352223
GO:0009439	cyanate metabolic process	biological_process	1	0	1	533	1	16894	-	Contig5405,	0.00549811	0.0352223
GO:0016531	copper chaperone activity	molecular_function	1	0	1	533	1	16894	-	Contig19678,	0.00549811	0.0352223
GO:0033788	leucoanthocyanidin reductase activity	molecular_function	1	0	1	533	1	16894	-	Contig7218,	0.00549811	0.0352223
GO:0006672	ceramide metabolic process	biological_process	1	0	1	533	2	16894	-	First_Contig1573,	0.0107726	0.0405208
GO:0008168	methyltransferase activity	molecular_function	1	0	1	533	215	16894	-	Contig15193,	0.0185495	0.0463738
GO:0019307	mannose biosynthetic process	biological_process	1	0	1	533	3	16894	-	Contig17204,	0.0175902	0.0497377

## Sheet: D-VS-C
GO_ID	GO_term	TYPE	DIFF_GENE_IN_GO	UP_GENE	DOWN_GENE	ALL_DIFF_GENE_IN_ALL_GO	ALL_GENE_IN_GO	ALL_GENE_IN_ALL_GO	UP_GENE_list	DWON_GENE_list	P-VALUE	FDR
GO:0055114	oxidation-reduction process	biological_process	396	171	225	2233	1643	16894	Contig36772,Contig6011,Contig12789,Contig14319,Contig4483,Contig8535,Contig23308,Contig10336,Contig21074,Contig52587,Contig40184,Contig1002,Contig21823,Contig15843,Contig9732,Contig3585,Contig11736,Contig1531,Contig29006,Contig13673,Contig20880,Contig7218,Contig7358,Contig671,Contig4278,Contig41623,Contig1810,Contig8931,Contig11347,Contig6992,Contig10061,Contig11393,Contig7174,Contig1835,Contig41…	Contig15371,Contig10328,Contig3900,Contig14570,Contig13967,Contig2309,Contig12611,Contig8381,Contig3074,Contig98,Contig10454,Contig20284,Contig149,Contig16083,Contig3687,Contig11864,Contig9454,Contig28626,Contig4028,Contig3249,Contig5378,Contig849,Contig29854,Contig2375,Contig1115,Contig5214,Contig3222,Contig6369,Contig8896,Contig6371,Contig9179,Contig21115,Contig12576,Contig19445,Contig10679,Con…	5.45826e-24	1.00978e-21
GO:0016491	oxidoreductase activity	molecular_function	333	135	198	2233	1365	16894	Contig36772,Contig6011,Contig12789,Contig14319,Contig4483,Contig8535,Contig23308,Contig10336,Contig21074,Contig52587,Contig40184,Contig1002,Contig21823,Contig15843,Contig9732,Contig11736,Contig1531,Contig29006,Contig13673,Contig20880,Contig7218,Contig7358,Contig671,Contig4278,Contig41623,Contig1810,Contig8931,Contig11347,Contig6992,Contig11393,Contig7174,Contig1835,Contig414,Contig14664,Contig262…	Contig15371,Contig10328,Contig3900,Contig14570,Contig13967,Contig2309,Contig12611,Contig8381,Contig3074,Contig98,Contig10454,Contig20284,Contig149,Contig16083,Contig9454,Contig28626,Contig4028,Contig3249,Contig5378,Contig849,Contig29854,Contig2375,Contig1115,Contig5214,Contig3222,Contig6369,Contig8896,Contig6371,Contig9179,Contig21115,Contig12576,Contig19445,Contig16662,Contig810,Contig1922,Conti…	3.96349e-21	6.28497e-19
GO:0008152	metabolic process	biological_process	301	153	148	2233	1370	16894	Contig33726,Contig1527,Contig14895,Contig5854,Contig210,Contig14113,Contig33400,Contig10725,Contig16670,First_Contig148,Contig1334,Contig6348,Contig2318,Contig15843,Contig3585,Contig48132,Contig1531,Contig14970,Contig1620,Contig9602,Contig4165,Contig3968,Contig36924,Contig10981,Contig27681,Contig25522,Contig1614,Contig8124,Contig36,Contig6007,Contig23931,Contig458,Contig12065,Contig9931,First_Con…	Contig15371,Contig9231,Contig10328,Contig15445,Contig4181,Contig7856,Contig9139,Contig10454,Contig8626,Contig12666,Contig2854,Contig8106,Contig15170,Contig4007,Contig849,Contig29854,Contig374,Contig8601,Contig6004,Contig6369,Contig6371,Contig5072,Contig28872,Contig19445,Contig7014,Contig7938,Contig3839,Contig2267,Contig4489,Contig5113,Contig26358,Contig7247,Contig13336,Contig2157,Contig5204,Conti…	3.33341e-14	2.64292e-12
GO:0016020	membrane	cellular_component	293	132	161	2233	1806	16894	Contig25593,Contig21465,Contig10825,Contig9655,Contig52587,Contig4,Contig29511,Contig7129,Contig7007,Contig23571,Contig15298,Contig10805,Contig14703,Contig11324,Contig513,Contig5338,Contig11618,Contig5623,Contig9851,Contig53435,Contig8131,Contig47124,Contig1592,Contig23546,Contig5314,Contig5440,Contig11569,Contig3131,Contig3258,Contig2561,Contig3753,Contig1759,Contig15458,Contig5022,Contig14158,C…	Contig5065,Contig6637,Contig6083,Contig565,Contig2764,Contig6536,Contig20541,Contig4760,Contig1341,Contig1121,Contig302,Contig11624,Contig4525,Contig7476,Contig601,Contig849,Contig70,Contig3222,Contig3560,Contig496,Contig4367,Contig8634,Contig863,Contig5579,Contig1254,Contig951,Contig2699,Contig898,Contig3639,Contig8177,Contig3116,Contig135,Contig7440,Contig11683,First_Contig111,Contig6535,Contig…	0.00134352	0.028679
GO:0046872	metal ion binding	molecular_function	271	112	159	2233	1579	16894	Contig33726,Contig36772,Contig12789,Contig14319,Contig847,Contig10336,Contig4280,Contig21074,Contig1002,Contig12825,Contig15843,Contig6272,Contig12555,Contig29006,Contig13673,Contig5471,Contig74470,Contig37035,Contig671,Contig4278,Contig7242,Contig8931,Contig18163,Contig6992,Contig36924,Contig77,Contig414,Contig6007,Contig23931,Contig2413,Contig44040,Contig5314,Contig905,Contig33869,Contig4700,Co…	Contig3900,Contig3860,Contig565,Contig16027,Contig14570,Contig2309,Contig8381,Contig3074,Contig14335,Contig3025,Contig98,Contig2061,Contig16083,Contig9454,Contig28626,Contig4525,Contig4028,Contig601,Contig70,Contig2375,Contig1115,Contig3222,Contig8896,Contig9179,Contig21115,Contig793,First_Contig6,Contig26358,Contig8177,Contig1514,Contig14566,Contig135,Contig581,Contig9500,First_Contig223,Contig2…	0.000102355	0.00284035
GO:0003824	catalytic activity	molecular_function	248	134	114	2233	1315	16894	Contig1527,Contig14895,Contig11219,Contig210,Contig14113,Contig13255,Contig8490,Contig646,Contig16670,First_Contig148,Contig9459,Contig52587,Contig1334,Contig40184,Contig2318,Contig9365,Contig3899,Contig6272,Contig12555,Contig48132,Contig19794,Contig1416,Contig5471,Contig9215,Contig7460,Contig64767,Contig8580,Contig3968,Contig27681,Contig61003,Contig25894,Contig6007,Contig458,Contig12065,Contig24…	Contig9231,Contig2503,Contig149,Contig12959,Contig12666,Contig2854,Contig11718,Contig5072,Contig18478,Contig2267,Contig11242,Contig26358,Contig1472,Contig13336,Contig5204,Contig1768,First_Contig21,Contig1201,Contig10406,Contig22561,Contig5684,Contig271,Contig739,Contig2543,Contig801,Contig2863,Contig8098,Contig4885,Contig4605,Contig2193,Contig3490,Contig298,First_Contig175,Contig13396,First_Conti…	6.89783e-07	2.7345e-05
GO:0005524	ATP binding	molecular_function	205	78	127	2233	2822	16894	Contig8099,Contig2056,Contig9655,Contig50999,Contig50798,Contig2575,Contig28078,Contig513,Contig6079,Contig25359,Contig2707,Contig9735,Contig27439,Contig2693,Contig10222,Contig11042,Contig1614,Contig40205,Contig9844,Contig23218,Contig5314,Contig3131,Contig17556,Contig43565,Contig5355,Contig39669,Contig11265,Contig10636,Contig38222,Contig9009,Contig6671,Contig11998,Contig30858,Contig415,Contig607,…	Contig199,Contig3025,Contig1341,Contig15125,Contig1952,Contig4525,Contig2214,Contig7476,Contig851,Contig5776,Contig1631,Contig87,Contig3299,Contig3469,Contig2917,Contig11683,First_Contig223,Contig7228,Contig6541,Contig5565,Contig5137,Contig1587,Contig7891,Contig1270,Contig2139,Contig6293,Contig2852,Contig19510,Contig1941,Contig305,Contig19191,Contig2450,Contig2069,Contig5775,Contig3243,Contig7288…	2.30043e-19	3.19184e-17
GO:0009055	electron carrier activity	molecular_function	147	45	102	2233	465	16894	Contig36772,Contig10336,Contig1002,Contig29006,Contig7358,Contig671,Contig4278,Contig8931,Contig6992,Contig8671,Contig77,Contig24464,Contig20290,Contig3085,Contig58902,Contig2989,Contig20973,Contig26877,Contig18391,Contig6008,Contig43692,Contig6205,Contig23583,Contig13902,First_Contig24,Contig15013,Contig18385,Contig7745,Contig3764,Contig12466,Contig4408,Contig54493,Contig5826,Contig6099,Contig12…	Contig14570,Contig2309,Contig8381,Contig11107,Contig14335,Contig16083,Contig28626,Contig2375,Contig1115,Contig3222,Contig8896,Contig9179,Contig21115,Contig10679,Contig17625,Contig8177,Contig1514,Contig14566,Contig9500,Contig22537,Contig1781,Contig22890,Contig9651,Contig4309,Contig2362,Contig10657,Contig5959,Contig4793,Contig11467,Contig4516,First_Contig150,Contig345,Contig10354,Contig2332,First_C…	1.36849e-17	1.68781e-15
GO:0005506	iron ion binding	molecular_function	141	45	96	2233	470	16894	Contig36772,Contig10336,Contig1002,Contig29006,Contig671,Contig4278,Contig8931,Contig6992,Contig414,Contig683,Contig12563,Contig20290,Contig29752,Contig3093,Contig3085,Contig58902,Contig3014,Contig20973,Contig26877,Contig18391,Contig29753,Contig43692,Contig2127,Contig23583,Contig13902,First_Contig24,Contig40432,Contig15013,Contig7745,Contig54493,Contig5826,First_Contig8,Contig12002,Contig4318,Con…	Contig3900,Contig14570,Contig2309,Contig8381,Contig3074,Contig16083,Contig28626,Contig2375,Contig1115,Contig3222,Contig8896,Contig9179,Contig21115,Contig10679,Contig17625,First_Contig6,Contig8177,Contig1514,Contig14566,Contig22537,Contig1781,Contig22890,Contig9651,Contig4309,Contig2362,Contig10657,Contig6489,Contig5959,Contig4793,Contig11467,First_Contig150,Contig345,Contig10354,Contig2332,Contig…	2.07801e-15	2.0969e-13
GO:0020037	heme binding	molecular_function	135	40	95	2233	451	16894	Contig36772,Contig8535,Contig10336,Contig4280,Contig1002,Contig29006,Contig671,Contig4278,Contig8931,Contig6992,Contig7174,First_Contig131,Contig20290,Contig3085,Contig58902,Contig3204,Contig20973,Contig26877,Contig18391,Contig43692,Contig23583,Contig13902,First_Contig24,Contig15013,First_Contig147,Contig7745,Contig7468,Contig54493,Contig5826,Contig12002,Contig4318,Contig1243,Contig9083,Contig167…	Contig14570,Contig2309,Contig8381,Contig98,Contig16083,Contig3687,Contig9454,Contig28626,Contig2375,Contig1115,Contig3222,Contig8896,Contig9179,Contig21115,Contig12576,Contig10679,Contig569,Contig17625,Contig8177,Contig1514,Contig6617,Contig14566,Contig581,Contig22537,Contig1781,Contig22890,Contig9651,Contig4309,Contig2362,Contig10657,Contig5959,Contig4793,Contig11467,Contig5967,First_Contig150,C…	9.18302e-15	7.84088e-13
GO:0016705	oxidoreductase activity, acting on paired donors, with incorporation or reduction of molecular oxygen	molecular_function	116	32	84	2233	345	16894	Contig36772,Contig10336,Contig1002,Contig29006,Contig671,Contig4278,Contig8931,Contig6992,Contig20290,Contig3085,Contig58902,Contig20973,Contig26877,Contig18391,Contig43692,Contig2127,Contig23583,Contig13902,First_Contig24,Contig7745,Contig54493,Contig5826,Contig12002,Contig4318,Contig1243,Contig16785,Contig4279,First_Contig817,Contig19404,Contig14994,Contig32465,Contig10737,	Contig14570,Contig2309,Contig8381,Contig16083,Contig28626,Contig2375,Contig1115,Contig3222,Contig8896,Contig9179,Contig21115,Contig10679,Contig17625,Contig8177,Contig1514,Contig14566,Contig22537,Contig1781,Contig22890,Contig9651,Contig4309,Contig2362,Contig10657,Contig5959,Contig4793,Contig11467,First_Contig150,Contig345,Contig10354,Contig4868,Contig2332,Contig7177,Contig4812,Contig7162,Contig140…	8.85718e-16	9.83147e-14
GO:0008270	zinc ion binding	molecular_function	115	62	53	2233	1539	16894	Contig12789,Contig18486,Contig15364,Contig2222,Contig12825,Contig9732,Contig13673,Contig37035,Contig64767,Contig7242,Contig18163,Contig17318,First_Contig121,Contig13218,Contig4700,Contig30441,Contig5495,Contig27041,Contig8650,Contig33108,Contig35919,Contig1036,Contig25097,Contig16568,Contig13706,Contig85169,Contig7785,Contig15318,Contig10339,Contig24115,Contig6806,Contig32150,Contig12664,Contig13…	Contig3025,Contig10640,Contig4028,Contig3249,Contig5214,Contig951,Contig10401,Contig5776,Contig32612,Contig2861,Contig18746,Contig9669,Contig10067,Contig1354,Contig12448,Contig6408,Contig9808,Contig146,Contig12221,Contig4006,Contig17072,Contig13674,Contig1981,Contig7253,Contig1927,Contig1070,First_Contig99,Contig10390,Contig5250,Contig7413,Contig6633,Contig8945,Contig4320,Contig14757,Contig8927,C…	1.97158e-10	1.04212e-08
GO:0016772	transferase activity, transferring phosphorus-containing groups	molecular_function	109	50	59	2233	1330	16894	Contig8099,Contig2056,Contig50999,Contig50798,Contig2575,Contig28078,Contig6079,Contig25359,Contig9735,Contig27439,Contig2693,Contig10222,Contig11042,Contig9844,Contig17556,Contig5355,Contig11265,Contig10636,Contig38222,Contig11998,Contig30858,Contig415,Contig27983,Contig10221,Contig10014,Contig50146,First_Contig1681,Contig34989,Contig66334,Contig46222,Contig17557,Contig6022,Contig19229,First_Con…	Contig1341,Contig15125,Contig1952,Contig12535,Contig3299,Contig2917,Contig11683,Contig7228,Contig5137,Contig1587,Contig7891,Contig1270,Contig19510,Contig2450,Contig10204,Contig2069,Contig7288,Contig3490,Contig7851,Contig2230,Contig6824,Contig6940,Contig608,Contig10094,Contig14891,Contig10456,Contig2577,Contig6328,Contig341,Contig1156,Contig25711,Contig12924,Contig9970,Contig9956,Contig7753,Contig…	3.62762e-07	1.49136e-05
GO:0004497	monooxygenase activity	molecular_function	108	29	79	2233	318	16894	Contig36772,Contig10336,Contig1002,Contig29006,Contig671,Contig4278,Contig8931,Contig6992,Contig20290,Contig3085,Contig20973,Contig18391,Contig43692,Contig23583,Contig13902,First_Contig24,Contig7745,Contig54493,Contig5826,Contig12002,Contig4318,Contig1243,Contig16785,Contig4279,Contig24724,Contig19404,Contig14994,Contig32465,Contig10737,	Contig14570,Contig2309,Contig8381,Contig16083,Contig28626,Contig2375,Contig1115,Contig3222,Contig8896,Contig9179,Contig21115,Contig17625,Contig8177,Contig1514,Contig14566,Contig22537,Contig22890,Contig9651,Contig4309,Contig2362,Contig10657,Contig5959,Contig4793,Contig11467,First_Contig150,Contig345,Contig10354,Contig2332,Contig7177,Contig4812,Contig7162,Contig14027,Contig4493,Contig17374,Contig85…	4.78628e-15	4.4273e-13
GO:0005975	carbohydrate metabolic process	biological_process	106	49	57	2233	483	16894	Contig1527,Contig14113,Contig8490,First_Contig148,Contig48132,Contig19794,Contig9215,Contig7460,Contig1620,Contig64767,Contig8580,Contig61003,Contig9931,Contig19855,Contig20523,Contig1535,Contig15943,Contig39669,Contig4101,Contig14783,Contig18152,Contig4463,Contig4623,Contig10851,Contig43071,Contig18890,Contig18161,Contig52326,Contig11149,First_Contig422,Contig14421,Contig1076,Contig132,Contig741…	Contig9231,Contig279,First_Contig2,Contig1065,Contig149,Contig12959,Contig6742,Contig11718,Contig18478,Contig11242,Contig9392,Contig5204,Contig10406,Contig5684,Contig12266,Contig2863,Contig4885,Contig4061,Contig965,Contig13067,Contig5759,Contig12605,Contig1253,Contig13032,Contig83,Contig280,Contig1405,Contig2013,Contig4452,Contig12917,Contig5519,Contig11476,Contig1716,Contig808,Contig136,First_Co…	5.9698e-06	0.000207077
GO:0006468	protein phosphorylation	biological_process	102	47	55	2233	1244	16894	Contig8099,Contig2056,Contig50999,Contig50798,Contig2575,Contig28078,Contig6079,Contig25359,Contig9735,Contig27439,Contig2693,Contig10222,Contig11042,Contig9844,Contig17556,Contig5355,Contig11265,Contig10636,Contig11998,Contig30858,Contig415,Contig27983,Contig10221,Contig10014,Contig50146,First_Contig1681,Contig34989,Contig66334,Contig46222,Contig17557,Contig6022,First_Contig299,Contig11490,Conti…	Contig1341,Contig15125,Contig1952,Contig3299,Contig2917,Contig11683,Contig7228,Contig5137,Contig1587,Contig7891,Contig1270,Contig19510,Contig2450,Contig2069,Contig7288,Contig7851,Contig2230,Contig6824,Contig6940,Contig608,Contig10094,Contig14891,Contig10456,Contig2577,Contig6328,Contig341,Contig1156,Contig25711,Contig12924,Contig9970,Contig9956,Contig7753,Contig404,Contig7850,Contig4383,Contig412…	8.977e-07	3.43603e-05
GO:0004672	protein kinase activity	molecular_function	102	47	55	2233	1239	16894	Contig8099,Contig2056,Contig50999,Contig50798,Contig2575,Contig28078,Contig6079,Contig25359,Contig9735,Contig27439,Contig2693,Contig10222,Contig11042,Contig9844,Contig17556,Contig5355,Contig11265,Contig10636,Contig11998,Contig30858,Contig415,Contig27983,Contig10221,Contig10014,Contig50146,First_Contig1681,Contig34989,Contig66334,Contig46222,Contig17557,Contig6022,First_Contig299,Contig11490,Conti…	Contig1341,Contig15125,Contig1952,Contig3299,Contig2917,Contig11683,Contig7228,Contig5137,Contig1587,Contig7891,Contig1270,Contig19510,Contig2450,Contig2069,Contig7288,Contig7851,Contig2230,Contig6824,Contig6940,Contig608,Contig10094,Contig14891,Contig10456,Contig2577,Contig6328,Contig341,Contig1156,Contig25711,Contig12924,Contig9970,Contig9956,Contig7753,Contig404,Contig7850,Contig4383,Contig412…	1.13261e-06	4.19065e-05
GO:0009507	chloroplast	cellular_component	95	9	86	2233	323	16894	Contig513,Contig27041,Contig9585,Contig2664,Contig22612,Contig43434,Contig17469,Contig26378,Contig74,	Contig565,Contig4535,Contig302,Contig4007,Contig601,Contig849,Contig70,Contig4878,Contig672,Contig19455,Contig6660,Contig793,Contig26358,Contig135,Contig4805,First_Contig1517,Contig2984,Contig6535,Contig1293,Contig157,Contig1735,Contig1806,Contig5863,Contig592,Contig11467,Contig4516,Contig848,Contig8964,Contig305,Contig19191,Contig4935,Contig1108,First_Contig10,Contig1153,Contig9297,Contig825,Con…	1.56153e-10	8.66646e-09
GO:0016757	transferase activity, transferring glycosyl groups	molecular_function	92	45	47	2233	362	16894	Contig33400,Contig45262,Contig5097,Contig4165,Contig25522,Contig36,Contig1688,First_Contig1539,Contig11221,Contig5170,Contig25538,Contig18283,Contig966,Contig60025,Contig4487,Contig19072,Contig4488,Contig27722,Contig10823,Contig39021,Contig22612,Contig16376,Contig18282,Contig1671,Contig17980,Contig11025,Contig629,Contig6759,Contig28545,Contig6738,Contig24753,Contig24651,Contig29248,Contig3610,Con…	Contig15445,Contig4181,Contig8626,Contig8106,Contig15170,Contig8601,Contig6004,Contig7014,Contig7938,Contig3839,Contig4489,Contig5113,Contig941,Contig3661,Contig13177,First_Contig74,Contig5770,Contig17497,Contig895,Contig4490,Contig12027,Contig3692,Contig3316,Contig1070,Contig1847,Contig290,Contig27827,Contig1376,Contig28327,First_Contig270,Contig1079,Contig1035,Contig7172,Contig5453,Contig896,Co…	1.20339e-07	5.34304e-06
GO:0003677	DNA binding	molecular_function	92	55	37	2233	1181	16894	Contig32109,Contig7024,Contig1100,Contig34302,Contig15457,Contig40338,Contig11968,Contig9835,Contig53553,Contig17318,Contig13218,Contig4927,Contig27359,Contig10526,Contig16110,Contig1880,Contig6807,Contig35910,Contig61535,Contig11735,Contig3566,Contig11986,Contig28500,Contig31278,First_Contig84,Contig28501,Contig11157,Contig11967,Contig17284,Contig50442,Contig14941,Contig8995,Contig20792,Contig49…	Contig9912,Contig16027,Contig6232,Contig10401,Contig14078,Contig4156,Contig9669,Contig882,Contig6417,Contig14080,Contig31845,Contig13674,Contig3763,Contig2162,Contig8221,Contig18232,Contig114,Contig6628,Contig651,Contig13716,Contig15089,Contig9,Contig2068,Contig1025,Contig3327,Contig2943,Contig10433,Contig25549,Contig4894,Contig3375,Contig99,Contig922,Contig2447,Contig15753,Contig10582,Contig4556…	1.79831e-07	7.67738e-06
GO:0004674	protein serine/threonine kinase activity	molecular_function	87	43	44	2233	1053	16894	Contig8099,Contig2056,Contig50999,Contig50798,Contig2575,Contig6079,Contig25359,Contig9735,Contig27439,Contig2693,Contig10222,Contig11042,Contig9844,Contig17556,Contig5355,Contig11265,Contig10636,Contig11998,Contig30858,Contig415,Contig27983,Contig10221,Contig50146,First_Contig1681,Contig34989,Contig66334,Contig46222,Contig17557,Contig6022,First_Contig299,Contig11490,Contig10220,Contig28001,Conti…	Contig15125,Contig1952,Contig3299,Contig2917,Contig11683,Contig7228,Contig5137,Contig7891,Contig19510,Contig2450,Contig2069,Contig7288,Contig7851,Contig6940,Contig608,Contig10094,Contig14891,Contig10456,Contig6328,Contig341,Contig1156,Contig25711,Contig12924,Contig9970,Contig9956,Contig7753,Contig7850,Contig4383,Contig4123,Contig6059,Contig9207,Contig9035,First_Contig94,Contig3369,Contig3104,Cont…	8.6186e-06	0.000289899
GO:0005634	nucleus	cellular_component	80	45	35	2233	1182	16894	Contig7024,Contig1100,Contig9682,Contig40338,Contig11968,Contig9191,Contig53553,Contig4927,Contig27359,Contig10526,Contig16110,Contig61535,Contig27041,Contig11735,Contig39669,Contig3566,Contig13040,Contig11986,Contig28500,Contig31278,Contig6005,Contig28501,Contig11967,Contig13972,Contig17149,Contig48426,Contig17937,Contig8995,Contig20792,Contig4918,Contig26378,Contig8665,Contig12733,Contig11425,C…	Contig15930,Contig3025,Contig6232,Contig302,Contig14078,Contig4156,Contig617,Contig6417,Contig6926,Contig14080,Contig4935,Contig2170,Contig6137,Contig3419,Contig2162,Contig18232,Contig678,Contig6628,Contig651,Contig13716,First_Contig13,Contig15089,Contig9,Contig28279,Contig2068,Contig1928,Contig10433,Contig476,Contig25549,Contig4894,Contig99,Contig2447,Contig10582,Contig45569,Contig8527,	2.24897e-10	1.13471e-08
GO:0016758	transferase activity, transferring hexosyl groups	molecular_function	76	34	42	2233	277	16894	Contig33400,Contig5105,Contig4165,Contig25522,Contig36,First_Contig1539,Contig11221,Contig5170,Contig25538,Contig18283,Contig4487,Contig4488,Contig27722,Contig10823,Contig39021,Contig18282,Contig1671,Contig11025,Contig629,Contig6759,Contig28545,Contig6738,Contig24753,Contig29248,Contig3610,Contig25521,First_Contig597,Contig6978,Contig30228,Contig26718,Contig5040,Contig8455,Contig6354,Contig24822,	Contig15445,Contig4181,Contig8626,Contig8106,Contig15170,Contig8601,Contig6004,Contig7014,Contig7938,Contig3839,Contig4489,Contig5113,Contig13177,First_Contig74,Contig5770,Contig15169,Contig17497,Contig895,Contig4490,Contig12027,Contig3692,Contig3316,Contig1847,Contig290,Contig28327,First_Contig270,Contig1035,Contig7172,Contig5453,Contig896,Contig13804,Contig2571,Contig15668,Contig13426,Contig984…	1.11017e-07	5.13452e-06
GO:0004553	hydrolase activity, hydrolyzing O-glycosyl compounds	molecular_function	69	28	41	2233	312	16894	Contig14113,First_Contig148,Contig48132,Contig19794,Contig64767,Contig61003,Contig9931,Contig19855,Contig1535,Contig14783,Contig18152,Contig4463,Contig4623,Contig10851,Contig43071,Contig18890,Contig52326,Contig52204,Contig13437,Contig32496,Contig4792,Contig31324,Contig18349,Contig27840,Contig14112,Contig7175,First_Contig291,Contig10937,	Contig9231,Contig12959,Contig6742,Contig11718,Contig18478,Contig11242,Contig5204,Contig10406,Contig5684,Contig12266,Contig2863,Contig4885,Contig13067,Contig5759,Contig12605,Contig13032,Contig83,Contig1405,Contig2013,Contig4452,Contig12917,Contig5519,Contig11476,Contig1716,Contig808,First_Contig113,Contig2183,Contig839,Contig5992,Contig8845,Contig1949,Contig5223,Contig1395,Contig397,Contig12460,Co…	0.00019445	0.00490544
GO:0005215	transporter activity	molecular_function	65	33	32	2233	303	16894	Contig10825,Contig29511,Contig7007,Contig5510,Contig14703,Contig5338,Contig9851,Contig53435,Contig8131,Contig47124,Contig1592,Contig23546,Contig3753,Contig14158,Contig22631,First_Contig210,Contig57130,First_Contig9,Contig4402,Contig1803,Contig11244,Contig38912,Contig27343,Contig21923,Contig13013,Contig18566,Contig7760,Contig17251,Contig10470,Contig6928,Contig3231,Contig15014,Contig3511,	Contig6637,Contig6083,Contig6536,Contig863,Contig1254,Contig2699,Contig898,Contig3116,Contig7440,Contig31343,Contig9345,Contig864,Contig14810,Contig47,Contig1421,Contig7245,Contig7441,Contig13035,Contig3894,Contig518,Contig8378,Contig3913,Contig4820,Contig5822,Contig325,Contig1246,Contig2079,Contig9410,Contig450,Contig4973,Contig18188,Contig4195,	0.000606503	0.0137391
GO:0003676	nucleic acid binding	molecular_function	53	20	33	2233	2120	16894	Contig10027,Contig64767,Contig11905,Contig85607,Contig13218,Contig25097,First_Contig84,Contig1144,Contig85169,Contig13972,Contig17149,Contig4324,Contig11720,Contig14941,Contig7225,Contig4473,Contig46283,Contig8042,Contig16572,Contig36477,	Contig199,Contig3025,Contig12285,Contig11222,Contig4069,Contig9669,Contig43,Contig10067,Contig3018,Contig23257,Contig19191,Contig2912,Contig4006,Contig443,Contig3419,Contig977,Contig10390,Contig5250,Contig9586,Contig4988,Contig77832,Contig432,Contig12206,Contig12790,Contig1766,Contig12189,Contig9587,Contig6512,Contig10019,Contig2312,Contig11199,Contig3023,Contig4978,	3.70929e-57	4.11732e-54
GO:0015979	photosynthesis	biological_process	42	0	42	2233	71	16894	-	Contig565,Contig1962,Contig601,Contig70,Contig4878,Contig474,Contig135,Contig8088,Contig592,Contig8964,Contig3243,First_Contig10,Contig8573,Contig9297,Contig2064,Contig251,Contig2266,Contig322,Contig129,Contig510,Contig691,First_Contig803,Contig6418,Contig139,Contig3562,Contig226,Contig2154,Contig249,Contig3574,Contig246,Contig556,Contig73,Contig299,Contig287,Contig572,Contig431,Contig3,Contig392…	1.45284e-12	8.95915e-11
GO:0043531	ADP binding	molecular_function	36	8	28	2233	800	16894	First_Contig480,Contig79071,First_Contig481,Contig20900,Contig37591,Contig5935,Contig6441,Contig23155,	Contig3431,Contig9888,Contig17031,Contig1994,Contig6293,Contig3109,Contig3301,Contig3430,Contig4293,Contig18551,Contig12205,Contig18278,First_Contig13,Contig242,Contig14009,Contig12522,Contig321,Contig6327,Contig4825,Contig11410,Contig15541,Contig24193,Contig400,Contig1343,Contig14958,Contig3052,Contig3940,Contig96877,	1.06984e-13	7.42203e-12
GO:0006952	defense response	biological_process	35	8	27	2233	771	16894	First_Contig480,First_Contig481,Contig20900,Contig27051,Contig37591,Contig5935,Contig6441,Contig23155,	Contig3431,Contig44032,Contig1994,Contig6293,Contig3109,Contig3301,Contig3430,Contig4293,Contig18551,Contig12205,Contig24715,Contig242,Contig14009,Contig12522,First_Contig89,Contig321,Contig6327,Contig4825,Contig11410,Contig15541,Contig24193,Contig400,Contig1343,Contig14958,Contig3052,Contig3940,Contig96877,	4.10083e-13	2.6776e-11
GO:0017111	nucleoside-triphosphatase activity	molecular_function	35	9	26	2233	720	16894	Contig9655,Contig2707,Contig3131,Contig607,Contig1738,Contig15356,Contig2915,Contig2151,Contig34330,	Contig7476,Contig851,Contig6660,Contig5776,Contig1631,Contig6541,Contig6293,Contig305,Contig3243,Contig18551,Contig5469,Contig8835,Contig322,Contig1412,Contig1240,Contig1608,Contig12522,Contig3201,Contig1513,Contig21431,Contig6327,Contig300,Contig1512,Contig276,Contig3052,Contig4905,	2.30914e-11	1.34902e-09
GO:0003723	RNA binding	molecular_function	32	7	25	2233	1133	16894	Contig22898,Contig85169,Contig9378,Contig13972,Contig17149,Contig8703,Contig31405,	Contig16027,Contig6621,Contig477,Contig3025,Contig4786,Contig2214,Contig11222,Contig14084,Contig7611,First_Contig1517,Contig819,Contig1947,Contig13891,Contig3419,Contig5250,Contig1679,Contig15214,Contig6958,Contig3385,Contig77832,Contig432,Contig12189,Contig10371,Contig2239,Contig112,	8.80684e-29	1.95512e-26
GO:0016747	transferase activity, transferring acyl groups other than amino-acyl groups	molecular_function	31	15	16	2233	99	16894	Contig29834,Contig4051,First_Contig235,Contig19028,Contig1396,Contig4994,Contig7758,Contig33587,Contig7759,Contig24772,First_Contig375,Contig16093,Contig16095,Contig13672,Contig29985,	Contig374,Contig7968,Contig5677,Contig6956,Contig4997,Contig65,Contig55,Contig4050,Contig8499,Contig12658,Contig2058,Contig10650,Contig13871,Contig9087,Contig8498,Contig4787,	7.34195e-05	0.00220259
GO:0045454	cell redox homeostasis	biological_process	27	10	17	2233	87	16894	Contig8671,Contig2989,Contig4423,Contig6008,Contig3092,Contig22644,Contig3764,Contig12466,Contig506,Contig40764,	Contig11107,Contig6150,First_Contig14,Contig816,Contig10628,Contig2701,Contig13178,Contig740,Contig1263,Contig987,Contig18696,Contig6025,Contig17428,Contig763,Contig485,Contig1262,Contig8527,	0.0002309	0.00557172
GO:0009536	plastid	cellular_component	25	1	24	2233	75	16894	Contig22612,	Contig4878,Contig672,Contig793,Contig26358,Contig157,Contig1735,Contig1806,Contig305,Contig1108,First_Contig10,Contig1153,Contig322,Contig3785,Contig114,Contig14429,Contig50,Contig13548,Contig435,Contig1025,Contig137,Contig3,Contig1736,Contig5090,Contig95,	0.00014867	0.00392913
GO:0009941	chloroplast envelope	cellular_component	23	5	18	2233	60	16894	Contig513,Contig21183,First_Contig9,Contig27343,Contig74,	Contig302,Contig6535,Contig1735,Contig5863,Contig11467,Contig4935,Contig1108,Contig678,Contig50,First_Contig13,Contig16186,Contig2353,Contig21431,Contig3813,Contig4223,Contig1928,Contig476,Contig1736,	4.45219e-05	0.00141198
GO:0007165	signal transduction	biological_process	19	9	10	2233	579	16894	Contig2056,Contig50999,Contig2575,Contig5355,Contig38222,Contig27983,First_Contig299,Contig57899,Contig42989,	Contig3556,Contig1994,Contig18551,Contig1465,Contig12205,Contig4390,Contig6327,Contig14221,Contig3052,Contig9661,	9.77343e-14	7.23234e-12
GO:0051537	2 iron, 2 sulfur cluster binding	molecular_function	17	6	11	2233	38	16894	Contig7358,Contig77,Contig2413,Contig6205,Contig1528,Contig10034,	Contig9500,Contig9717,Contig371,Contig2715,Contig354,Contig16186,Contig8747,Contig73,Contig7219,Contig1689,Contig95,	8.30156e-05	0.00242493
GO:0046983	protein dimerization activity	molecular_function	17	6	11	2233	300	16894	Contig15901,Contig17604,Contig19759,Contig1932,Contig15213,First_Contig376,	Contig14074,Contig24064,Contig7870,Contig4156,Contig617,Contig6926,Contig9744,Contig18232,Contig114,Contig2447,Contig15192,	0.000175935	0.00454157
GO:0009523	photosystem II	cellular_component	14	0	14	2233	22	16894	-	Contig8088,Contig8964,Contig8573,Contig251,First_Contig803,Contig6418,Contig3562,Contig226,Contig3574,Contig246,Contig556,Contig287,Contig431,Contig52,	1.51391e-05	0.000494246
GO:0009409	response to cold	biological_process	13	9	4	2233	30	16894	Contig48132,Contig1535,Contig27041,Contig4994,Contig17469,Contig21036,Contig26378,Contig8076,Contig74,	First_Contig13,Contig4678,Contig1928,Contig476,	0.000651888	0.0144719
GO:0009765	photosynthesis, light harvesting	biological_process	12	0	12	2233	12	16894	-	Contig565,Contig601,Contig70,Contig135,Contig592,Contig9297,Contig139,Contig2154,Contig299,Contig392,Contig2352,Contig189,	1.9746e-06	7.07035e-05
GO:0005315	inorganic phosphate transmembrane transporter activity	molecular_function	12	0	12	2233	25	16894	-	Contig10704,Contig1806,Contig9504,Contig2005,Contig17715,Contig28681,Contig2004,Contig9498,Contig2002,Contig1568,Contig2709,Contig8031,	0.000472025	0.0109156
GO:0006662	glycerol ether metabolic process	biological_process	11	4	7	2233	26	16894	Contig8671,Contig2989,Contig6008,Contig3764,	First_Contig14,Contig816,Contig10628,Contig740,Contig987,Contig6025,Contig763,	0.00184836	0.0353737
GO:0006099	tricarboxylic acid cycle	biological_process	11	9	2	2233	27	16894	Contig7358,Contig3370,Contig1691,Contig12730,First_Contig73,Contig6205,Contig1076,Contig132,Contig2132,	Contig149,Contig412,	0.00238865	0.04419
GO:0009654	oxygen evolving complex	cellular_component	10	0	10	2233	13	16894	-	Contig8088,Contig8964,Contig8573,Contig251,First_Contig803,Contig6418,Contig3562,Contig226,Contig3574,Contig52,	6.34632e-05	0.00195678
GO:0006817	phosphate ion transport	biological_process	10	0	10	2233	21	16894	-	Contig10704,Contig9504,Contig2005,Contig17715,Contig28681,Contig2004,Contig9498,Contig2002,Contig1568,Contig8031,	0.00134645	0.0281992
GO:0019898	extrinsic to membrane	cellular_component	9	0	9	2233	11	16894	-	Contig8088,Contig8964,Contig251,First_Contig803,Contig6418,Contig3562,Contig226,Contig3574,Contig52,	9.72353e-05	0.00276747
GO:0033014	tetrapyrrole biosynthetic process	biological_process	7	0	7	2233	10	16894	-	Contig16284,Contig1922,Contig2555,Contig2193,Contig7375,Contig4223,Contig4224,	0.00101773	0.0221506
GO:0015074	DNA integration	biological_process	6	5	1	2233	894	16894	Contig64767,Contig85607,Contig25097,Contig85169,Contig13972,	Contig77832,	2.17405e-39	8.04398e-37
GO:0009538	photosystem I reaction center	cellular_component	5	0	5	2233	5	16894	-	Contig474,First_Contig10,Contig510,Contig249,Contig303,	0.00138456	0.0284605
GO:0003964	RNA-directed DNA polymerase activity	molecular_function	4	3	1	2233	852	16894	Contig85169,Contig13972,Contig31405,	Contig77832,	8.81523e-40	4.89245e-37
GO:0006278	RNA-dependent DNA replication	biological_process	4	3	1	2233	790	16894	Contig85169,Contig13972,Contig31405,	Contig77832,	1.44032e-36	3.99688e-34
GO:0004386	helicase activity	molecular_function	4	1	3	2233	214	16894	Contig1144,	Contig3025,Contig19191,Contig977,	1.02541e-07	4.94872e-06
GO:0008026	ATP-dependent helicase activity	molecular_function	4	1	3	2233	139	16894	Contig1144,	Contig3025,Contig19191,Contig977,	0.000226384	0.00558414
GO:0005874	microtubule	cellular_component	4	0	4	2233	117	16894	-	Contig620,Contig9696,Contig5334,Contig6200,	0.00185625	0.0349226
GO:0006281	DNA repair	biological_process	2	1	1	2233	108	16894	Contig8262,	Contig114,	0.000253554	0.0059882
GO:0016567	protein ubiquitination	biological_process	2	2	0	2233	91	16894	Contig30468,Contig3550,	-	0.00153569	0.0309931
GO:0005875	microtubule associated complex	cellular_component	2	1	1	2233	90	16894	Contig16170,	Contig9540,	0.00170466	0.0337887
GO:0004842	ubiquitin-protein ligase activity	molecular_function	2	2	0	2233	90	16894	Contig30468,Contig3550,	-	0.00170466	0.0337887
GO:0006260	DNA replication	biological_process	1	0	1	2233	96	16894	-	Contig16075,	0.000145245	0.00393224

## Sheet: D-VS-CK
GO_ID	GO_term	TYPE	DIFF_GENE_IN_GO	UP_GENE	DOWN_GENE	ALL_DIFF_GENE_IN_ALL_GO	ALL_GENE_IN_GO	ALL_GENE_IN_ALL_GO	UP_GENE_list	DWON_GENE_list	P-VALUE	FDR
GO:0055114	oxidation-reduction process	biological_process	419	169	250	2398	1643	16894	Contig11974,Contig36772,Contig6011,Contig12789,Contig14319,Contig4483,Contig8535,Contig23308,Contig10336,Contig21074,Contig52587,Contig6624,Contig40184,Contig1002,Contig21823,Contig15843,Contig9732,Contig3585,Contig1531,Contig29006,Contig13673,Contig20880,Contig7358,Contig671,Contig4278,Contig41623,Contig1810,Contig8931,Contig11347,Contig6992,Contig10061,Contig11393,Contig7174,Contig6506,Contig18…	Contig10328,Contig3900,Contig14570,Contig13967,Contig2309,Contig8381,Contig5290,Contig20291,Contig10454,Contig149,Contig16083,Contig3687,Contig11864,Contig10683,Contig9454,Contig15790,Contig28626,Contig4028,Contig10936,Contig3249,Contig5378,Contig849,Contig29854,Contig2375,Contig7665,Contig1115,Contig5214,Contig3222,Contig6369,Contig8896,Contig6371,Contig9179,Contig4728,Contig12576,Contig19445,Co…	5.139e-24	9.98678e-22
GO:0016491	oxidoreductase activity	molecular_function	347	132	215	2398	1365	16894	Contig11974,Contig36772,Contig6011,Contig12789,Contig14319,Contig4483,Contig8535,Contig23308,Contig10336,Contig21074,Contig52587,Contig40184,Contig1002,Contig21823,Contig15843,Contig9732,Contig1531,Contig29006,Contig13673,Contig20880,Contig7358,Contig671,Contig4278,Contig41623,Contig1810,Contig8931,Contig11347,Contig6992,Contig11393,Contig7174,Contig6506,Contig1835,Contig414,Contig14664,Contig183…	Contig10328,Contig3900,Contig14570,Contig13967,Contig2309,Contig8381,Contig20291,Contig10454,Contig149,Contig16083,Contig10683,Contig9454,Contig15790,Contig28626,Contig4028,Contig10936,Contig3249,Contig5378,Contig849,Contig29854,Contig2375,Contig1115,Contig5214,Contig3222,Contig6369,Contig8896,Contig6371,Contig9179,Contig4728,Contig12576,Contig19445,Contig810,Contig1922,Contig2525,Contig569,Conti…	5.26798e-20	7.67807e-18
GO:0008152	metabolic process	biological_process	334	149	185	2398	1370	16894	Contig8743,Contig33726,Contig1527,Contig14895,Contig5854,Contig210,Contig14113,Contig33400,Contig10725,Contig16670,First_Contig148,Contig6348,Contig2318,Contig15843,Contig3585,Contig48132,Contig17090,Contig1531,Contig14970,Contig1620,Contig9602,Contig4165,Contig3968,Contig36924,Contig10981,Contig27681,Contig25522,Contig1614,Contig6007,Contig23931,Contig458,Contig12065,Contig9931,First_Contig1539,…	Contig8932,Contig10328,Contig15445,Contig12348,Contig7856,Contig3459,Contig9139,Contig10454,Contig8626,Contig12172,Contig12666,Contig17139,Contig2854,Contig17204,Contig8106,Contig4946,Contig15170,Contig1909,Contig849,Contig29854,Contig374,Contig9800,Contig8601,Contig6004,Contig10122,Contig6369,Contig6371,Contig4250,Contig5072,Contig28872,Contig19445,Contig7377,Contig7014,Contig4558,Contig3839,Con…	4.23647e-17	5.48858e-15
GO:0046872	metal ion binding	molecular_function	274	96	178	2398	1579	16894	Contig11974,Contig33726,Contig36772,Contig12789,Contig14319,Contig2866,Contig10336,Contig21074,Contig1002,Contig12825,Contig15843,Contig6272,Contig12555,Contig29006,Contig13673,Contig74470,Contig37035,Contig671,Contig4278,Contig7242,Contig94,Contig8931,Contig6992,Contig36924,Contig414,Contig6007,Contig23931,Contig2413,Contig5314,Contig905,Contig33869,Contig18392,Contig4700,Contig5495,Contig33108,…	Contig3900,Contig3860,Contig565,Contig19550,Contig12348,Contig16027,Contig14570,Contig2309,Contig8381,Contig20291,Contig14335,Contig3025,Contig2061,Contig16083,Contig9454,Contig15790,Contig37002,Contig28626,Contig4028,Contig601,Contig70,Contig2375,Contig1115,Contig13351,Contig3222,Contig23833,Contig8896,Contig9179,Contig4728,Contig8153,First_Contig6,Contig26358,Contig8177,Contig14566,Contig135,Co…	0.00243895	0.0473969
GO:0003824	catalytic activity	molecular_function	267	131	136	2398	1315	16894	Contig8743,Contig1527,Contig14895,Contig11219,Contig210,Contig14113,Contig13255,Contig8490,Contig646,Contig16670,First_Contig148,Contig9459,Contig52587,Contig6694,Contig40184,Contig2318,Contig9365,Contig3899,Contig6272,Contig12555,Contig48132,Contig19794,Contig1416,Contig9215,Contig7460,Contig20427,Contig64767,Contig8580,Contig3968,Contig27681,Contig61003,Contig25894,Contig6007,Contig458,Contig12…	Contig8932,Contig9385,Contig3459,Contig3546,Contig2503,Contig149,Contig12172,Contig12959,Contig12666,Contig2854,Contig17204,Contig11528,Contig4946,Contig11718,Contig9800,Contig10122,Contig5072,Contig18478,Contig7377,Contig735,Contig4558,Contig2267,Contig7346,Contig11242,Contig26358,Contig1472,Contig13336,Contig5204,First_Contig21,Contig1201,Contig10406,Contig22561,Contig5684,Contig271,Contig1314,…	2.50837e-07	1.08324e-05
GO:0005524	ATP binding	molecular_function	220	84	136	2398	2822	16894	Contig8099,Contig2056,Contig3208,Contig3523,Contig9655,Contig50999,Contig50798,Contig2575,Contig28078,Contig513,Contig6079,Contig25359,Contig2707,Contig27439,Contig2693,Contig94,Contig10222,Contig11042,Contig1614,Contig40205,Contig9844,Contig23218,Contig5314,Contig3131,Contig17556,Contig43565,Contig5355,Contig39669,Contig11265,Contig38222,Contig9009,Contig6671,Contig11998,Contig30858,Contig415,Co…	Contig13834,Contig199,Contig3025,Contig1341,Contig15125,Contig1952,Contig7476,Contig17548,First_Contig72,Contig1631,Contig3434,Contig3299,Contig3469,Contig27485,Contig2917,Contig11683,First_Contig223,Contig6541,Contig5565,Contig5137,Contig34394,Contig1587,Contig7891,Contig1270,Contig29540,Contig2139,Contig2618,Contig7698,Contig6293,Contig19762,Contig2852,Contig27066,Contig19510,Contig1941,Contig3…	1.38091e-20	2.3002e-18
GO:0009055	electron carrier activity	molecular_function	144	39	105	2398	465	16894	Contig11974,Contig36772,Contig10336,Contig1002,Contig29006,Contig7358,Contig671,Contig4278,Contig8931,Contig6992,Contig18392,Contig24464,Contig20290,Contig58902,Contig20973,Contig26877,Contig18391,Contig6008,Contig43692,Contig6205,Contig23583,Contig13902,First_Contig24,Contig15013,Contig7745,Contig4408,Contig54493,Contig6099,Contig4318,Contig1243,Contig16785,Contig40764,Contig4279,Contig23889,Fir…	Contig14570,Contig2309,Contig8381,Contig20291,Contig14335,Contig16083,Contig15790,Contig28626,Contig2375,Contig1115,Contig3222,Contig23833,Contig8896,Contig9179,Contig10679,Contig6715,Contig17625,Contig8177,Contig14566,Contig11105,Contig9500,Contig22537,Contig1781,Contig9651,Contig9240,Contig4309,Contig2362,Contig10657,Contig5959,Contig11467,Contig4516,Contig345,Contig2332,First_Contig14,Contig71…	2.08689e-14	2.43331e-12
GO:0005506	iron ion binding	molecular_function	137	45	92	2398	470	16894	Contig11974,Contig36772,Contig10336,Contig1002,Contig29006,Contig671,Contig4278,Contig8931,Contig6992,Contig414,Contig18392,Contig12563,Contig20290,Contig29752,Contig3093,Contig58902,Contig3014,Contig20973,Contig26877,Contig18391,Contig29753,Contig43692,Contig2127,Contig26835,Contig23583,Contig13902,First_Contig24,Contig40432,Contig15013,Contig7745,Contig54493,First_Contig8,Contig4318,Contig1243,…	Contig3900,Contig14570,Contig2309,Contig8381,Contig20291,Contig16083,Contig15790,Contig28626,Contig10936,Contig2375,Contig1115,Contig3222,Contig8896,Contig9179,Contig10679,Contig6715,Contig17625,First_Contig6,Contig8177,Contig14566,Contig22537,Contig1781,Contig9651,Contig9240,Contig4309,Contig2362,Contig10657,Contig6489,Contig5959,Contig11467,Contig345,Contig2332,Contig7177,Contig38095,Contig4812…	3.43931e-12	2.67349e-10
GO:0008270	zinc ion binding	molecular_function	136	56	80	2398	1539	16894	Contig12789,Contig2866,Contig21447,Contig18486,Contig15364,Contig2222,Contig12825,Contig9732,Contig13673,Contig20427,Contig37035,Contig64767,Contig7242,Contig17318,First_Contig121,Contig13218,Contig4700,Contig5495,Contig27041,Contig33108,Contig35919,Contig1036,Contig25097,Contig16568,Contig13706,Contig7785,Contig15318,Contig6806,Contig32150,Contig13972,Contig8423,Contig14941,Contig27992,Contig722…	Contig19550,Contig3025,Contig37002,Contig4028,First_Contig743,Contig3249,Contig13351,Contig5214,Contig34478,Contig4728,Contig951,Contig8153,Contig18746,Contig9669,Contig14484,Contig1354,Contig12448,Contig9808,Contig146,Contig3563,Contig7013,Contig28214,Contig7148,Contig11290,Contig12221,Contig437,Contig2982,Contig4582,Contig109017,Contig17072,Contig13674,Contig1981,Contig26438,Contig26918,Contig1…	1.91466e-08	1.01477e-06
GO:0020037	heme binding	molecular_function	133	38	95	2398	451	16894	Contig11974,Contig36772,Contig8535,Contig10336,Contig1002,Contig29006,Contig671,Contig4278,Contig8931,Contig6992,Contig7174,Contig18392,First_Contig131,Contig20290,Contig58902,Contig3204,Contig20973,Contig26877,Contig18391,Contig43692,Contig23583,Contig13902,First_Contig24,Contig15013,First_Contig147,Contig7745,Contig7468,Contig54493,Contig4318,Contig1243,Contig16785,Contig4279,Contig23889,First_…	Contig14570,Contig2309,Contig8381,Contig20291,Contig16083,Contig3687,Contig9454,Contig15790,Contig28626,Contig2375,Contig1115,Contig3222,Contig8896,Contig9179,Contig12576,Contig10679,Contig6715,Contig569,Contig17625,Contig8177,Contig6617,Contig14566,Contig581,Contig15534,Contig22537,Contig1781,Contig9651,Contig9240,Contig4309,Contig2362,Contig10657,Contig5959,Contig11467,Contig5967,Contig345,Cont…	3.56873e-12	2.60071e-10
GO:0016772	transferase activity, transferring phosphorus-containing groups	molecular_function	116	51	65	2398	1330	16894	Contig8099,Contig2056,Contig50999,Contig50798,Contig2575,Contig28078,Contig6079,Contig25359,Contig27439,Contig2693,Contig10222,Contig11042,Contig9844,Contig17556,Contig5355,Contig11265,Contig38222,Contig11998,Contig30858,Contig415,Contig27983,Contig10221,Contig10014,Contig50146,Contig34989,Contig66334,Contig46222,Contig17557,Contig36446,Contig6022,Contig19229,Contig41353,First_Contig299,Contig114…	Contig13834,Contig1341,Contig15125,Contig1952,Contig12535,First_Contig72,Contig3434,Contig3299,Contig27485,Contig2917,Contig11683,Contig5137,Contig1587,Contig7891,Contig1270,Contig29540,Contig7698,Contig19762,Contig19510,Contig10204,Contig5730,Contig2069,Contig17172,Contig4382,Contig3490,Contig907,Contig3793,Contig2230,Contig6824,Contig608,Contig10094,Contig14891,Contig10456,Contig5229,Contig2577…	9.21284e-08	4.29687e-06
GO:0016705	oxidoreductase activity, acting on paired donors, with incorporation or reduction of molecular oxygen	molecular_function	113	32	81	2398	345	16894	Contig11974,Contig36772,Contig10336,Contig1002,Contig29006,Contig671,Contig4278,Contig8931,Contig6992,Contig18392,Contig20290,Contig58902,Contig20973,Contig26877,Contig18391,Contig43692,Contig2127,Contig23583,Contig13902,First_Contig24,Contig7745,Contig54493,Contig4318,Contig1243,Contig16785,Contig4279,Contig23889,First_Contig817,Contig19404,Contig14994,Contig32465,Contig10737,	Contig14570,Contig2309,Contig8381,Contig20291,Contig16083,Contig15790,Contig28626,Contig2375,Contig1115,Contig3222,Contig8896,Contig9179,Contig10679,Contig6715,Contig17625,Contig8177,Contig14566,Contig22537,Contig1781,Contig9651,Contig9240,Contig4309,Contig2362,Contig10657,Contig5959,Contig11467,Contig345,Contig4868,Contig2332,Contig7177,Contig38095,Contig4812,Contig7162,Contig4493,Contig395,Cont…	6.21025e-13	6.03429e-11
GO:0005975	carbohydrate metabolic process	biological_process	111	54	57	2398	483	16894	Contig8743,Contig1527,Contig14113,Contig8490,First_Contig148,Contig6694,Contig48132,Contig19794,Contig9215,Contig7460,Contig1620,Contig20427,Contig64767,Contig8580,Contig6028,Contig61003,Contig9931,Contig19855,Contig20523,Contig1535,Contig15943,Contig39669,Contig4101,Contig14783,Contig18152,Contig4463,Contig4623,Contig10851,Contig43071,Contig18890,Contig8417,Contig18161,Contig52326,Contig11149,Co…	Contig9385,Contig279,First_Contig2,Contig1065,Contig149,Contig12959,Contig6742,Contig11718,Contig18478,Contig7346,Contig11242,Contig9392,Contig5204,Contig10406,Contig5684,Contig12266,Contig2863,Contig9989,Contig78040,Contig4885,Contig4061,Contig77569,Contig12605,Contig1253,Contig83,Contig1405,Contig2013,Contig4452,Contig12917,Contig5519,Contig11476,Contig808,Contig136,First_Contig113,Contig2183,C…	1.08312e-05	0.000360834
GO:0006468	protein phosphorylation	biological_process	109	48	61	2398	1244	16894	Contig8099,Contig2056,Contig50999,Contig50798,Contig2575,Contig28078,Contig6079,Contig25359,Contig27439,Contig2693,Contig10222,Contig11042,Contig9844,Contig17556,Contig5355,Contig11265,Contig11998,Contig30858,Contig415,Contig27983,Contig10221,Contig10014,Contig50146,Contig34989,Contig66334,Contig46222,Contig17557,Contig36446,Contig6022,Contig41353,First_Contig299,Contig11490,Contig10220,Contig669…	Contig13834,Contig1341,Contig15125,Contig1952,First_Contig72,Contig3434,Contig3299,Contig27485,Contig2917,Contig11683,Contig5137,Contig1587,Contig7891,Contig1270,Contig29540,Contig7698,Contig19762,Contig19510,Contig5730,Contig2069,Contig17172,Contig4382,Contig907,Contig3793,Contig2230,Contig6824,Contig608,Contig10094,Contig14891,Contig10456,Contig5229,Contig2577,Contig25711,Contig1725,Contig12924…	3.04052e-07	1.26616e-05
GO:0004672	protein kinase activity	molecular_function	109	48	61	2398	1239	16894	Contig8099,Contig2056,Contig50999,Contig50798,Contig2575,Contig28078,Contig6079,Contig25359,Contig27439,Contig2693,Contig10222,Contig11042,Contig9844,Contig17556,Contig5355,Contig11265,Contig11998,Contig30858,Contig415,Contig27983,Contig10221,Contig10014,Contig50146,Contig34989,Contig66334,Contig46222,Contig17557,Contig36446,Contig6022,Contig41353,First_Contig299,Contig11490,Contig10220,Contig669…	Contig13834,Contig1341,Contig15125,Contig1952,First_Contig72,Contig3434,Contig3299,Contig27485,Contig2917,Contig11683,Contig5137,Contig1587,Contig7891,Contig1270,Contig29540,Contig7698,Contig19762,Contig19510,Contig5730,Contig2069,Contig17172,Contig4382,Contig907,Contig3793,Contig2230,Contig6824,Contig608,Contig10094,Contig14891,Contig10456,Contig5229,Contig2577,Contig25711,Contig1725,Contig12924…	3.90173e-07	1.51647e-05
GO:0004497	monooxygenase activity	molecular_function	105	29	76	2398	318	16894	Contig11974,Contig36772,Contig10336,Contig1002,Contig29006,Contig671,Contig4278,Contig8931,Contig6992,Contig18392,Contig20290,Contig20973,Contig18391,Contig43692,Contig23583,Contig13902,First_Contig24,Contig7745,Contig54493,Contig4318,Contig1243,Contig16785,Contig4279,Contig23889,Contig24724,Contig19404,Contig14994,Contig32465,Contig10737,	Contig14570,Contig2309,Contig8381,Contig20291,Contig16083,Contig15790,Contig28626,Contig2375,Contig1115,Contig3222,Contig8896,Contig9179,Contig17625,Contig8177,Contig14566,Contig22537,Contig9651,Contig9240,Contig4309,Contig2362,Contig10657,Contig5959,Contig11467,Contig15397,Contig345,Contig2332,Contig7177,Contig38095,Contig4812,Contig7162,Contig4493,Contig17374,Contig852,Contig708,Contig13725,Con…	2.62107e-12	2.3509e-10
GO:0009507	chloroplast	cellular_component	103	13	90	2398	323	16894	Contig3523,Contig513,Contig27041,Contig9585,Contig2664,Contig20010,Contig13906,Contig22612,Contig43434,Contig17469,Contig26378,Contig5336,Contig74,	First_Contig1248,Contig565,Contig302,Contig601,Contig849,Contig70,Contig4878,Contig672,Contig19455,Contig6660,Contig1647,Contig15569,Contig26358,Contig135,First_Contig1517,Contig2984,Contig6535,Contig1293,Contig157,Contig1806,Contig9257,Contig592,Contig11467,Contig4516,Contig848,Contig8964,Contig305,Contig19191,Contig9989,Contig4935,Contig1108,First_Contig10,Contig1153,Contig9297,Contig825,Contig…	2.26161e-11	1.38791e-09
GO:0003677	DNA binding	molecular_function	102	47	55	2398	1181	16894	Contig32109,Contig1100,Contig34302,Contig15457,Contig40338,Contig9835,Contig53553,Contig17318,Contig13218,Contig4927,Contig27359,Contig10526,Contig16110,Contig1880,Contig6807,Contig35910,Contig61535,Contig11735,Contig3566,Contig11986,Contig28500,Contig31278,Contig28501,Contig11157,Contig11967,Contig17284,Contig50442,Contig14941,Contig8995,Contig20792,Contig34942,Contig18426,Contig8665,Contig11425…	Contig9912,Contig16027,Contig11412,Contig22992,Contig6232,Contig8592,Contig25879,Contig1623,Contig12828,Contig14078,Contig4156,Contig9273,Contig9669,Contig882,Contig1439,Contig14080,Contig41649,Contig28039,Contig23963,Contig31845,Contig11850,Contig13674,Contig3763,Contig2162,Contig15189,Contig8221,Contig18232,Contig95330,Contig114,Contig18340,Contig6628,Contig651,Contig15089,Contig9,Contig23151,C…	3.14527e-07	1.26461e-05
GO:0016757	transferase activity, transferring glycosyl groups	molecular_function	100	44	56	2398	362	16894	Contig33400,Contig45262,Contig5097,Contig4165,Contig25522,Contig1688,First_Contig1539,First_Contig201,Contig11221,Contig5170,Contig25538,Contig18283,Contig60025,Contig4487,Contig19072,Contig4488,Contig27722,Contig10823,Contig39021,Contig22612,Contig18172,Contig1778,Contig18282,Contig1671,Contig17980,Contig10032,Contig629,Contig6759,Contig6738,Contig24753,Contig24651,Contig29248,Contig3610,Contig5…	Contig15445,Contig8626,Contig17139,Contig8106,Contig15170,Contig8601,Contig6004,Contig4250,Contig7014,Contig3839,Contig5113,Contig941,Contig3661,Contig18148,Contig13177,First_Contig74,Contig5770,Contig17138,Contig18017,Contig895,Contig4490,Contig3316,Contig1070,Contig13805,Contig290,Contig27827,Contig1376,Contig28327,First_Contig270,Contig1079,Contig19599,Contig10976,Contig3165,Contig21218,Contig…	2.51912e-08	1.27709e-06
GO:0005634	nucleus	cellular_component	99	39	60	2398	1182	16894	Contig1100,Contig11532,Contig40338,Contig53553,Contig4927,Contig27359,Contig10526,Contig16110,Contig61535,Contig27041,Contig11735,Contig39669,Contig3566,Contig11986,Contig28500,Contig31278,Contig28501,Contig11967,Contig13972,Contig17149,Contig48426,Contig8995,Contig20792,Contig26378,Contig8665,Contig12733,Contig11425,Contig5559,Contig11027,Contig8726,Contig62821,Contig24289,Contig33088,Contig2743…	Contig7000,Contig11412,Contig22992,Contig3025,Contig6232,Contig302,Contig8592,Contig25879,Contig12743,Contig7531,Contig10547,Contig12828,Contig14078,Contig4156,Contig9273,Contig12958,Contig617,Contig14484,Contig37066,Contig1439,Contig6926,Contig14080,Contig41649,Contig4935,Contig28039,Contig2170,Contig6137,Contig14131,Contig14697,Contig11850,Contig3419,Contig2162,Contig14130,Contig15189,Contig182…	7.26129e-08	3.52778e-06
GO:0004674	protein serine/threonine kinase activity	molecular_function	90	44	46	2398	1053	16894	Contig8099,Contig2056,Contig50999,Contig50798,Contig2575,Contig6079,Contig25359,Contig27439,Contig2693,Contig10222,Contig11042,Contig9844,Contig17556,Contig5355,Contig11265,Contig11998,Contig30858,Contig415,Contig27983,Contig10221,Contig50146,Contig34989,Contig66334,Contig46222,Contig17557,Contig36446,Contig6022,Contig41353,First_Contig299,Contig11490,Contig10220,Contig12200,Contig28001,Contig129…	Contig13834,Contig15125,Contig1952,First_Contig72,Contig3434,Contig3299,Contig2917,Contig11683,Contig5137,Contig7891,Contig29540,Contig19762,Contig19510,Contig5730,Contig2069,Contig17172,Contig4382,Contig907,Contig608,Contig10094,Contig14891,Contig10456,Contig5229,Contig25711,Contig1725,Contig12924,Contig9970,Contig9956,Contig7850,Contig4383,Contig6059,Contig9207,First_Contig94,Contig3369,Contig3…	9.09646e-07	3.42144e-05
GO:0016758	transferase activity, transferring hexosyl groups	molecular_function	85	35	50	2398	277	16894	Contig33400,Contig5105,Contig4165,Contig25522,First_Contig1539,First_Contig201,Contig11221,Contig5170,Contig25538,Contig18283,Contig4487,Contig4488,Contig27722,Contig10823,Contig39021,Contig18172,Contig1778,Contig18282,Contig1671,Contig10032,Contig629,Contig6759,Contig6738,Contig24753,Contig29248,Contig3610,Contig25521,First_Contig597,Contig6978,Contig30228,Contig26718,Contig5040,Contig8455,Conti…	Contig15445,Contig8626,Contig17139,Contig8106,Contig15170,Contig8601,Contig6004,Contig4250,Contig7014,Contig3839,Contig5113,Contig18148,Contig13177,First_Contig74,Contig5770,Contig17138,Contig15169,Contig18017,Contig895,Contig4490,Contig3316,Contig13805,Contig290,Contig28327,First_Contig270,Contig19599,Contig10976,Contig3165,Contig21218,Contig1035,Contig7172,Contig45071,Contig5453,Contig896,Conti…	5.23973e-09	2.9093e-07
GO:0004553	hydrolase activity, hydrolyzing O-glycosyl compounds	molecular_function	71	32	39	2398	312	16894	Contig8743,Contig14113,First_Contig148,Contig48132,Contig19794,Contig20427,Contig64767,Contig61003,Contig9931,Contig19855,Contig1535,Contig14783,Contig18152,Contig4463,Contig4623,Contig10851,Contig43071,Contig18890,Contig8417,Contig52326,Contig8039,Contig52204,Contig13437,Contig32496,Contig4792,Contig31324,Contig18349,Contig27840,Contig14112,Contig7175,First_Contig291,Contig10937,	Contig12959,Contig6742,Contig11718,Contig18478,Contig7346,Contig11242,Contig5204,Contig10406,Contig5684,Contig12266,Contig2863,Contig4885,Contig77569,Contig12605,Contig83,Contig1405,Contig2013,Contig4452,Contig12917,Contig5519,Contig38355,Contig11476,Contig808,First_Contig113,Contig2183,Contig5992,Contig1949,Contig21166,Contig5223,Contig1395,Contig12460,Contig33845,Contig7853,Contig6397,Contig140…	0.000506023	0.0128266
GO:0006412	translation	biological_process	71	2	69	2398	331	16894	Contig15459,Contig823,	First_Contig1248,Contig21064,Contig1277,Contig7596,Contig23,Contig90476,Contig473,Contig1647,Contig70384,Contig819,Contig13443,Contig1947,Contig6531,Contig792,Contig1078,Contig3075,Contig11354,Contig6113,Contig2956,Contig14772,First_Contig63,Contig10165,Contig2995,Contig71,Contig1956,Contig9637,Contig3785,Contig6575,Contig494,Contig387,Contig22686,Contig7044,Contig3626,Contig14429,Contig8336,Cont…	0.0020546	0.0413046
GO:0003676	nucleic acid binding	molecular_function	66	19	47	2398	2120	16894	Contig11532,Contig64767,Contig11905,Contig85607,Contig13218,Contig13550,Contig8347,Contig25097,Contig1144,Contig13972,Contig17149,Contig4324,Contig11720,Contig14941,Contig7225,Contig4473,Contig8042,Contig16572,Contig36477,	Contig199,Contig3025,Contig12285,Contig11222,Contig4069,Contig9669,Contig43,Contig14484,Contig10791,Contig3018,Contig23257,Contig3563,Contig19191,Contig2912,Contig4582,Contig443,Contig3419,Contig9589,Contig95330,Contig977,First_Contig20,Contig5250,Contig557,Contig4988,Contig15175,Contig928,Contig3043,Contig16838,Contig7006,Contig432,Contig12206,Contig12790,Contig1766,Contig7270,Contig12189,Contig…	4.38931e-55	5.11793e-52
GO:0005840	ribosome	cellular_component	64	1	63	2398	280	16894	Contig823,	First_Contig1248,Contig21064,Contig1277,Contig7596,Contig23,Contig90476,Contig473,Contig1647,Contig70384,Contig14502,Contig819,Contig13443,Contig1947,Contig6531,Contig792,Contig1078,Contig3075,Contig11354,Contig6113,Contig2956,Contig14772,First_Contig63,Contig2995,Contig71,Contig1956,Contig9637,Contig6575,Contig494,Contig387,Contig22686,Contig7044,Contig3626,Contig8336,Contig10767,Contig2269,Cont…	0.000849414	0.0198083
GO:0003735	structural constituent of ribosome	molecular_function	62	1	61	2398	271	16894	Contig823,	First_Contig1248,Contig21064,Contig1277,Contig7596,Contig23,Contig90476,Contig473,Contig1647,Contig70384,Contig819,Contig13443,Contig1947,Contig6531,Contig792,Contig1078,Contig3075,Contig11354,Contig6113,Contig2956,Contig14772,First_Contig63,Contig2995,Contig71,Contig1956,Contig9637,Contig6575,Contig494,Contig387,Contig22686,Contig7044,Contig3626,Contig8336,Contig10767,Contig3670,Contig702,Contig…	0.00099654	0.0215179
GO:0005509	calcium ion binding	molecular_function	50	22	28	2398	200	16894	Contig1051,Contig8490,Contig9215,Contig5990,Contig8580,Contig17397,Contig1644,Contig8516,Contig3835,Contig11265,Contig16790,Contig288,Contig28346,Contig6275,Contig88894,Contig33252,Contig1983,Contig8076,Contig1637,Contig8197,Contig11263,Contig35929,	Contig8395,Contig12464,Contig18050,Contig7531,Contig8723,Contig4036,Contig8088,Contig8964,Contig14675,Contig9613,First_Contig293,Contig251,Contig4222,Contig678,First_Contig803,Contig6418,Contig16106,Contig3562,Contig226,Contig6167,Contig5118,Contig9940,Contig19543,Contig4879,Contig13473,Contig14616,Contig4496,Contig52,	0.00055202	0.0136948
GO:0043531	ADP binding	molecular_function	47	7	40	2398	800	16894	First_Contig480,Contig79071,First_Contig481,Contig20900,Contig37591,Contig6441,Contig23155,	Contig3431,Contig5830,Contig9888,Contig14959,Contig8073,Contig17031,Contig7201,Contig34394,Contig1994,Contig6293,Contig27066,Contig3430,Contig949,Contig4293,Contig12205,Contig18278,Contig7906,Contig7200,Contig1992,First_Contig13,Contig242,Contig14009,Contig12522,Contig4294,Contig321,Contig2539,Contig21190,Contig6327,Contig4825,Contig11410,Contig24193,Contig1993,Contig400,Contig11275,Contig14958,C…	2.83375e-11	1.65208e-09
GO:0015979	photosynthesis	biological_process	45	0	45	2398	71	16894	-	Contig565,Contig1962,Contig601,Contig70,Contig4878,Contig474,Contig135,Contig8088,Contig592,Contig8964,Contig15397,Contig3243,First_Contig10,Contig8573,Contig9297,Contig2064,Contig251,Contig2266,Contig322,Contig129,Contig4222,Contig510,Contig505,Contig691,First_Contig803,Contig6418,Contig139,Contig3562,Contig226,Contig2154,Contig249,Contig1693,Contig246,Contig556,Contig73,Contig299,Contig287,Cont…	3.85693e-13	4.08834e-11
GO:0006952	defense response	biological_process	44	7	37	2398	771	16894	First_Contig480,First_Contig481,Contig20900,Contig27051,Contig37591,Contig6441,Contig23155,	Contig3431,Contig5830,Contig14959,Contig8073,Contig7201,Contig34394,Contig1994,Contig6293,Contig27066,Contig3430,Contig949,Contig4293,Contig12205,Contig7906,Contig7200,Contig24715,Contig1992,Contig242,Contig14009,Contig12522,Contig321,Contig2539,Contig21190,Contig6327,Contig4825,Contig11410,Contig24193,Contig20495,Contig1993,Contig400,Contig11275,Contig14958,Contig18170,Contig3940,Contig96877,Con…	2.24542e-11	1.45453e-09
GO:0003723	RNA binding	molecular_function	41	5	36	2398	1133	16894	Contig11532,Contig9378,Contig13972,Contig17149,Contig31405,	Contig16027,Contig6621,Contig477,Contig3025,Contig12108,Contig4786,Contig11222,Contig7231,Contig90476,Contig14084,Contig7611,First_Contig1517,Contig819,Contig1947,Contig14484,Contig1078,Contig14131,Contig3419,Contig14120,Contig14130,Contig3626,Contig21414,Contig5250,Contig1679,Contig6958,Contig3385,Contig10002,Contig1272,Contig432,Contig12189,Contig10849,Contig9465,Contig23256,Contig10371,Contig2…	9.37594e-27	2.18647e-24
GO:0017111	nucleoside-triphosphatase activity	molecular_function	37	11	26	2398	720	16894	Contig3208,Contig3523,Contig9655,Contig2707,Contig3131,Contig607,Contig1738,Contig15356,Contig2915,Contig4830,Contig34330,	Contig7476,Contig6660,Contig1631,Contig6541,Contig34394,Contig6293,Contig27066,Contig305,Contig3243,Contig5469,Contig8835,Contig322,Contig7906,Contig9117,Contig1240,Contig1608,Contig12522,Contig3201,Contig21431,Contig6327,Contig300,Contig1993,Contig1512,Contig276,Contig18170,Contig4905,	2.79622e-12	2.32885e-10
GO:0016747	transferase activity, transferring acyl groups other than amino-acyl groups	molecular_function	35	18	17	2398	99	16894	Contig11331,Contig47994,Contig29834,Contig4051,First_Contig235,Contig19028,Contig1396,Contig4994,Contig7758,Contig33587,Contig7759,Contig24772,First_Contig375,Contig16093,Contig13861,Contig16095,Contig13672,Contig29985,	Contig374,Contig7968,Contig5677,Contig6956,Contig4997,Contig12674,Contig65,Contig55,First_Contig70,Contig24517,Contig4050,Contig12658,Contig2058,Contig11791,Contig10650,Contig13871,Contig4787,	1.22066e-05	0.000395357
GO:0006457	protein folding	biological_process	34	7	27	2398	121	16894	Contig1051,Contig94,Contig29,Contig933,Contig31742,Contig15689,Contig2200,	Contig14555,Contig17548,Contig323,Contig2139,Contig292,Contig2852,Contig8435,Contig1238,Contig1683,Contig15374,Contig1799,Contig1134,Contig1966,Contig6975,Contig7506,Contig1239,Contig8729,Contig6835,Contig2138,Contig2700,Contig6580,Contig331,Contig1928,Contig476,Contig1199,Contig2017,Contig12766,	0.000714789	0.0173634
GO:0050662	coenzyme binding	molecular_function	28	14	14	2398	83	16894	Contig11219,Contig646,Contig9459,Contig9365,Contig25894,Contig20523,Contig2545,Contig1321,Contig645,Contig648,Contig28032,Contig8266,Contig6789,Contig7751,	Contig3546,Contig2503,Contig11528,Contig9392,Contig1472,Contig15902,First_Contig175,Contig7629,First_Contig350,Contig11489,Contig11545,Contig1310,Contig3617,Contig2197,	0.000165408	0.00482163
GO:0007165	signal transduction	biological_process	26	10	16	2398	579	16894	Contig2056,Contig50999,Contig2575,Contig7721,Contig5355,Contig38222,Contig27983,First_Contig299,Contig57899,Contig42989,	Contig7000,Contig3556,Contig34394,Contig1994,Contig27066,Contig949,Contig1465,Contig12205,Contig4390,Contig7906,Contig1992,Contig6327,Contig1993,Contig14221,Contig18170,Contig9661,	9.69935e-12	6.65261e-10
GO:0044237	cellular metabolic process	biological_process	24	12	12	2398	75	16894	Contig11219,Contig646,Contig9459,Contig9365,Contig25894,Contig20523,Contig645,Contig648,Contig28032,Contig6789,Contig5559,Contig7751,	Contig3546,Contig2503,Contig11528,Contig1472,Contig15902,First_Contig175,Contig7629,Contig11489,Contig11545,Contig1310,Contig3617,Contig2197,	0.000878962	0.019709
GO:0009536	plastid	cellular_component	24	1	23	2398	75	16894	Contig22612,	Contig4878,Contig672,Contig26358,Contig157,Contig1806,Contig15397,Contig305,Contig9989,Contig1108,First_Contig10,Contig1153,Contig322,Contig3785,Contig114,Contig14429,Contig13548,Contig435,Contig1025,Contig137,Contig3,Contig1736,Contig5090,Contig95,	0.000878962	0.019709
GO:0009941	chloroplast envelope	cellular_component	20	5	15	2398	60	16894	Contig3523,Contig513,Contig21183,Contig27343,Contig74,	Contig302,Contig6535,Contig11467,Contig4935,Contig1108,Contig678,First_Contig13,Contig2905,Contig16186,Contig2353,Contig21431,Contig3813,Contig1928,Contig476,Contig1736,	0.00146127	0.0309789
GO:0046983	protein dimerization activity	molecular_function	19	6	13	2398	300	16894	Contig17604,Contig19759,Contig20640,Contig1932,Contig15213,First_Contig376,	Contig14074,Contig24064,Contig4156,Contig617,Contig7017,Contig6926,Contig11850,Contig18232,Contig114,Contig15193,Contig35014,Contig17533,Contig22288,	0.000182866	0.0050767
GO:0009523	photosystem II	cellular_component	16	0	16	2398	22	16894	-	Contig8088,Contig8964,Contig8573,Contig251,Contig4222,Contig505,First_Contig803,Contig6418,Contig3562,Contig226,Contig1693,Contig246,Contig556,Contig287,Contig431,Contig52,	2.67702e-06	9.75438e-05
GO:0051537	2 iron, 2 sulfur cluster binding	molecular_function	16	5	11	2398	38	16894	Contig7358,Contig2413,Contig6205,Contig1528,Contig10034,	Contig9500,Contig9717,Contig371,Contig2715,Contig16186,Contig8747,Contig73,Contig7219,Contig1689,Contig10223,Contig95,	0.00050104	0.0129825
GO:0009409	response to cold	biological_process	14	8	6	2398	30	16894	Contig48132,Contig1535,Contig27041,Contig4994,Contig17469,Contig26378,Contig8076,Contig74,	Contig7531,First_Contig13,Contig4678,Contig1928,Contig476,Contig43169,	0.000453119	0.0120077
GO:0009765	photosynthesis, light harvesting	biological_process	12	0	12	2398	12	16894	-	Contig565,Contig601,Contig70,Contig135,Contig592,Contig9297,Contig139,Contig2154,Contig299,Contig392,Contig2352,Contig189,	4.06126e-06	0.000139277
GO:0009654	oxygen evolving complex	cellular_component	10	0	10	2398	13	16894	-	Contig8088,Contig8964,Contig8573,Contig251,Contig4222,First_Contig803,Contig6418,Contig3562,Contig226,Contig52,	0.000114463	0.00351219
GO:0019898	extrinsic to membrane	cellular_component	9	0	9	2398	11	16894	-	Contig8088,Contig8964,Contig251,Contig4222,First_Contig803,Contig6418,Contig3562,Contig226,Contig52,	0.000167393	0.00476049
GO:0031072	heat shock protein binding	molecular_function	9	2	7	2398	17	16894	Contig94,Contig9148,	Contig14732,Contig1966,Contig11010,Contig6835,Contig417,Contig10678,First_Contig116,	0.00197391	0.0403785
GO:0015995	chlorophyll biosynthetic process	biological_process	7	0	7	2398	11	16894	-	Contig11806,Contig3243,Contig2266,Contig322,Contig572,Contig5149,Contig190,	0.00240309	0.0474916
GO:0004386	helicase activity	molecular_function	5	1	4	2398	214	16894	Contig1144,	Contig3025,Contig19191,Contig9589,Contig977,	1.167e-07	5.23353e-06
GO:0008026	ATP-dependent helicase activity	molecular_function	5	1	4	2398	139	16894	Contig1144,	Contig3025,Contig19191,Contig9589,Contig977,	0.000328815	0.00891623
GO:0009538	photosystem I reaction center	cellular_component	5	0	5	2398	5	16894	-	Contig474,First_Contig10,Contig510,Contig249,Contig303,	0.00194619	0.0405225
GO:0015074	DNA integration	biological_process	4	4	0	2398	894	16894	Contig64767,Contig85607,Contig25097,Contig13972,	-	3.40836e-45	1.32471e-42
GO:0003964	RNA-directed DNA polymerase activity	molecular_function	2	2	0	2398	852	16894	Contig13972,Contig31405,	-	7.73659e-46	4.51043e-43
GO:0006278	RNA-dependent DNA replication	biological_process	2	2	0	2398	790	16894	Contig13972,Contig31405,	-	2.49839e-42	7.28281e-40
GO:0016567	protein ubiquitination	biological_process	2	2	0	2398	91	16894	Contig30468,Contig3550,	-	0.000781204	0.0185895
GO:0004842	ubiquitin-protein ligase activity	molecular_function	2	2	0	2398	90	16894	Contig30468,Contig3550,	-	0.000874532	0.0199942
GO:0004523	ribonuclease H activity	molecular_function	1	1	0	2398	121	16894	Contig13550,	-	2.99871e-06	0.000105954
GO:0006260	DNA replication	biological_process	1	0	1	2398	96	16894	-	Contig16075,	6.6886e-05	0.00210781
GO:0005875	microtubule associated complex	cellular_component	1	0	1	2398	90	16894	-	Contig9540,	0.00013985	0.00418114

## Sheet: E-VS-C
GO_ID	GO_term	TYPE	DIFF_GENE_IN_GO	UP_GENE	DOWN_GENE	ALL_DIFF_GENE_IN_ALL_GO	ALL_GENE_IN_GO	ALL_GENE_IN_ALL_GO	UP_GENE_list	DWON_GENE_list	P-VALUE	FDR
GO:0055114	oxidation-reduction process	biological_process	323	122	201	1778	1643	16894	Contig11974,Contig36772,Contig6011,Contig12789,Contig14319,Contig8535,Contig23308,Contig10336,Contig1002,Contig21823,Contig9732,Contig3585,Contig1531,Contig20880,Contig671,Contig4278,Contig41623,Contig1810,Contig23728,Contig11347,Contig6992,Contig1142,Contig10061,Contig11393,Contig7174,Contig414,Contig23900,Contig2625,Contig3598,Contig11893,Contig4700,Contig53954,Contig8516,Contig6267,Contig16312…	Contig15371,Contig10328,Contig3900,Contig14570,Contig13967,Contig2309,Contig12611,Contig8381,Contig3074,Contig10454,Contig20284,Contig149,Contig16083,Contig3687,Contig11864,Contig9454,Contig4028,Contig5378,Contig849,Contig29854,Contig2375,Contig1115,Contig5214,Contig6369,Contig8896,Contig9179,Contig21115,Contig10679,Contig16662,Contig810,Contig1922,Contig2525,Contig7218,Contig569,Contig2639,Conti…	8.46241e-22	1.24538e-19
GO:0016491	oxidoreductase activity	molecular_function	275	99	176	1778	1365	16894	Contig11974,Contig36772,Contig6011,Contig12789,Contig14319,Contig8535,Contig23308,Contig10336,Contig1002,Contig21823,Contig9732,Contig1531,Contig20880,Contig671,Contig4278,Contig41623,Contig1810,Contig23728,Contig11347,Contig6992,Contig1142,Contig11393,Contig7174,Contig414,Contig2625,Contig3598,Contig11893,Contig4700,Contig53954,Contig8516,Contig16312,First_Contig131,Contig105599,Contig1321,Conti…	Contig15371,Contig10328,Contig3900,Contig14570,Contig13967,Contig2309,Contig12611,Contig8381,Contig3074,Contig10454,Contig20284,Contig149,Contig16083,Contig9454,Contig4028,Contig5378,Contig849,Contig29854,Contig2375,Contig1115,Contig5214,Contig6369,Contig8896,Contig9179,Contig21115,Contig16662,Contig810,Contig1922,Contig2525,Contig7218,Contig569,Contig2639,First_Contig6,Contig8931,Contig14566,Con…	4.95206e-20	6.24667e-18
GO:0008152	metabolic process	biological_process	243	105	138	1778	1370	16894	Contig1527,Contig5854,Contig210,Contig14113,Contig33400,Contig45647,Contig23935,Contig13531,Contig10725,First_Contig148,Contig37156,Contig4179,Contig2318,Contig3585,Contig48132,Contig35,Contig1531,Contig14970,Contig1620,Contig25522,Contig36,Contig12065,Contig9931,Contig1535,Contig16366,Contig11221,Contig5273,Contig16312,Contig6376,Contig5170,Contig15478,Contig15893,Contig25538,Contig1558,Contig18…	Contig15371,Contig9231,Contig10328,Contig15445,Contig4181,Contig7856,Contig9139,Contig10454,Contig8626,Contig12666,Contig8106,Contig6870,Contig4946,Contig15170,Contig4007,Contig849,Contig29854,Contig8601,Contig6369,Contig7014,Contig7938,Contig3839,Contig2267,Contig7346,Contig5113,Contig2838,Contig7247,Contig13336,Contig3968,Contig2157,First_Contig369,Contig5204,Contig941,Contig2595,Contig1250,Fir…	1.33694e-12	8.43227e-11
GO:0046872	metal ion binding	molecular_function	215	80	135	1778	1579	16894	Contig11974,Contig36772,Contig12789,Contig14319,Contig11744,Contig10336,Contig4280,Contig29388,Contig1002,Contig677,Contig12555,Contig17088,Contig37035,Contig671,Contig4278,Contig7242,Contig23728,Contig6992,Contig77,Contig414,Contig905,Contig3598,Contig4700,Contig62567,Contig43045,Contig33108,Contig3931,Contig3014,Contig1036,Contig16568,Contig19270,Contig58098,Contig89719,Contig20973,Contig13706,…	Contig3900,Contig3860,Contig565,Contig14570,Contig2309,Contig8381,Contig3074,Contig14335,Contig3025,Contig16083,Contig9454,Contig4028,Contig601,Contig70,Contig2375,Contig1115,Contig8369,Contig8896,Contig9179,Contig21115,First_Contig6,Contig8931,Contig14566,Contig135,Contig581,Contig9500,First_Contig223,Contig18746,Contig22537,Contig9651,Contig1058,Contig4309,Contig10657,Contig2899,Contig5959,Cont…	0.000522228	0.00941076
GO:0003824	catalytic activity	molecular_function	204	86	118	1778	1315	16894	Contig1527,Contig11219,Contig11744,Contig210,Contig14113,Contig45647,Contig23935,Contig8490,Contig646,First_Contig148,Contig9459,Contig2318,Contig3899,Contig12555,Contig48132,Contig19794,Contig1416,Contig9215,Contig8580,Contig12065,Contig9931,Contig19855,Contig20523,Contig1535,Contig8547,Contig2664,Contig16366,Contig12981,Contig5273,Contig15478,Contig3370,Contig2765,Contig3931,First_Contig49,Cont…	Contig9231,Contig297,Contig3546,Contig2503,Contig149,Contig12959,Contig12666,Contig461,Contig6870,Contig4946,Contig11718,Contig18478,Contig2267,Contig7346,Contig11242,Contig3135,Contig1472,Contig13336,Contig3968,Contig5204,Contig2595,First_Contig21,Contig9544,Contig1201,Contig16747,Contig103381,Contig10406,Contig5684,Contig271,Contig739,Contig2543,Contig801,Contig2863,Contig8098,Contig4885,Contig…	7.10312e-07	2.24002e-05
GO:0005524	ATP binding	molecular_function	160	63	97	1778	2822	16894	Contig2056,Contig9655,Contig513,Contig6079,Contig25359,Contig9735,Contig2693,Contig11042,Contig40205,Contig4743,Contig3131,Contig5355,Contig12070,Contig11265,Contig1609,Contig38222,Contig30142,Contig6671,Contig30858,Contig607,Contig18269,Contig10347,Contig4169,Contig631,Contig1657,Contig50146,Contig5752,First_Contig1681,Contig3964,Contig34989,Contig11112,Contig66334,Contig17557,Contig26714,Contig…	Contig199,Contig3025,Contig1341,Contig15125,Contig1952,Contig2214,Contig4862,Contig17548,Contig1631,Contig3299,Contig2917,First_Contig223,Contig6541,Contig5565,Contig5137,Contig1587,Contig7891,Contig1270,Contig7698,Contig6293,Contig39,Contig2852,Contig19510,Contig1941,Contig305,Contig3243,Contig7288,Contig4382,Contig3490,Contig2840,Contig229,Contig6940,Contig8835,Contig608,Contig143,Contig3785,Co…	8.58658e-17	8.42439e-15
GO:0016740	transferase activity	molecular_function	149	58	91	1778	1091	16894	Contig2056,Contig210,Contig33400,Contig13531,Contig4179,Contig35,Contig6079,Contig7668,Contig5097,Contig9735,Contig15714,Contig25522,Contig36,Contig1688,Contig4743,Contig5355,Contig11221,Contig6376,Contig5170,Contig25538,Contig11265,Contig18283,Contig30142,Contig4487,Contig4488,Contig27722,Contig114,Contig39021,Contig631,Contig22612,Contig1657,Contig24772,Contig4627,Contig18282,Contig3714,Contig1…	Contig15445,Contig4181,Contig8626,Contig8106,Contig4946,Contig15170,Contig4878,Contig8601,Contig7014,Contig7938,Contig3839,Contig5113,First_Contig369,First_Contig223,Contig7017,Contig9544,Contig3661,Contig7698,Contig4997,First_Contig201,Contig13177,Contig4605,Contig711,First_Contig74,Contig298,Contig5770,Contig2840,First_Contig70,Contig9744,Contig17497,Contig895,Contig4490,Contig10456,Contig12027…	0.00334193	0.0475956
GO:0009055	electron carrier activity	molecular_function	116	32	84	1778	465	16894	Contig11974,Contig36772,Contig10336,Contig1002,Contig671,Contig4278,Contig23728,Contig6992,Contig77,Contig2989,Contig19270,Contig58098,Contig89719,Contig20973,Contig26877,Contig6008,Contig22453,Contig13874,Contig2773,Contig13902,First_Contig24,Contig10831,Contig4408,Contig24899,Contig12002,Contig4318,Contig16785,Contig4279,Contig23889,Contig14994,Contig43625,Contig32465,	Contig14570,Contig2309,Contig8381,Contig11107,Contig14335,Contig16083,Contig2375,Contig1115,Contig8896,Contig9179,Contig21115,Contig10679,Contig17625,Contig8931,Contig14566,Contig9500,Contig22537,Contig1781,Contig9651,Contig4309,Contig10657,Contig5959,Contig11467,Contig4516,First_Contig150,Contig10354,Contig2332,First_Contig14,Contig7177,Contig4812,Contig7162,Contig10628,Contig4493,Contig395,Cont…	1.96361e-14	1.73387e-12
GO:0005506	iron ion binding	molecular_function	111	34	77	1778	470	16894	Contig11974,Contig36772,Contig10336,Contig1002,Contig671,Contig4278,Contig23728,Contig6992,Contig414,Contig29752,Contig3014,Contig19270,Contig58098,Contig89719,Contig20973,Contig26877,Contig29753,Contig22453,Contig13874,Contig13902,First_Contig24,Contig40432,Contig24899,First_Contig8,Contig12002,Contig4318,Contig16785,Contig1069,Contig4279,Contig23889,Contig24724,Contig14994,Contig43625,Contig324…	Contig3900,Contig14570,Contig2309,Contig8381,Contig3074,Contig16083,Contig2375,Contig1115,Contig8896,Contig9179,Contig21115,Contig10679,Contig17625,First_Contig6,Contig8931,Contig14566,Contig22537,Contig1781,Contig9651,Contig4309,Contig10657,Contig6489,Contig5959,Contig11467,Contig1356,First_Contig150,Contig10354,Contig2332,Contig12291,Contig7177,Contig4812,Contig7162,Contig4493,Contig395,Contig8…	1.41597e-12	8.33534e-11
GO:0020037	heme binding	molecular_function	106	33	73	1778	451	16894	Contig11974,Contig36772,Contig8535,Contig10336,Contig4280,Contig1002,Contig671,Contig4278,Contig23728,Contig6992,Contig7174,First_Contig131,Contig19270,Contig58098,Contig89719,Contig20973,Contig26877,Contig22453,Contig13874,Contig13902,First_Contig24,First_Contig147,Contig25275,Contig7468,Contig24899,Contig12002,Contig4318,Contig16785,Contig4279,Contig23889,Contig14994,Contig43625,Contig32465,	Contig14570,Contig2309,Contig8381,Contig16083,Contig3687,Contig9454,Contig2375,Contig1115,Contig8896,Contig9179,Contig21115,Contig10679,Contig569,Contig17625,Contig6617,Contig8931,Contig14566,Contig581,Contig22537,Contig1781,Contig9651,Contig4309,Contig10657,Contig5959,Contig11467,First_Contig150,Contig10354,Contig2332,Contig7177,Contig4812,Contig7162,Contig4493,Contig395,Contig8368,Contig17374,C…	5.64164e-12	3.11348e-10
GO:0016757	transferase activity, transferring glycosyl groups	molecular_function	95	45	50	1778	362	16894	Contig33400,Contig13531,Contig789,Contig4179,Contig35,Contig45262,Contig5097,Contig15714,Contig25522,Contig36,Contig1688,Contig11221,Contig6376,Contig5170,Contig25538,Contig18283,Contig60025,Contig4487,Contig19072,Contig4488,Contig27722,Contig39021,Contig22612,Contig20076,Contig4627,Contig18282,Contig24650,Contig6015,Contig11025,Contig629,Contig6759,Contig6738,Contig5098,Contig24753,Contig34,Cont…	Contig15445,Contig4181,Contig8626,Contig8106,Contig15170,Contig8601,Contig7014,Contig7938,Contig3839,Contig5113,First_Contig369,Contig941,Contig3661,First_Contig201,Contig13177,First_Contig74,Contig5770,Contig17497,Contig895,Contig4490,Contig12027,Contig3316,Contig1070,Contig1847,Contig6977,Contig290,Contig27827,Contig1376,Contig28327,Contig5629,First_Contig270,Contig1079,Contig3165,Contig21218,C…	3.38008e-13	2.71329e-11
GO:0016705	oxidoreductase activity, acting on paired donors, with incorporation or reduction of molecular oxygen	molecular_function	91	25	66	1778	345	16894	Contig11974,Contig36772,Contig10336,Contig1002,Contig671,Contig4278,Contig23728,Contig6992,Contig58098,Contig89719,Contig20973,Contig26877,Contig22453,Contig13874,Contig13902,First_Contig24,Contig24899,Contig12002,Contig4318,Contig16785,Contig4279,Contig23889,Contig14994,Contig43625,Contig32465,	Contig14570,Contig2309,Contig8381,Contig16083,Contig2375,Contig1115,Contig8896,Contig9179,Contig21115,Contig10679,Contig17625,Contig8931,Contig14566,Contig22537,Contig1781,Contig9651,Contig4309,Contig10657,Contig5959,Contig11467,First_Contig150,Contig10354,Contig4868,Contig2332,Contig7177,Contig4812,Contig7162,Contig4493,Contig395,Contig8368,Contig17374,Contig852,Contig708,Contig2374,Contig12004,…	8.10924e-13	5.96705e-11
GO:0008270	zinc ion binding	molecular_function	91	38	53	1778	1539	16894	Contig12789,Contig15364,Contig16236,Contig9732,Contig23861,Contig17088,Contig37035,Contig7242,Contig13218,Contig48008,Contig4700,Contig62567,Contig33108,Contig35919,Contig1036,Contig16568,Contig13706,Contig85169,Contig11842,Contig7785,Contig6321,Contig24115,Contig6806,Contig6056,Contig27992,Contig844,Contig7120,Contig30163,Contig3096,Contig16466,Contig7606,Contig5198,Contig46223,Contig23715,Conti…	Contig3025,Contig10640,Contig4028,Contig5214,Contig10401,Contig8888,Contig18746,Contig9669,Contig2899,Contig1354,Contig12448,Contig6408,Contig9808,Contig146,Contig4800,Contig7148,Contig12221,Contig2982,Contig4582,Contig1406,Contig4699,Contig1927,Contig1070,First_Contig99,Contig10390,Contig2130,Contig5250,Contig7413,Contig6633,Contig14757,Contig2594,Contig6167,Contig4147,Contig7147,Contig3248,Cont…	7.6162e-09	3.05686e-07
GO:0005975	carbohydrate metabolic process	biological_process	90	35	55	1778	483	16894	Contig1527,Contig14113,Contig8490,First_Contig148,Contig48132,Contig19794,Contig9215,Contig1620,Contig8580,Contig9931,Contig19855,Contig20523,Contig1535,Contig15943,Contig4101,Contig18152,Contig4463,Contig43071,Contig18890,Contig91337,Contig18161,Contig52326,Contig11149,First_Contig422,Contig52204,Contig13437,Contig32496,Contig4792,First_Contig583,Contig31324,Contig18349,Contig27840,Contig14112,C…	Contig9231,Contig279,First_Contig2,Contig1065,Contig149,Contig12959,Contig6742,Contig11718,Contig18478,Contig7346,Contig11242,Contig5204,Contig10406,Contig5684,Contig12266,Contig2863,Contig4885,Contig4061,Contig965,Contig13067,Contig12605,Contig1253,Contig13032,Contig83,Contig280,Contig1405,Contig2013,Contig4452,Contig12917,Contig8319,Contig5519,Contig11476,Contig1716,Contig808,Contig136,First_Co…	2.35642e-06	7.17489e-05
GO:0004497	monooxygenase activity	molecular_function	86	25	61	1778	318	16894	Contig11974,Contig36772,Contig10336,Contig1002,Contig671,Contig4278,Contig23728,Contig6992,Contig58098,Contig89719,Contig20973,Contig22453,Contig13874,Contig13902,First_Contig24,Contig24899,Contig12002,Contig4318,Contig16785,Contig4279,Contig23889,Contig24724,Contig14994,Contig43625,Contig32465,	Contig14570,Contig2309,Contig8381,Contig16083,Contig2375,Contig1115,Contig8896,Contig9179,Contig21115,Contig17625,Contig8931,Contig14566,Contig22537,Contig9651,Contig4309,Contig10657,Contig5959,Contig11467,First_Contig150,Contig10354,Contig2332,Contig7177,Contig4812,Contig7162,Contig4493,Contig17374,Contig852,Contig708,Contig2374,Contig12004,Contig1338,Contig3615,Contig5857,Contig9239,Contig6601,…	1.07108e-12	7.27513e-11
GO:0016772	transferase activity, transferring phosphorus-containing groups	molecular_function	86	46	40	1778	1330	16894	Contig2056,Contig6079,Contig25359,Contig9735,Contig2693,Contig11042,Contig4743,Contig5355,Contig12070,Contig11265,Contig38222,Contig30142,Contig30858,Contig18269,Contig4169,Contig1657,Contig50146,First_Contig1681,Contig34989,Contig11112,Contig66334,Contig17557,Contig26714,Contig9271,Contig36446,Contig6022,Contig41353,First_Contig299,Contig44538,Contig11490,Contig79166,Contig46229,Contig89185,Cont…	Contig1341,Contig15125,Contig1952,Contig3299,Contig2917,Contig5137,Contig1587,Contig7891,Contig1270,Contig7698,Contig19510,Contig7288,Contig4382,Contig3490,Contig6824,Contig6940,Contig608,Contig10456,Contig341,Contig1156,Contig12924,Contig9970,Contig404,Contig4652,Contig4383,Contig4123,Contig6059,Contig9207,First_Contig94,Contig20688,Contig3104,Contig3266,Contig1954,Contig7886,Contig10858,Contig6…	3.31413e-06	9.75459e-05
GO:0009507	chloroplast	cellular_component	84	8	76	1778	323	16894	Contig513,Contig1142,Contig9585,Contig2664,Contig5810,Contig114,Contig13906,Contig22612,	Contig565,Contig302,Contig4007,Contig601,Contig849,Contig70,Contig4878,Contig672,Contig6660,Contig135,Contig2595,Contig2984,Contig6535,Contig1293,Contig157,Contig1735,Contig1806,Contig9257,Contig5863,Contig592,Contig11467,Contig4516,Contig848,Contig8964,Contig305,Contig4935,Contig1108,First_Contig10,Contig1153,Contig9297,Contig825,Contig3785,Contig1234,Contig14429,First_Contig279,Contig5888,Conti…	1.0855e-11	5.63823e-10
GO:0003677	DNA binding	molecular_function	84	46	38	1778	1181	16894	Contig32109,Contig25505,Contig40338,Contig45878,Contig11968,Contig9835,Contig11821,Contig13218,Contig4927,Contig27359,Contig10526,Contig6807,Contig35910,Contig61535,Contig11735,Contig22315,Contig23963,Contig3566,Contig27822,Contig28500,Contig31278,Contig114,Contig28501,Contig11157,Contig11967,Contig109995,Contig8995,Contig20792,Contig30163,Contig34942,Contig18426,Contig10533,Contig11425,Contig309…	Contig9912,Contig2749,Contig10401,Contig14078,Contig9189,Contig4156,Contig9669,Contig882,Contig6417,Contig1439,Contig67222,Contig41649,Contig1406,Contig3763,Contig2162,Contig8221,Contig4690,Contig6628,Contig651,Contig13716,Contig9,Contig2068,Contig2376,Contig2163,Contig1025,Contig53055,Contig2943,Contig10433,Contig14554,Contig25549,Contig20077,Contig4894,Contig3375,Contig99,Contig922,Contig10582,…	0.00029913	0.00628884
GO:0006468	protein phosphorylation	biological_process	82	44	38	1778	1244	16894	Contig2056,Contig6079,Contig25359,Contig9735,Contig2693,Contig11042,Contig4743,Contig5355,Contig12070,Contig11265,Contig30142,Contig30858,Contig18269,Contig4169,Contig1657,Contig50146,First_Contig1681,Contig34989,Contig11112,Contig66334,Contig17557,Contig26714,Contig9271,Contig36446,Contig6022,Contig41353,First_Contig299,Contig44538,Contig11490,Contig79166,Contig46229,Contig89185,Contig28001,Cont…	Contig1341,Contig15125,Contig1952,Contig3299,Contig2917,Contig5137,Contig1587,Contig7891,Contig1270,Contig7698,Contig19510,Contig7288,Contig4382,Contig6824,Contig6940,Contig608,Contig10456,Contig341,Contig1156,Contig12924,Contig9970,Contig404,Contig4383,Contig4123,Contig6059,Contig9207,First_Contig94,Contig20688,Contig3104,Contig3266,Contig1954,Contig7886,Contig10858,Contig6165,Contig11111,Contig…	1.42248e-05	0.000380622
GO:0004672	protein kinase activity	molecular_function	82	44	38	1778	1239	16894	Contig2056,Contig6079,Contig25359,Contig9735,Contig2693,Contig11042,Contig4743,Contig5355,Contig12070,Contig11265,Contig30142,Contig30858,Contig18269,Contig4169,Contig1657,Contig50146,First_Contig1681,Contig34989,Contig11112,Contig66334,Contig17557,Contig26714,Contig9271,Contig36446,Contig6022,Contig41353,First_Contig299,Contig44538,Contig11490,Contig79166,Contig46229,Contig89185,Contig28001,Cont…	Contig1341,Contig15125,Contig1952,Contig3299,Contig2917,Contig5137,Contig1587,Contig7891,Contig1270,Contig7698,Contig19510,Contig7288,Contig4382,Contig6824,Contig6940,Contig608,Contig10456,Contig341,Contig1156,Contig12924,Contig9970,Contig404,Contig4383,Contig4123,Contig6059,Contig9207,First_Contig94,Contig20688,Contig3104,Contig3266,Contig1954,Contig7886,Contig10858,Contig6165,Contig11111,Contig…	1.715e-05	0.000445395
GO:0016758	transferase activity, transferring hexosyl groups	molecular_function	75	31	44	1778	277	16894	Contig33400,Contig13531,Contig4179,Contig35,Contig25522,Contig36,Contig11221,Contig6376,Contig5170,Contig25538,Contig18283,Contig4487,Contig4488,Contig27722,Contig39021,Contig4627,Contig18282,Contig6015,Contig11025,Contig629,Contig6759,Contig6738,Contig24753,Contig34,Contig3610,Contig25521,First_Contig597,Contig30228,Contig26718,Contig8455,Contig24822,	Contig15445,Contig4181,Contig8626,Contig8106,Contig15170,Contig8601,Contig7014,Contig7938,Contig3839,Contig5113,First_Contig369,First_Contig201,Contig13177,First_Contig74,Contig5770,Contig15169,Contig17497,Contig895,Contig4490,Contig12027,Contig3316,Contig1847,Contig6977,Contig290,Contig28327,Contig5629,First_Contig270,Contig3165,Contig21218,Contig1035,Contig7172,Contig5453,Contig896,Contig13804,…	2.62954e-11	1.22204e-09
GO:0004674	protein serine/threonine kinase activity	molecular_function	73	42	31	1778	1053	16894	Contig2056,Contig6079,Contig25359,Contig9735,Contig2693,Contig11042,Contig5355,Contig12070,Contig11265,Contig30142,Contig30858,Contig18269,Contig4169,Contig1657,Contig50146,First_Contig1681,Contig34989,Contig11112,Contig66334,Contig17557,Contig26714,Contig9271,Contig36446,Contig6022,Contig41353,First_Contig299,Contig44538,Contig11490,Contig79166,Contig46229,Contig89185,Contig28001,Contig160,Conti…	Contig15125,Contig1952,Contig3299,Contig2917,Contig5137,Contig7891,Contig19510,Contig7288,Contig4382,Contig6940,Contig608,Contig10456,Contig341,Contig1156,Contig12924,Contig9970,Contig4383,Contig4123,Contig6059,Contig9207,First_Contig94,Contig3104,Contig3266,Contig1954,Contig7886,Contig10858,Contig6165,Contig11111,Contig3407,Contig9661,Contig59135,	0.000312109	0.00640912
GO:0005634	nucleus	cellular_component	68	35	33	1778	1182	16894	Contig40338,Contig45878,Contig11968,Contig9191,Contig4927,Contig27359,Contig10526,Contig61535,Contig11735,Contig22315,Contig3566,Contig27822,Contig28500,Contig31278,Contig6005,Contig12484,Contig28501,Contig11967,Contig109995,Contig14017,Contig8995,Contig20792,Contig12733,Contig10533,Contig11425,Contig47450,Contig9229,Contig11027,Contig46283,Contig8726,Contig62821,Contig24289,Contig33088,Contig874…	Contig3025,Contig302,Contig2749,Contig14078,Contig4156,Contig617,Contig6417,Contig1439,Contig67222,Contig41649,Contig4935,Contig2170,Contig6137,Contig2162,Contig6628,Contig651,Contig13716,First_Contig13,Contig9,Contig2068,Contig2376,Contig2163,Contig53055,Contig10433,Contig14554,Contig476,Contig25549,Contig20077,Contig4894,Contig99,Contig10582,Contig45569,Contig8527,	1.55419e-07	5.48938e-06
GO:0004553	hydrolase activity, hydrolyzing O-glycosyl compounds	molecular_function	63	23	40	1778	312	16894	Contig14113,First_Contig148,Contig48132,Contig19794,Contig9931,Contig19855,Contig1535,Contig18152,Contig4463,Contig43071,Contig18890,Contig91337,Contig52326,Contig52204,Contig13437,Contig32496,Contig4792,Contig31324,Contig18349,Contig27840,Contig14112,Contig7175,First_Contig291,	Contig9231,Contig12959,Contig6742,Contig11718,Contig18478,Contig7346,Contig11242,Contig5204,Contig10406,Contig5684,Contig12266,Contig2863,Contig4885,Contig13067,Contig12605,Contig13032,Contig83,Contig1405,Contig2013,Contig4452,Contig12917,Contig8319,Contig5519,Contig11476,Contig1716,Contig808,First_Contig113,Contig2183,Contig839,Contig5992,Contig8845,Contig5223,Contig1395,Contig397,Contig12460,Co…	8.24383e-06	0.000227478
GO:0015979	photosynthesis	biological_process	44	2	42	1778	71	16894	Contig1142,Contig5810,	Contig565,Contig1962,Contig601,Contig70,Contig4878,Contig474,Contig135,Contig8088,Contig592,Contig8964,Contig3243,First_Contig10,Contig8573,Contig9297,Contig2064,Contig251,Contig2266,Contig129,Contig510,Contig505,Contig691,First_Contig803,Contig6418,Contig139,Contig226,Contig2154,Contig249,Contig3574,Contig1693,Contig246,Contig556,Contig73,Contig299,Contig287,Contig572,Contig431,Contig3,Contig392…	7.21734e-17	7.96614e-15
GO:0003676	nucleic acid binding	molecular_function	39	8	31	1778	2120	16894	Contig13218,Contig12484,Contig85169,Contig11720,Contig46283,Contig3586,Contig16572,Contig36477,	Contig199,Contig3025,Contig12285,Contig11222,Contig4069,Contig9669,Contig43,Contig3018,Contig23257,Contig2912,Contig4582,Contig443,Contig10390,Contig5250,Contig9586,Contig4988,Contig77832,Contig23732,Contig432,Contig12206,Contig12790,Contig1766,Contig12189,Contig9587,Contig6512,Contig10019,Contig2312,Contig11199,First_Contig5,Contig3023,Contig4978,	9.20132e-49	8.12476e-46
GO:0005509	calcium ion binding	molecular_function	38	23	15	1778	200	16894	Contig8490,Contig29388,Contig102404,Contig9215,Contig5990,Contig8723,Contig8580,Contig1644,Contig8516,Contig11265,Contig3845,Contig28346,Contig88894,Contig33252,Contig68818,Contig37532,Contig1983,Contig31637,Contig68820,Contig1637,Contig8197,Contig11263,Contig35929,	Contig8395,Contig4036,Contig8088,Contig8964,Contig9613,Contig251,First_Contig803,Contig6418,Contig226,Contig6167,Contig3574,Contig19543,Contig4879,Contig4496,Contig52,	0.00130047	0.0216663
GO:0043531	ADP binding	molecular_function	34	16	18	1778	800	16894	Contig3287,First_Contig480,Contig44210,Contig6444,Contig79071,First_Contig481,Contig16663,Contig20900,Contig1425,Contig5752,Contig3964,Contig37591,Contig6441,Contig30734,Contig23155,Contig6552,	Contig3431,Contig9888,Contig17031,Contig6293,Contig3109,Contig3430,Contig4293,First_Contig13,Contig242,Contig14009,Contig12522,Contig321,Contig6327,Contig4825,Contig11410,Contig24193,Contig14958,Contig3940,	3.61202e-09	1.51877e-07
GO:0006952	defense response	biological_process	33	17	16	1778	771	16894	Contig3287,First_Contig480,Contig44210,Contig6444,First_Contig481,Contig16663,Contig20900,Contig1425,Contig27051,Contig5752,Contig3964,Contig37591,Contig81446,Contig6441,Contig30734,Contig23155,Contig6552,	Contig3431,Contig6293,Contig3109,Contig3430,Contig4293,Contig24715,Contig242,Contig14009,Contig12522,Contig321,Contig6327,Contig4825,Contig11410,Contig24193,Contig14958,Contig3940,	8.57962e-09	3.29383e-07
GO:0016798	hydrolase activity, acting on glycosyl bonds	molecular_function	33	23	10	1778	164	16894	Contig1527,Contig14113,First_Contig148,Contig48132,Contig1620,Contig9931,Contig1535,Contig15478,Contig18152,Contig4463,Contig18890,Contig52326,Contig11149,Contig52204,Contig13437,Contig32496,Contig4792,Contig31324,Contig18349,Contig27840,Contig14112,Contig7175,First_Contig291,	Contig9231,Contig7346,Contig5204,Contig10406,Contig13067,Contig13032,Contig1405,Contig12917,Contig1716,Contig5992,	0.00110758	0.0191764
GO:0016706	oxidoreductase activity, acting on paired donors, with incorporation or reduction of molecular oxygen, 2-oxoglutarate as one donor, and incorporation of one atom each of oxygen into both donors	molecular_function	30	11	19	1778	150	16894	Contig23308,Contig20880,Contig11893,Contig105599,Contig11965,Contig82510,Contig96649,Contig45216,Contig4518,Contig11966,Contig33468,	Contig12611,Contig16662,Contig343,Contig4088,Contig10567,Contig1783,Contig2526,Contig5844,Contig64,Contig10483,Contig2464,First_Contig285,Contig16150,Contig41,Contig3935,Contig4298,Contig1496,Contig5673,Contig45,	0.00197023	0.0316311
GO:0016747	transferase activity, transferring acyl groups other than amino-acyl groups	molecular_function	29	17	12	1778	99	16894	Contig11331,Contig29834,Contig4051,First_Contig235,Contig19028,Contig31180,Contig4994,Contig7758,Contig33587,Contig7759,Contig24772,First_Contig375,Contig16093,Contig84163,Contig16095,Contig13672,Contig29985,	Contig6956,Contig4997,Contig65,Contig55,First_Contig70,Contig4050,Contig8499,Contig12658,Contig2058,Contig13871,Contig8498,Contig4787,	6.88145e-06	0.00019601
GO:0017111	nucleoside-triphosphatase activity	molecular_function	25	8	17	1778	720	16894	Contig9655,Contig3131,Contig1609,Contig607,Contig5752,Contig3964,Contig30734,Contig34330,	Contig4862,Contig6660,Contig1631,Contig6541,Contig6293,Contig39,Contig305,Contig3243,Contig8835,Contig1240,Contig12522,Contig3201,Contig6327,Contig535,Contig300,Contig276,Contig4905,	1.13904e-10	5.02888e-09
GO:0006457	protein folding	biological_process	25	3	22	1778	121	16894	Contig15472,Contig15689,Contig15471,	Contig19907,Contig17548,Contig2371,Contig292,Contig2852,Contig29,Contig15374,Contig1134,Contig1966,Contig171,Contig270,Contig693,Contig1239,Contig2138,Contig2700,Contig6580,Contig331,Contig476,Contig2017,Contig2819,Contig12766,Contig7106,	0.00300489	0.0434971
GO:0005886	plasma membrane	cellular_component	24	13	11	1778	458	16894	Contig7007,Contig5623,Contig11042,Contig3131,Contig21183,Contig15478,Contig2553,Contig19270,Contig12374,Contig24662,Contig10163,Contig1997,Contig7019,	Contig7073,Contig3850,Contig608,Contig2754,Contig4549,Contig1352,Contig21861,Contig2958,Contig6480,Contig4905,Contig4496,	0.000312516	0.00627164
GO:0003723	RNA binding	molecular_function	23	1	22	1778	1133	16894	Contig85169,	Contig6621,Contig477,Contig3025,Contig2214,Contig11222,Contig7231,Contig14084,Contig7611,Contig819,Contig1947,Contig13891,Contig31931,Contig13011,Contig3626,Contig5250,Contig6958,Contig3385,Contig77832,Contig432,Contig12189,Contig2239,Contig112,	3.72138e-25	6.57196e-23
GO:0009536	plastid	cellular_component	23	4	19	1778	75	16894	Contig1142,Contig5810,Contig114,Contig22612,	Contig4878,Contig672,Contig157,Contig1735,Contig1806,Contig305,Contig1108,First_Contig10,Contig1153,Contig3785,Contig14429,Contig435,Contig1025,Contig137,Contig3,Contig2690,Contig1736,Contig5090,Contig95,	2.98253e-05	0.000752449
GO:0050662	coenzyme binding	molecular_function	20	7	13	1778	83	16894	Contig11219,Contig646,Contig9459,Contig20523,Contig1321,Contig8266,Contig6789,	Contig297,Contig3546,Contig2503,Contig1472,First_Contig175,Contig645,Contig7629,Contig648,Contig4104,Contig1310,Contig3617,Contig2197,Contig3460,	0.00146798	0.0240043
GO:0045454	cell redox homeostasis	biological_process	20	3	17	1778	87	16894	Contig2989,Contig6008,Contig10831,	Contig11107,Contig6150,First_Contig14,Contig10628,Contig2952,Contig2701,Contig13178,Contig740,Contig3092,Contig1263,Contig987,Contig18696,Contig6025,Contig763,Contig485,Contig1262,Contig8527,	0.00243886	0.0365002
GO:0009941	chloroplast envelope	cellular_component	19	3	16	1778	60	16894	Contig513,Contig21183,Contig27343,	Contig302,Contig6535,Contig1735,Contig5863,Contig11467,Contig4935,Contig1108,First_Contig13,Contig16186,Contig2353,Contig3813,Contig3058,Contig535,Contig4223,Contig476,Contig1736,	9.28245e-05	0.00215695
GO:0044237	cellular metabolic process	biological_process	18	6	12	1778	75	16894	Contig11219,Contig646,Contig9459,Contig20523,Contig12981,Contig6789,	Contig297,Contig3546,Contig2503,Contig1472,First_Contig175,Contig645,Contig7629,Contig648,Contig1310,Contig3617,Contig2197,Contig3460,	0.00252894	0.0372176
GO:0009523	photosystem II	cellular_component	16	1	15	1778	22	16894	Contig5810,	Contig8088,Contig8964,Contig8573,Contig251,Contig505,First_Contig803,Contig6418,Contig226,Contig3574,Contig1693,Contig246,Contig556,Contig287,Contig431,Contig52,	5.62631e-08	2.07001e-06
GO:0007165	signal transduction	biological_process	15	10	5	1778	579	16894	Contig2056,Contig5350,Contig5355,Contig38222,Contig5752,Contig3964,First_Contig299,Contig57899,Contig6552,Contig42989,	Contig3556,Contig4390,Contig6327,Contig14221,Contig9661,	2.0872e-11	1.02389e-09
GO:0046983	protein dimerization activity	molecular_function	13	7	6	1778	300	16894	Contig17604,Contig19759,Contig114,Contig20640,Contig1932,Contig15213,First_Contig376,	Contig7870,Contig4156,Contig617,Contig7017,Contig9744,Contig15192,	0.000518292	0.00953442
GO:0009765	photosynthesis, light harvesting	biological_process	12	0	12	1778	12	16894	-	Contig565,Contig601,Contig70,Contig135,Contig592,Contig9297,Contig139,Contig2154,Contig299,Contig392,Contig2352,Contig189,	1.81826e-07	6.1751e-06
GO:0009535	chloroplast thylakoid membrane	cellular_component	12	1	11	1778	29	16894	Contig5810,	Contig302,Contig6535,Contig4516,Contig4935,Contig1108,Contig1153,Contig9297,First_Contig13,Contig535,Contig17858,First_Contig116,	0.00018836	0.00415805
GO:0009570	chloroplast stroma	cellular_component	12	0	12	1778	36	16894	-	Contig302,Contig2595,Contig5863,Contig848,Contig8964,Contig3785,First_Contig13,Contig2353,Contig435,Contig4223,Contig476,Contig3686,	0.00102708	0.0181383
GO:0009654	oxygen evolving complex	cellular_component	9	0	9	1778	13	16894	-	Contig8088,Contig8964,Contig8573,Contig251,First_Contig803,Contig6418,Contig226,Contig3574,Contig52,	4.34863e-05	0.00106662
GO:0005315	inorganic phosphate transmembrane transporter activity	molecular_function	9	0	9	1778	25	16894	-	Contig1806,Contig9504,Contig17715,Contig2004,Contig9498,Contig2002,Contig1568,Contig2709,Contig8031,	0.00239878	0.0371601
GO:0019898	extrinsic to membrane	cellular_component	8	0	8	1778	11	16894	-	Contig8088,Contig8964,Contig251,First_Contig803,Contig6418,Contig226,Contig3574,Contig52,	8.11122e-05	0.00193573
GO:0009522	photosystem I	cellular_component	8	0	8	1778	20	16894	-	Contig474,First_Contig10,Contig2064,Contig129,Contig510,Contig691,Contig249,Contig303,	0.00218817	0.0345027
GO:0033014	tetrapyrrole biosynthetic process	biological_process	7	1	6	1778	10	16894	Contig22588,	Contig1922,Contig2555,Contig2193,Contig7375,Contig4223,Contig4224,	0.000245524	0.00528774
GO:0015995	chlorophyll biosynthetic process	biological_process	7	1	6	1778	11	16894	Contig1142,	Contig11806,Contig3243,Contig2266,Contig572,Contig5149,Contig190,	0.000388634	0.00762586
GO:0009415	response to water stimulus	biological_process	5	5	0	1778	5	16894	Contig2421,Contig2897,Contig7901,Contig47995,Contig7948,	-	0.000450772	0.00865286
GO:0009538	photosystem I reaction center	cellular_component	5	0	5	1778	5	16894	-	Contig474,First_Contig10,Contig510,Contig249,Contig303,	0.000450772	0.00865286
GO:0003964	RNA-directed DNA polymerase activity	molecular_function	3	1	2	1778	852	16894	Contig85169,	Contig31931,Contig77832,	1.58344e-32	4.6606e-30
GO:0006278	RNA-dependent DNA replication	biological_process	3	1	2	1778	790	16894	Contig85169,	Contig31931,Contig77832,	6.26741e-30	1.38353e-27
GO:0015074	DNA integration	biological_process	2	1	1	1778	894	16894	Contig85169,	Contig77832,	9.47481e-36	4.18313e-33
GO:0004386	helicase activity	molecular_function	2	1	1	1778	214	16894	Contig3586,	Contig3025,	2.10381e-07	6.88022e-06
GO:0008026	ATP-dependent helicase activity	molecular_function	2	1	1	1778	139	16894	Contig3586,	Contig3025,	0.000171068	0.00387315
GO:0006281	DNA repair	biological_process	2	1	1	1778	108	16894	Contig114,	Contig5695,	0.00240928	0.0366793
GO:0006260	DNA replication	biological_process	1	0	1	1778	96	16894	-	Contig16075,	0.0012466	0.0211682

## Sheet: E-VS-CK
GO_ID	GO_term	TYPE	DIFF_GENE_IN_GO	UP_GENE	DOWN_GENE	ALL_DIFF_GENE_IN_ALL_GO	ALL_GENE_IN_GO	ALL_GENE_IN_ALL_GO	UP_GENE_list	DWON_GENE_list	P-VALUE	FDR
GO:0055114	oxidation-reduction process	biological_process	369	133	236	2231	1643	16894	Contig11974,Contig36772,Contig6011,Contig12789,Contig14319,Contig98,Contig2505,Contig8535,Contig23308,Contig10336,Contig21074,Contig6624,Contig1002,Contig21823,Contig9732,Contig3585,Contig1531,Contig20880,Contig671,Contig4278,Contig41623,Contig1810,Contig6992,Contig1142,Contig10061,Contig7174,Contig6506,Contig414,Contig23900,Contig4363,Contig2625,Contig3598,Contig11893,Contig4700,Contig53954,Cont…	Contig10328,Contig3900,Contig14570,Contig2309,Contig8381,Contig5290,Contig20291,Contig3074,Contig10454,Contig149,Contig16083,Contig3687,Contig11864,Contig9454,Contig15790,Contig10936,Contig3249,Contig5378,Contig849,Contig29854,Contig7665,Contig1115,Contig5214,Contig6369,Contig8896,Contig6371,Contig9179,Contig4728,Contig19445,Contig10679,Contig12038,Contig6715,Contig810,Contig1922,Contig2525,Conti…	2.4937e-18	3.67999e-16
GO:0016491	oxidoreductase activity	molecular_function	306	107	199	2231	1365	16894	Contig11974,Contig36772,Contig6011,Contig12789,Contig14319,Contig98,Contig2505,Contig8535,Contig23308,Contig10336,Contig21074,Contig1002,Contig21823,Contig9732,Contig1531,Contig20880,Contig671,Contig9573,Contig4278,Contig41623,Contig1810,Contig6992,Contig1142,Contig7174,Contig6506,Contig414,Contig4363,Contig2625,Contig3598,Contig11893,Contig4700,Contig53954,Contig8516,Contig16312,First_Contig131,…	Contig10328,Contig3900,Contig14570,Contig2309,Contig8381,Contig20291,Contig3074,Contig10454,Contig149,Contig16083,Contig9454,Contig15790,Contig10936,Contig3249,Contig5378,Contig849,Contig29854,Contig1115,Contig5214,Contig6369,Contig8896,Contig6371,Contig9179,Contig4728,Contig19445,Contig12038,Contig810,Contig1922,Contig2525,Contig23904,Contig7218,Contig569,Contig2639,First_Contig6,Contig8177,Cont…	2.14448e-15	2.21525e-13
GO:0008152	metabolic process	biological_process	283	103	180	2231	1370	16894	Contig1527,Contig5854,Contig14113,Contig33400,Contig45647,Contig23935,Contig13531,Contig10725,First_Contig148,Contig37156,Contig4179,Contig2318,Contig3585,Contig48132,Contig35,Contig1531,Contig1620,Contig25522,Contig12065,Contig9931,Contig1535,Contig16366,Contig11221,Contig5273,Contig16312,Contig6376,Contig5170,Contig15478,Contig15893,Contig25538,Contig1558,Contig18283,First_Contig49,Contig18152,…	Contig8932,Contig10328,Contig15445,Contig12348,Contig7856,Contig3459,Contig9139,Contig10454,Contig8626,Contig12172,Contig12666,Contig17139,Contig2854,Contig17204,Contig8106,Contig6870,Contig4946,Contig15170,Contig1909,Contig1334,Contig849,Contig29854,Contig374,Contig9800,Contig8601,Contig6004,Contig10122,Contig6369,Contig6371,Contig4250,Contig5072,Contig28872,Contig19445,Contig7377,Contig7014,Con…	5.6889e-11	3.09296e-09
GO:0003824	catalytic activity	molecular_function	235	93	142	2231	1315	16894	Contig1527,Contig11219,Contig11744,Contig14113,Contig45647,Contig23935,Contig8490,Contig646,First_Contig148,Contig9459,Contig2318,Contig3899,Contig12555,Contig48132,Contig19794,Contig1416,Contig9215,Contig7460,Contig9821,Contig8580,Contig12065,Contig9931,Contig19855,Contig20523,Contig1535,Contig8547,Contig2664,Contig16366,Contig5273,Contig15478,Contig3370,Contig3931,First_Contig49,Contig18152,Con…	Contig8932,Contig9385,Contig297,Contig3459,Contig3546,Contig2503,Contig149,Contig12172,Contig12959,Contig12666,Contig2854,Contig17204,Contig11528,Contig6870,Contig4946,Contig1334,Contig11718,Contig9800,Contig13220,Contig10122,Contig5072,Contig18478,Contig7377,Contig735,Contig4558,Contig2267,Contig7346,Contig11242,Contig3135,Contig1472,Contig3968,Contig16486,Contig5204,First_Contig21,Contig103381,…	3.19504e-05	0.000868547
GO:0005524	ATP binding	molecular_function	179	61	118	2231	2822	16894	Contig2056,Contig9655,Contig513,Contig6079,Contig12052,Contig25359,Contig2693,Contig94,Contig11042,Contig40205,Contig4743,Contig3131,Contig5355,First_Contig570,Contig12070,Contig11265,Contig1609,Contig38222,Contig30142,Contig6671,Contig30858,Contig607,Contig18269,Contig10347,Contig631,Contig1657,Contig50146,Contig3964,Contig34989,Contig11112,Contig66334,Contig17557,Contig26714,Contig9271,Contig36…	Contig6260,Contig199,Contig3025,Contig1341,Contig1952,Contig4862,Contig254,Contig17548,First_Contig72,Contig1631,Contig3434,Contig3299,Contig27485,Contig2917,Contig11683,First_Contig223,Contig6541,Contig5565,Contig5137,Contig1587,Contig7891,Contig1270,Contig29540,Contig2618,Contig7698,Contig6293,Contig19762,Contig19510,Contig1941,Contig305,Contig19191,Contig9989,Contig17172,Contig3243,Contig4382,…	3.48806e-26	7.20633e-24
GO:0009055	electron carrier activity	molecular_function	132	35	97	2231	465	16894	Contig11974,Contig36772,Contig10336,Contig1002,Contig671,Contig9573,Contig4278,Contig6992,Contig19270,Contig58098,Contig89719,Contig20973,Contig26877,Contig8803,Contig18391,Contig6008,Contig22453,Contig13874,Contig2773,Contig13902,Contig4277,First_Contig24,Contig10831,Contig4408,Contig24899,Contig12002,Contig4318,Contig16785,Contig670,Contig4279,Contig23889,Contig3633,Contig14994,Contig43625,Cont…	Contig14570,Contig2309,Contig8381,Contig20291,Contig14335,Contig16083,Contig14308,Contig15790,Contig1115,Contig23833,Contig8896,Contig9179,Contig10679,Contig6715,Contig17625,Contig8177,Contig8931,Contig14566,Contig6100,Contig11105,Contig9500,Contig22537,Contig1781,Contig9651,Contig9240,Contig4309,Contig10657,Contig5959,Contig4516,Contig10354,Contig14842,Contig2332,First_Contig14,Contig38095,Conti…	4.3204e-13	2.97532e-11
GO:0005622	intracellular	cellular_component	126	7	119	2231	620	16894	Contig16236,Contig23861,Contig48008,Contig35919,Contig215,Contig46223,Contig4215,	First_Contig1248,Contig9797,Contig21064,Contig1277,Contig5697,Contig302,Contig7596,Contig981,Contig23,Contig1957,Contig12743,Contig5570,Contig10162,Contig90476,Contig473,Contig1647,Contig70384,Contig8888,Contig7421,Contig5037,Contig5859,Contig7337,Contig819,Contig7387,Contig1947,Contig6531,Contig1276,Contig8560,Contig2467,Contig1967,Contig792,Contig7879,Contig12448,Contig2160,Contig5696,Contig980…	2.10848e-05	0.000588664
GO:0020037	heme binding	molecular_function	120	38	82	2231	451	16894	Contig11974,Contig36772,Contig98,Contig8535,Contig10336,Contig1002,Contig671,Contig4278,Contig6992,Contig7174,Contig1147,First_Contig131,Contig19270,Contig58098,Contig89719,First_Contig262,Contig20973,Contig26877,Contig8803,Contig18391,Contig22453,Contig13874,Contig13902,Contig4277,First_Contig24,First_Contig147,Contig25275,Contig7468,Contig24899,Contig12002,Contig4318,Contig16785,Contig670,Conti…	Contig14570,Contig2309,Contig8381,Contig20291,Contig16083,Contig3687,Contig9454,Contig15790,Contig1115,Contig8896,Contig9179,Contig10679,Contig6715,Contig569,Contig17625,Contig8177,Contig6617,Contig8931,Contig14566,Contig15534,Contig22537,Contig1781,Contig9651,Contig9240,Contig4309,Contig10657,Contig5959,Contig5967,Contig10354,Contig14842,Contig2332,Contig38095,Contig4812,Contig9384,Contig3085,Co…	1.5084e-10	7.41987e-09
GO:0005506	iron ion binding	molecular_function	120	38	82	2231	470	16894	Contig11974,Contig36772,Contig2505,Contig10336,Contig1002,Contig671,Contig4278,Contig6992,Contig414,Contig29752,Contig3014,Contig19270,Contig58098,Contig89719,Contig20973,Contig26877,Contig8803,Contig18391,Contig29753,Contig22453,Contig13874,Contig13902,Contig4277,First_Contig24,Contig40432,Contig24899,First_Contig8,Contig12002,Contig4318,Contig16785,Contig1069,Contig670,Contig4279,Contig23889,Co…	Contig3900,Contig14570,Contig2309,Contig8381,Contig20291,Contig3074,Contig16083,Contig15790,Contig10936,Contig1115,Contig8896,Contig9179,Contig10679,Contig6715,Contig17625,First_Contig6,Contig8177,Contig8931,Contig14566,Contig22537,Contig1781,Contig9651,Contig9240,Contig4309,Contig10657,Contig6489,Contig5959,Contig3083,Contig10354,Contig14842,Contig2332,Contig38095,Contig4812,Contig3085,Contig716…	1.24631e-09	5.59758e-08
GO:0003677	DNA binding	molecular_function	114	44	70	2231	1181	16894	Contig32109,Contig25505,Contig40338,Contig45878,Contig11968,Contig9835,Contig11821,Contig13218,Contig4927,Contig27359,Contig10526,Contig6807,Contig61535,Contig11735,Contig22315,Contig23963,Contig3566,Contig27822,Contig28500,Contig31278,Contig9522,Contig114,Contig28501,Contig11157,Contig11967,Contig2250,Contig2201,Contig109995,Contig8995,Contig20792,Contig34942,Contig18426,Contig11425,Contig11027,…	Contig11412,Contig22992,Contig8592,First_Contig337,Contig2749,Contig25879,Contig13783,Contig1623,Contig25366,Contig10401,Contig12828,Contig14078,Contig4156,Contig9669,Contig882,Contig6417,Contig1439,Contig2529,Contig67222,Contig24370,Contig41649,Contig28039,Contig31845,Contig24402,Contig11850,Contig13674,Contig3763,Contig2162,Contig15189,Contig8221,Contig18232,Contig3531,Contig6564,Contig4690,Con…	0.00101008	0.0179898
GO:0005634	nucleus	cellular_component	113	33	80	2231	1182	16894	Contig40338,Contig45878,Contig11968,Contig4927,Contig27359,Contig10526,Contig61535,Contig11735,Contig22315,Contig3566,Contig27822,Contig28500,Contig31278,Contig12484,Contig28501,Contig678,Contig11967,Contig2201,Contig28279,Contig109995,Contig14017,Contig8995,Contig20792,Contig12733,Contig11425,Contig11027,Contig46283,Contig8726,Contig62821,Contig24289,Contig33088,Contig8746,First_Contig1521,	Contig7000,Contig11412,Contig22992,Contig967,Contig3025,Contig9682,Contig302,Contig5792,Contig8592,First_Contig337,Contig2749,Contig128,Contig25879,Contig12743,Contig7531,Contig1323,Contig12828,Contig14078,Contig4156,Contig7387,Contig617,Contig37066,Contig6417,Contig1439,Contig2529,Contig67222,Contig4968,Contig5871,Contig24370,Contig41649,Contig4935,Contig17601,Contig687,Contig28039,Contig2170,Co…	0.000720664	0.0132937
GO:0008270	zinc ion binding	molecular_function	111	33	78	2231	1539	16894	Contig12789,Contig15364,Contig16236,Contig9732,Contig23861,Contig17088,Contig37035,Contig7242,Contig13218,Contig48008,Contig4700,Contig33108,Contig35919,Contig1036,Contig16568,Contig13706,Contig11842,Contig6321,Contig6806,Contig6056,Contig27992,Contig844,Contig7120,Contig16466,Contig9731,Contig7606,Contig5198,Contig46223,Contig23715,Contig29879,Contig4215,Contig4967,Contig9625,	Contig19550,Contig3025,Contig8419,Contig37002,Contig3249,Contig13351,Contig5214,Contig34478,Contig4728,Contig10401,Contig8153,Contig8888,Contig18746,Contig9669,Contig2899,Contig8560,Contig1354,Contig12448,Contig2160,Contig9808,Contig146,Contig3563,Contig7013,Contig28214,Contig7148,Contig11290,Contig12221,Contig437,Contig2982,Contig4582,Contig109017,Contig17072,Contig10045,Contig13674,Contig26438,…	2.43181e-11	1.47768e-09
GO:0006412	translation	biological_process	106	0	106	2231	331	16894	-	First_Contig1248,Contig9797,Contig21064,Contig1277,Contig5697,Contig7596,Contig981,Contig23,Contig1957,Contig5570,Contig90476,Contig473,Contig1647,Contig70384,Contig7421,Contig5037,Contig7337,Contig819,Contig13443,Contig1947,Contig6531,Contig1276,Contig2467,Contig792,Contig7879,Contig5696,Contig913,Contig1078,Contig3075,Contig501,Contig500,Contig11354,Contig6113,Contig539,Contig2956,Contig5720,Co…	1.80575e-13	1.33238e-11
GO:0009507	chloroplast	cellular_component	102	11	91	2231	323	16894	Contig513,Contig1142,Contig9585,Contig2664,Contig9522,Contig5810,Contig114,Contig678,Contig13906,Contig22612,Contig7400,	First_Contig1248,Contig565,Contig302,Contig601,Contig849,Contig70,Contig4878,Contig13783,Contig672,Contig6660,Contig1647,Contig9898,Contig135,First_Contig170,Contig2984,Contig6535,Contig1293,Contig157,Contig6147,Contig1806,Contig9257,Contig592,Contig4516,Contig848,Contig8964,Contig305,Contig19191,Contig9989,Contig4935,Contig1108,Contig5720,First_Contig10,Contig19114,Contig1153,Contig9297,Contig82…	1.01542e-12	6.55578e-11
GO:0005840	ribosome	cellular_component	100	0	100	2231	280	16894	-	First_Contig1248,Contig9797,Contig21064,Contig1277,Contig5697,Contig7596,Contig981,Contig23,Contig1957,Contig5570,Contig90476,Contig473,Contig1647,Contig70384,Contig7421,Contig14502,Contig5037,First_Contig170,Contig7337,Contig819,Contig13443,Contig1947,Contig6531,Contig1276,Contig2467,Contig792,Contig7879,Contig5696,Contig913,Contig1078,Contig3075,Contig501,Contig500,Contig11354,Contig6113,Contig…	3.35054e-15	3.14646e-13
GO:0003735	structural constituent of ribosome	molecular_function	96	0	96	2231	271	16894	-	First_Contig1248,Contig9797,Contig21064,Contig1277,Contig5697,Contig7596,Contig981,Contig23,Contig1957,Contig5570,Contig90476,Contig473,Contig1647,Contig70384,Contig7421,Contig5037,Contig7337,Contig819,Contig13443,Contig1947,Contig6531,Contig1276,Contig2467,Contig792,Contig7879,Contig5696,Contig913,Contig1078,Contig3075,Contig501,Contig500,Contig11354,Contig6113,Contig539,Contig2956,Contig5720,Co…	1.7423e-14	1.38446e-12
GO:0016705	oxidoreductase activity, acting on paired donors, with incorporation or reduction of molecular oxygen	molecular_function	96	28	68	2231	345	16894	Contig11974,Contig36772,Contig10336,Contig1002,Contig671,Contig4278,Contig6992,Contig58098,Contig89719,Contig20973,Contig26877,Contig8803,Contig18391,Contig22453,Contig13874,Contig13902,Contig4277,First_Contig24,Contig24899,Contig12002,Contig4318,Contig16785,Contig670,Contig4279,Contig23889,Contig14994,Contig43625,Contig32465,	Contig14570,Contig2309,Contig8381,Contig20291,Contig16083,Contig15790,Contig1115,Contig8896,Contig9179,Contig10679,Contig6715,Contig17625,Contig8177,Contig8931,Contig14566,Contig22537,Contig1781,Contig9651,Contig9240,Contig4309,Contig10657,Contig5959,Contig10354,Contig14842,Contig4868,Contig2332,Contig38095,Contig4812,Contig3085,Contig7162,Contig4493,Contig395,Contig8368,Contig852,Contig12004,Con…	1.39973e-09	6.02467e-08
GO:0016772	transferase activity, transferring phosphorus-containing groups	molecular_function	95	42	53	2231	1330	16894	Contig2056,Contig6079,Contig25359,Contig2693,Contig11042,Contig4743,Contig5355,First_Contig570,Contig12070,Contig11265,Contig38222,Contig30142,Contig30858,Contig18269,Contig1657,Contig50146,Contig34989,Contig11112,Contig66334,Contig17557,Contig26714,Contig9271,Contig36446,Contig6022,Contig41353,First_Contig299,Contig44538,Contig79166,Contig46229,Contig89185,Contig28001,Contig28028,Contig160,Conti…	Contig1341,Contig1952,First_Contig72,Contig3434,Contig3299,Contig27485,Contig2917,Contig11683,Contig5137,Contig1587,Contig7891,Contig1270,Contig29540,Contig7698,Contig19762,Contig19510,Contig17172,Contig4382,Contig3490,Contig907,Contig2230,Contig6824,Contig608,Contig10094,Contig10456,Contig5229,Contig12924,Contig350,Contig9970,Contig6363,Contig404,Contig4652,Contig4383,Contig6059,Contig20082,Cont…	3.34262e-10	1.56951e-08
GO:0016757	transferase activity, transferring glycosyl groups	molecular_function	94	46	48	2231	362	16894	Contig33400,Contig13531,Contig789,Contig4179,Contig35,Contig45262,Contig5097,Contig15714,Contig25522,Contig1688,Contig11221,Contig6376,Contig5170,Contig25538,Contig18283,Contig60025,Contig4487,Contig19072,Contig4488,Contig27722,Contig39021,Contig22612,Contig20076,Contig4627,Contig18282,Contig24650,Contig6015,Contig11025,Contig629,Contig6759,Contig6738,Contig5098,Contig24753,Contig34,Contig21988,C…	Contig15445,Contig8626,Contig17139,Contig8106,Contig15170,Contig8601,Contig6004,Contig4250,Contig7014,Contig3839,Contig5113,Contig941,Contig3661,Contig13177,First_Contig74,Contig5770,Contig17138,Contig18017,Contig895,Contig12027,Contig3316,Contig1070,Contig13805,Contig290,Contig27827,Contig1376,Contig28327,First_Contig270,Contig1079,Contig19599,Contig3165,Contig21218,Contig1035,Contig7172,Contig4…	3.6106e-08	1.24325e-06
GO:0006468	protein phosphorylation	biological_process	91	40	51	2231	1244	16894	Contig2056,Contig6079,Contig25359,Contig2693,Contig11042,Contig4743,Contig5355,First_Contig570,Contig12070,Contig11265,Contig30142,Contig30858,Contig18269,Contig1657,Contig50146,Contig34989,Contig11112,Contig66334,Contig17557,Contig26714,Contig9271,Contig36446,Contig6022,Contig41353,First_Contig299,Contig44538,Contig79166,Contig46229,Contig89185,Contig28001,Contig28028,Contig160,Contig5550,Contig…	Contig1341,Contig1952,First_Contig72,Contig3434,Contig3299,Contig27485,Contig2917,Contig11683,Contig5137,Contig1587,Contig7891,Contig1270,Contig29540,Contig7698,Contig19762,Contig19510,Contig17172,Contig4382,Contig907,Contig2230,Contig6824,Contig608,Contig10094,Contig10456,Contig5229,Contig12924,Contig350,Contig9970,Contig6363,Contig404,Contig4383,Contig6059,Contig20082,Contig9207,First_Contig94,…	4.16354e-09	1.65421e-07
GO:0004672	protein kinase activity	molecular_function	91	40	51	2231	1239	16894	Contig2056,Contig6079,Contig25359,Contig2693,Contig11042,Contig4743,Contig5355,First_Contig570,Contig12070,Contig11265,Contig30142,Contig30858,Contig18269,Contig1657,Contig50146,Contig34989,Contig11112,Contig66334,Contig17557,Contig26714,Contig9271,Contig36446,Contig6022,Contig41353,First_Contig299,Contig44538,Contig79166,Contig46229,Contig89185,Contig28001,Contig28028,Contig160,Contig5550,Contig…	Contig1341,Contig1952,First_Contig72,Contig3434,Contig3299,Contig27485,Contig2917,Contig11683,Contig5137,Contig1587,Contig7891,Contig1270,Contig29540,Contig7698,Contig19762,Contig19510,Contig17172,Contig4382,Contig907,Contig2230,Contig6824,Contig608,Contig10094,Contig10456,Contig5229,Contig12924,Contig350,Contig9970,Contig6363,Contig404,Contig4383,Contig6059,Contig20082,Contig9207,First_Contig94,…	5.46294e-09	2.09008e-07
GO:0004497	monooxygenase activity	molecular_function	90	27	63	2231	318	16894	Contig11974,Contig36772,Contig10336,Contig1002,Contig671,Contig4278,Contig6992,Contig58098,Contig89719,Contig20973,Contig8803,Contig18391,Contig22453,Contig13874,Contig13902,First_Contig24,Contig24899,Contig12002,Contig4318,Contig16785,Contig670,Contig4279,Contig23889,Contig24724,Contig14994,Contig43625,Contig32465,	Contig14570,Contig2309,Contig8381,Contig20291,Contig16083,Contig15790,Contig1115,Contig8896,Contig9179,Contig17625,Contig8177,Contig8931,Contig14566,Contig22537,Contig9651,Contig9240,Contig4309,Contig10657,Contig5959,Contig15397,Contig10354,Contig14842,Contig2332,Contig38095,Contig4812,Contig3085,Contig7162,Contig4493,Contig852,Contig12004,Contig1338,Contig3615,Contig5857,Contig9239,Contig6601,Co…	2.21341e-09	9.14583e-08
GO:0004674	protein serine/threonine kinase activity	molecular_function	77	38	39	2231	1053	16894	Contig2056,Contig6079,Contig25359,Contig2693,Contig11042,Contig5355,First_Contig570,Contig12070,Contig11265,Contig30142,Contig30858,Contig18269,Contig1657,Contig50146,Contig34989,Contig11112,Contig66334,Contig17557,Contig26714,Contig9271,Contig36446,Contig6022,Contig41353,First_Contig299,Contig44538,Contig79166,Contig46229,Contig89185,Contig28001,Contig160,Contig5550,Contig47667,Contig3561,Contig…	Contig1952,First_Contig72,Contig3434,Contig3299,Contig2917,Contig11683,Contig5137,Contig7891,Contig29540,Contig19762,Contig19510,Contig17172,Contig4382,Contig907,Contig608,Contig10094,Contig10456,Contig5229,Contig12924,Contig9970,Contig6363,Contig4383,Contig6059,Contig20082,Contig9207,First_Contig94,Contig3369,Contig3104,Contig1954,Contig10457,Contig7886,Contig2593,Contig10858,Contig906,Contig111…	6.60838e-08	2.20208e-06
GO:0016758	transferase activity, transferring hexosyl groups	molecular_function	74	32	42	2231	277	16894	Contig33400,Contig13531,Contig4179,Contig35,Contig25522,Contig11221,Contig6376,Contig5170,Contig25538,Contig18283,Contig4487,Contig4488,Contig27722,Contig39021,Contig4627,Contig18282,Contig6015,Contig11025,Contig629,Contig6759,Contig6738,Contig24753,Contig34,Contig21988,Contig3610,Contig25521,First_Contig597,Contig6978,Contig30228,Contig26718,Contig8455,Contig24822,	Contig15445,Contig8626,Contig17139,Contig8106,Contig15170,Contig8601,Contig6004,Contig4250,Contig7014,Contig3839,Contig5113,Contig13177,First_Contig74,Contig5770,Contig17138,Contig15169,Contig18017,Contig895,Contig12027,Contig3316,Contig13805,Contig290,Contig28327,First_Contig270,Contig19599,Contig3165,Contig21218,Contig1035,Contig7172,Contig45071,Contig896,Contig2571,Contig15668,Contig22450,Cont…	3.78014e-07	1.22027e-05
GO:0003676	nucleic acid binding	molecular_function	55	7	48	2231	2120	16894	Contig13218,Contig13550,Contig12484,Contig11720,Contig46283,Contig3586,Contig36477,	Contig199,Contig3025,Contig12285,Contig11222,Contig9669,Contig43,Contig3013,Contig3018,Contig23257,Contig3563,Contig19191,Contig2912,Contig4582,Contig443,Contig3419,Contig557,Contig2182,Contig4988,Contig3801,Contig77832,Contig15175,Contig5787,Contig159,Contig16508,Contig3043,Contig16838,Contig23732,Contig7006,Contig432,Contig12206,Contig12790,Contig1766,Contig7270,Contig12189,Contig10849,Contig99…	9.71534e-56	1.00359e-52
GO:0030529	ribonucleoprotein complex	cellular_component	49	0	49	2231	162	16894	-	Contig9797,Contig12108,Contig23,Contig90476,Contig1647,Contig70384,Contig6862,Contig5037,Contig7337,Contig13443,Contig2467,Contig913,Contig1078,Contig539,Contig5720,First_Contig63,Contig1501,Contig71,Contig6861,Contig1169,Contig3626,Contig8336,Contig2269,Contig25077,Contig702,Contig10002,Contig5721,Contig3990,Contig5787,Contig15460,Contig1195,Contig137,Contig1827,Contig918,Contig1476,Contig12893,…	1.7882e-06	5.59762e-05
GO:0015979	photosynthesis	biological_process	48	3	45	2231	71	16894	Contig1142,Contig1147,Contig5810,	Contig565,Contig1962,Contig601,Contig70,Contig4878,Contig474,Contig135,Contig8088,Contig592,Contig8964,Contig15397,Contig3243,First_Contig10,Contig8573,Contig9297,Contig2064,Contig251,Contig22,Contig2266,Contig322,Contig129,Contig4222,Contig510,Contig505,Contig691,First_Contig803,Contig6418,Contig139,Contig3562,Contig226,Contig249,Contig1693,Contig246,Contig556,Contig73,Contig299,Contig287,Contig…	9.02412e-16	1.16524e-13
GO:0005509	calcium ion binding	molecular_function	48	20	28	2231	200	16894	Contig8490,Contig26043,Contig102404,Contig9215,Contig5990,Contig8580,Contig4363,Contig1644,Contig8516,Contig11265,Contig678,Contig88894,Contig33252,Contig68818,Contig37532,Contig1983,Contig31637,Contig1637,Contig8197,Contig11263,	Contig8395,Contig12464,Contig18050,Contig25518,Contig7531,Contig7030,Contig4036,Contig8088,Contig8964,Contig14675,Contig9613,Contig251,Contig4222,First_Contig803,Contig6418,Contig3797,Contig16106,Contig3562,Contig226,Contig6167,Contig5118,Contig9940,Contig19543,Contig4879,Contig13473,Contig3883,Contig4496,Contig52,	0.000355325	0.00780958
GO:0043531	ADP binding	molecular_function	42	16	26	2231	800	16894	Contig3287,First_Contig480,Contig44210,Contig6444,Contig79071,First_Contig481,Contig16663,Contig20900,Contig1425,Contig6443,Contig3964,Contig37591,Contig6441,Contig30734,Contig10023,Contig23155,	Contig3431,Contig5830,Contig9888,Contig14959,Contig17031,Contig6293,Contig3430,Contig4293,Contig7200,First_Contig13,Contig242,Contig14009,Contig12522,Contig4294,Contig321,Contig2539,Contig21190,Contig6327,Contig4825,Contig11410,Contig1993,Contig400,Contig14958,Contig3940,Contig27179,Contig11929,	2.90202e-11	1.66544e-09
GO:0006952	defense response	biological_process	41	17	24	2231	771	16894	Contig3287,First_Contig480,Contig44210,Contig6444,First_Contig481,Contig16663,Contig20900,Contig1425,Contig27051,Contig6443,Contig3964,Contig37591,Contig81446,Contig6441,Contig30734,Contig10023,Contig23155,	Contig3431,Contig5830,Contig14959,Contig6293,Contig3430,Contig4293,Contig7200,Contig3797,Contig242,Contig14009,Contig12522,Contig321,Contig2539,Contig21190,Contig6327,Contig4825,Contig11410,Contig20495,Contig1993,Contig400,Contig14958,Contig3940,Contig27179,Contig11929,	1.04501e-10	5.3975e-09
GO:0003723	RNA binding	molecular_function	38	1	37	2231	1133	16894	Contig5993,	Contig6621,Contig477,Contig3025,Contig12108,Contig11222,Contig7231,Contig90476,Contig13207,Contig14084,Contig819,Contig1947,Contig11733,Contig13891,Contig1078,Contig14131,Contig3419,Contig14120,Contig17553,Contig14130,Contig3626,Contig21414,Contig1579,Contig6958,Contig10002,Contig77832,Contig1272,Contig5787,Contig6107,Contig432,Contig12189,Contig10849,Contig9465,Contig7994,Contig9464,Contig23256,…	3.30237e-25	5.68558e-23
GO:0006457	protein folding	biological_process	31	3	28	2231	121	16894	Contig94,Contig15689,Contig15471,	Contig14555,Contig19907,Contig17548,Contig323,Contig292,Contig8435,Contig1683,Contig15374,Contig14142,Contig1799,Contig1966,Contig171,Contig6975,Contig7506,Contig1239,Contig8729,Contig2138,Contig2700,Contig6580,Contig331,Contig12011,Contig1928,Contig13843,Contig10184,Contig1199,Contig2017,Contig12766,Contig7106,	0.00148962	0.0252259
GO:0005886	plasma membrane	cellular_component	30	12	18	2231	458	16894	Contig7007,Contig11042,Contig3131,Contig21183,Contig15478,Contig2553,Contig19270,Contig678,Contig12374,Contig24662,Contig10163,Contig7019,	First_Contig1248,Contig7073,First_Contig170,Contig41271,Contig3850,Contig608,Contig6575,Contig2754,Contig34982,Contig27276,Contig18657,Contig4549,Contig1352,Contig21861,Contig2958,Contig3682,Contig2359,Contig4496,	5.3246e-05	0.00137508
GO:0016747	transferase activity, transferring acyl groups other than amino-acyl groups	molecular_function	30	18	12	2231	99	16894	Contig11331,Contig47994,Contig29834,Contig4051,First_Contig235,Contig19028,Contig31180,Contig4994,Contig7758,Contig33587,Contig7759,Contig24772,First_Contig375,Contig16093,Contig84163,Contig16095,Contig13672,Contig29985,	Contig374,Contig7968,Contig5677,Contig6956,Contig4997,Contig65,Contig55,First_Contig70,Contig12658,Contig2058,Contig13871,Contig4787,	0.000154257	0.00362153
GO:0017111	nucleoside-triphosphatase activity	molecular_function	26	7	19	2231	720	16894	Contig9655,Contig3131,Contig1609,Contig607,Contig3964,Contig30734,Contig34330,	Contig4862,Contig254,Contig6660,Contig1631,Contig6541,Contig6293,Contig305,Contig3243,Contig5469,Contig8835,Contig322,Contig9117,Contig1240,Contig12522,Contig3201,Contig6327,Contig300,Contig1993,Contig276,	1.76359e-15	2.02421e-13
GO:0009536	plastid	cellular_component	26	6	20	2231	75	16894	Contig1142,Contig9522,Contig5810,Contig114,Contig22612,Contig7400,	Contig4878,Contig672,Contig157,Contig1806,Contig15397,Contig305,Contig9989,Contig1108,First_Contig10,Contig1153,Contig322,Contig3785,Contig14429,Contig435,Contig1025,Contig137,Contig3,Contig1736,Contig5090,Contig95,	6.34579e-05	0.00156076
GO:0006334	nucleosome assembly	biological_process	26	0	26	2231	85	16894	-	Contig22992,Contig8592,First_Contig337,Contig6417,Contig1439,Contig67222,Contig5871,Contig24370,Contig41649,Contig28039,Contig2170,Contig14697,Contig2162,Contig3531,Contig2168,Contig9,Contig80626,Contig2068,Contig4907,Contig2376,Contig2163,Contig53055,Contig20077,Contig4894,Contig2289,Contig10582,	0.000356263	0.00766708
GO:0050662	coenzyme binding	molecular_function	24	7	17	2231	83	16894	Contig11219,Contig646,Contig9459,Contig20523,Contig1321,Contig8266,Contig6789,	Contig297,Contig3546,Contig2503,Contig11528,Contig1472,Contig30683,Contig15902,Contig5827,First_Contig175,Contig7629,First_Contig350,Contig6385,Contig11489,Contig11545,Contig1310,Contig3617,Contig2197,	0.00116367	0.020374
GO:0000786	nucleosome	cellular_component	23	0	23	2231	76	16894	-	Contig22992,Contig8592,First_Contig337,Contig6417,Contig1439,Contig67222,Contig24370,Contig41649,Contig28039,Contig2162,Contig3531,Contig2168,Contig9,Contig80626,Contig2068,Contig4907,Contig2376,Contig2163,Contig53055,Contig20077,Contig4894,Contig2289,Contig10582,	0.000848556	0.0153782
GO:0009523	photosystem II	cellular_component	19	2	17	2231	22	16894	Contig1147,Contig5810,	Contig8088,Contig8964,Contig8573,Contig251,Contig22,Contig4222,Contig505,First_Contig803,Contig6418,Contig3562,Contig226,Contig1693,Contig246,Contig556,Contig287,Contig431,Contig52,	1.69192e-08	6.02672e-07
GO:0007165	signal transduction	biological_process	17	8	9	2231	579	16894	Contig2056,Contig5350,Contig5355,Contig38222,Contig3964,First_Contig299,Contig57899,Contig42989,	Contig7000,Contig3556,Contig687,Contig4390,Contig6327,Contig1993,Contig14221,Contig2939,Contig9661,	6.94524e-15	5.97869e-13
GO:0000413	protein peptidyl-prolyl isomerization	biological_process	16	2	14	2231	42	16894	Contig15689,Contig15471,	Contig19907,Contig323,Contig8435,Contig1683,Contig15374,Contig171,Contig8729,Contig6580,Contig331,Contig12011,Contig10184,Contig1199,Contig2017,Contig12766,	0.00059339	0.0117879
GO:0003755	peptidyl-prolyl cis-trans isomerase activity	molecular_function	16	2	14	2231	42	16894	Contig15689,Contig15471,	Contig19907,Contig323,Contig8435,Contig1683,Contig15374,Contig171,Contig8729,Contig6580,Contig331,Contig12011,Contig10184,Contig1199,Contig2017,Contig12766,	0.00059339	0.0120191
GO:0046983	protein dimerization activity	molecular_function	15	7	8	2231	300	16894	Contig17604,Contig19759,Contig114,Contig20640,Contig1932,Contig15213,First_Contig376,	Contig14074,Contig4156,Contig617,Contig7017,Contig11850,Contig18232,Contig17533,Contig22288,	3.29162e-05	0.000871859
GO:0009535	chloroplast thylakoid membrane	cellular_component	15	1	14	2231	29	16894	Contig5810,	Contig302,Contig6535,Contig4516,Contig4935,Contig1108,Contig19114,Contig1153,Contig9297,Contig22,Contig826,First_Contig13,Contig11045,First_Contig116,Contig18328,	5.34248e-05	0.00134604
GO:0006200	ATP catabolic process	biological_process	12	5	7	2231	225	16894	Contig9655,Contig3131,Contig1609,Contig607,Contig34330,	Contig1599,Contig4862,Contig1631,Contig6541,Contig8835,Contig9117,Contig3201,	0.000713682	0.0136525
GO:0016887	ATPase activity	molecular_function	12	5	7	2231	225	16894	Contig9655,Contig3131,Contig1609,Contig607,Contig34330,	Contig1599,Contig4862,Contig1631,Contig6541,Contig8835,Contig9117,Contig3201,	0.000713682	0.0141776
GO:0009765	photosynthesis, light harvesting	biological_process	11	0	11	2231	12	16894	-	Contig565,Contig601,Contig70,Contig135,Contig592,Contig9297,Contig139,Contig299,Contig392,Contig2352,Contig189,	8.8043e-06	0.000259853
GO:0009654	oxygen evolving complex	cellular_component	11	0	11	2231	13	16894	-	Contig8088,Contig8964,Contig8573,Contig251,Contig22,Contig4222,First_Contig803,Contig6418,Contig3562,Contig226,Contig52,	1.51252e-05	0.00043401
GO:0019898	extrinsic to membrane	cellular_component	9	0	9	2231	11	16894	-	Contig8088,Contig8964,Contig251,Contig4222,First_Contig803,Contig6418,Contig3562,Contig226,Contig52,	9.65673e-05	0.00231986
GO:0015995	chlorophyll biosynthetic process	biological_process	8	1	7	2231	11	16894	Contig1142,	Contig11806,Contig3243,Contig2266,Contig322,Contig572,Contig5149,Contig190,	0.000399881	0.00843014
GO:0009538	photosystem I reaction center	cellular_component	5	0	5	2231	5	16894	-	Contig474,First_Contig10,Contig510,Contig249,Contig303,	0.0013786	0.0237349
GO:0008026	ATP-dependent helicase activity	molecular_function	4	1	3	2231	139	16894	Contig3586,	Contig3025,Contig19191,Contig3883,	0.000229045	0.00525786
GO:0004386	helicase activity	molecular_function	3	1	2	2231	214	16894	Contig3586,	Contig3025,Contig19191,	1.57588e-08	5.81386e-07
GO:0003964	RNA-directed DNA polymerase activity	molecular_function	2	0	2	2231	852	16894	-	Contig13207,Contig77832,	1.13424e-42	3.90556e-40
GO:0006278	RNA-dependent DNA replication	biological_process	2	0	2	2231	790	16894	-	Contig13207,Contig77832,	2.13676e-39	5.51819e-37
GO:0006281	DNA repair	biological_process	2	1	1	2231	108	16894	Contig114,	Contig17426,	0.000256087	0.00575081
GO:0015074	DNA integration	biological_process	1	0	1	2231	894	16894	-	Contig77832,	1.29175e-46	6.67187e-44
GO:0004523	ribonuclease H activity	molecular_function	1	1	0	2231	121	16894	Contig13550,	-	8.16145e-06	0.000247964
GO:0007018	microtubule-based movement	biological_process	1	1	0	2231	84	16894	Contig14872,	-	0.000575725	0.0118945
GO:0003777	microtubule motor activity	molecular_function	1	1	0	2231	84	16894	Contig14872,	-	0.000575725	0.0118945

## Sheet: E-VS-D
GO_ID	GO_term	TYPE	DIFF_GENE_IN_GO	UP_GENE	DOWN_GENE	ALL_DIFF_GENE_IN_ALL_GO	ALL_GENE_IN_GO	ALL_GENE_IN_ALL_GO	UP_GENE_list	DWON_GENE_list	P-VALUE	FDR
GO:0055114	oxidation-reduction process	biological_process	127	39	88	630	1643	16894	Contig10328,Contig98,Contig24496,Contig569,Contig23728,Contig1142,Contig8103,Contig22890,Contig2362,Contig4363,Contig739,Contig3598,Contig8625,Contig105599,Contig13897,Contig11113,Contig14027,Contig3014,Contig19270,Contig2559,Contig570,Contig9239,Contig13874,Contig3206,Contig35073,Contig45216,Contig5,Contig3070,Contig34166,Contig30563,Contig1236,Contig1496,Contig11975,Contig3066,Contig670,Contig1…	Contig36772,Contig14319,Contig4483,Contig8535,Contig40184,Contig12416,Contig15843,Contig9732,Contig29006,Contig13673,Contig7218,Contig7358,Contig1810,Contig8931,Contig11347,Contig4088,Contig7174,Contig1835,Contig414,Contig11893,Contig17118,Contig16312,Contig12563,Contig2526,Contig645,Contig20290,Contig19573,Contig3093,Contig3085,Contig58902,Contig64,Contig16568,Contig852,Contig16790,Contig11965,C…	5.32842e-13	7.00687e-11
GO:0016491	oxidoreductase activity	molecular_function	110	38	72	630	1365	16894	Contig10328,Contig98,Contig24496,Contig569,Contig9573,Contig23728,Contig1142,Contig8103,Contig22890,Contig2362,Contig4363,Contig3598,Contig8625,Contig105599,Contig11113,Contig14027,Contig3014,Contig19270,Contig2559,Contig15725,Contig9239,Contig13874,Contig3206,Contig35073,Contig45216,Contig5,Contig3070,Contig34166,Contig30563,Contig1236,Contig1496,Contig11975,Contig3066,Contig670,Contig118,Contig…	Contig36772,Contig14319,Contig4483,Contig8535,Contig40184,Contig12416,Contig15843,Contig9732,Contig29006,Contig13673,Contig7218,Contig7358,Contig1810,Contig8931,Contig11347,Contig4088,Contig7174,Contig1835,Contig414,Contig11893,Contig17118,Contig16312,Contig12563,Contig2526,Contig645,Contig20290,Contig19573,Contig3093,Contig3085,Contig64,Contig16568,Contig852,Contig16790,Contig11965,Contig3599,Co…	1.65915e-12	1.74543e-10
GO:0046872	metal ion binding	molecular_function	97	39	58	630	1579	16894	Contig11744,Contig98,Contig2061,Contig601,Contig70,Contig677,Contig17088,Contig9573,Contig23728,Contig22890,Contig2362,Contig1147,Contig362,Contig3598,Contig11113,Contig14027,Contig3014,Contig1419,Contig19270,Contig1669,Contig14727,Contig631,Contig15725,Contig6056,Contig9239,Contig13874,Contig16688,Contig68092,Contig3206,Contig9524,Contig34166,Contig2512,Contig1236,Contig11975,Contig3066,Contig67…	Contig33726,Contig36772,Contig14319,Contig847,Contig12825,Contig15843,Contig29006,Contig13673,Contig74470,Contig37035,Contig8931,Contig36924,Contig414,Contig6007,Contig23931,Contig2413,Contig5314,Contig905,Contig33869,Contig20290,Contig3931,Contig3085,Contig16568,Contig48573,Contig16279,Contig852,Contig3599,Contig13706,Contig18391,Contig37517,Contig610,Contig16430,Contig478,Contig7187,Contig5828,…	6.4684e-06	0.000212649
GO:0003824	catalytic activity	molecular_function	96	25	71	630	1315	16894	Contig3438,Contig11744,Contig45647,Contig7680,Contig739,Contig8547,Contig5359,Contig14727,Contig678,Contig7060,Contig5365,Contig52326,Contig4442,Contig56,Contig5,Contig3070,Contig658,Contig52204,Contig699,Contig2847,Contig4528,Contig82,Contig15037,Contig2846,Contig198,	Contig14895,Contig11219,Contig3459,Contig3546,Contig13255,Contig646,Contig16670,Contig4946,Contig1334,Contig40184,Contig3899,Contig19794,Contig20427,Contig3135,Contig3968,Contig27681,Contig25894,Contig6007,Contig458,Contig2413,Contig19855,Contig30683,Contig34154,Contig645,Contig3931,Contig18613,First_Contig70,Contig14783,Contig353,Contig16279,Contig4623,Contig21626,Contig10851,Contig6385,Contig64…	4.75388e-09	2.77838e-07
GO:0008152	metabolic process	biological_process	89	25	64	630	1370	16894	Contig10328,Contig45647,Contig13531,Contig37156,Contig4179,Contig4392,Contig5359,Contig678,Contig52326,Contig4442,Contig5,Contig6015,Contig11025,Contig658,Contig629,Contig52204,Contig699,Contig122,Contig82,First_Contig137,Contig30228,Contig10159,Contig14108,Contig8455,Contig69181,	Contig33726,Contig14895,Contig3459,Contig10725,Contig16670,Contig4946,Contig1334,Contig12416,Contig6348,Contig15843,Contig17090,Contig14970,Contig1620,Contig9602,Contig4165,Contig3968,Contig36924,Contig10981,Contig27681,Contig1614,Contig6007,Contig23931,Contig458,Contig33869,Contig34154,First_Contig201,Contig16312,Contig15893,Contig18613,First_Contig70,Contig1558,Contig1691,Contig14783,Contig353,…	1.92509e-06	7.78922e-05
GO:0016021	integral to membrane	cellular_component	74	27	47	630	1438	16894	Contig6637,Contig10495,Contig16236,Contig898,Contig9573,Contig1147,Contig4363,Contig8625,Contig9504,Contig4120,Contig13153,Contig19270,Contig5810,Contig15725,Contig17779,Contig7441,Contig9498,Contig3206,Contig442,Contig230,Contig4820,Contig30563,Contig11619,Contig3066,Contig4195,Contig11187,Contig19921,	Contig21465,Contig25098,Contig14703,Contig11324,Contig13248,Contig9851,Contig14105,Contig25649,Contig1592,Contig5314,Contig11264,Contig3258,Contig2561,Contig5578,First_Contig210,Contig3934,Contig6965,Contig57130,First_Contig9,Contig1127,Contig9952,Contig56791,Contig8130,Contig11244,Contig1703,Contig5212,Contig27626,Contig27343,Contig13194,Contig15202,Contig14428,Contig10163,Contig8911,Contig2356,…	0.00796771	0.0281276
GO:0006810	transport	biological_process	47	10	37	630	657	16894	Contig6637,Contig12052,Contig898,Contig3116,Contig19270,Contig7441,Contig230,Contig4820,Contig4195,Contig19921,	Contig14703,Contig9851,Contig53435,Contig2992,Contig8020,Contig1592,Contig2561,Contig3753,Contig5578,First_Contig210,Contig3934,Contig57130,First_Contig9,Contig9952,Contig3080,Contig5828,Contig11244,Contig5212,Contig38912,Contig27626,Contig27343,First_Contig123,Contig21923,Contig3510,Contig1280,Contig13013,Contig10252,Contig21640,Contig2356,Contig18566,Contig11643,Contig7760,Contig10470,Contig692…	5.35867e-05	0.00112746
GO:0005524	ATP binding	molecular_function	45	20	25	630	2822	16894	Contig7476,Contig12052,Contig11042,Contig12070,Contig1609,Contig22135,Contig30142,Contig4169,Contig631,Contig1608,Contig8546,Contig230,Contig26242,Contig89185,Contig30734,Contig122,Contig5550,Contig4454,Contig14872,Contig19921,	Contig2056,Contig6260,Contig9655,Contig10222,Contig1614,Contig40205,Contig23218,Contig5314,Contig305,Contig10221,Contig10014,Contig1738,Contig66334,Contig3783,Contig46222,Contig6022,Contig21655,First_Contig299,First_Contig123,Contig11815,Contig3561,Contig13731,Contig34330,Contig14095,Contig5834,	1.04599e-10	6.87737e-09
GO:0020037	heme binding	molecular_function	38	19	19	630	451	16894	Contig98,Contig569,Contig23728,Contig22890,Contig2362,Contig1147,Contig14027,Contig19270,Contig570,Contig9239,Contig13874,Contig3206,Contig34166,Contig1236,Contig11975,Contig3066,Contig670,Contig43625,Contig13938,	Contig36772,Contig8535,Contig29006,Contig8931,Contig7174,Contig20290,Contig3085,Contig58902,Contig852,Contig3204,Contig18391,Contig13902,Contig15013,Contig148,Contig6336,Contig9083,First_Contig817,Contig19404,Contig10737,	9.27177e-06	0.000270942
GO:0009055	electron carrier activity	molecular_function	35	18	17	630	465	16894	Contig9573,Contig23728,Contig22890,Contig2362,Contig14027,Contig19270,Contig9239,Contig13874,Contig2773,Contig3206,Contig34166,Contig1236,Contig11975,Contig685,Contig3066,Contig670,Contig43625,Contig13938,	Contig36772,Contig29006,Contig7358,Contig8931,Contig20290,Contig3085,Contig58902,Contig852,Contig18391,Contig6205,Contig13902,Contig15013,Contig148,Contig6336,First_Contig817,Contig19404,Contig10737,	0.000174962	0.00287595
GO:0005506	iron ion binding	molecular_function	35	16	19	630	470	16894	Contig23728,Contig22890,Contig2362,Contig14027,Contig3014,Contig19270,Contig9239,Contig13874,Contig3206,Contig34166,Contig1236,Contig11975,Contig3066,Contig670,Contig43625,Contig13938,	Contig36772,Contig29006,Contig8931,Contig414,Contig12563,Contig20290,Contig3093,Contig3085,Contig58902,Contig852,Contig18391,Contig13902,Contig15013,Contig148,Contig6336,Contig25226,First_Contig817,Contig19404,Contig10737,	0.000212907	0.00302673
GO:0008270	zinc ion binding	molecular_function	31	7	24	630	1539	16894	Contig16236,Contig17088,Contig362,Contig18340,Contig6056,Contig2594,Contig30163,	Contig12825,Contig9732,Contig13673,Contig20427,Contig37035,Contig27041,Contig16568,Contig27618,Contig13706,Contig32150,Contig16430,Contig8423,Contig14941,Contig10017,Contig844,Contig7120,Contig17627,Contig26378,Contig16466,Contig7606,Contig5198,Contig7699,Contig17480,Contig9625,	0.000249937	0.00320651
GO:0016705	oxidoreductase activity, acting on paired donors, with incorporation or reduction of molecular oxygen	molecular_function	28	14	14	630	345	16894	Contig23728,Contig22890,Contig2362,Contig14027,Contig9239,Contig13874,Contig3206,Contig34166,Contig1236,Contig11975,Contig3066,Contig670,Contig43625,Contig13938,	Contig36772,Contig29006,Contig8931,Contig20290,Contig3085,Contig58902,Contig852,Contig18391,Contig13902,Contig148,Contig6336,First_Contig817,Contig19404,Contig10737,	0.000223507	0.00293912
GO:0004497	monooxygenase activity	molecular_function	26	14	12	630	318	16894	Contig23728,Contig22890,Contig2362,Contig14027,Contig9239,Contig13874,Contig3206,Contig34166,Contig1236,Contig11975,Contig3066,Contig670,Contig43625,Contig13938,	Contig36772,Contig29006,Contig8931,Contig20290,Contig3085,Contig852,Contig18391,Contig13902,Contig148,Contig6336,Contig19404,Contig10737,	0.000324114	0.00387464
GO:0005634	nucleus	cellular_component	26	9	17	630	1182	16894	Contig11968,Contig617,Contig22315,Contig32175,Contig18484,Contig678,Contig28279,Contig14017,Contig62821,	Contig1100,Contig4551,First_Contig337,Contig53553,Contig6417,Contig27041,Contig9,Contig80626,Contig2068,Contig2883,Contig4907,Contig2376,Contig48,Contig26378,Contig53055,Contig5744,Contig9746,	0.00521325	0.026623
GO:0005215	transporter activity	molecular_function	25	6	19	630	303	16894	Contig6637,Contig898,Contig3116,Contig7441,Contig4820,Contig4195,	Contig14703,Contig9851,Contig53435,Contig1592,Contig3753,First_Contig210,Contig57130,First_Contig9,Contig11244,Contig38912,Contig27343,Contig21923,Contig3510,Contig13013,Contig18566,Contig7760,Contig10470,Contig6928,Contig15014,	0.000363231	0.00415347
GO:0016757	transferase activity, transferring glycosyl groups	molecular_function	24	14	10	630	362	16894	Contig13531,Contig789,Contig4179,Contig60025,Contig19072,Contig20076,Contig24650,Contig6015,Contig11025,Contig629,Contig5098,Contig54820,Contig30228,Contig8455,	Contig4165,Contig1688,First_Contig201,Contig18283,Contig27722,Contig10823,Contig6738,Contig29248,Contig25521,Contig6978,	0.00789851	0.0280717
GO:0009507	chloroplast	cellular_component	21	11	10	630	323	16894	Contig601,Contig70,Contig1142,Contig592,Contig9522,Contig5810,Contig114,Contig678,Contig13548,Contig7400,Contig2352,	Contig672,Contig27041,Contig305,Contig9585,Contig43434,Contig17101,Contig17469,Contig26378,Contig10055,Contig4926,	0.0150836	0.0413226
GO:0009058	biosynthetic process	biological_process	19	2	17	630	174	16894	Contig82151,Contig8547,	Contig3459,Contig13255,Contig8990,Contig4946,Contig10868,Contig3135,Contig1688,First_Contig70,Contig8991,Contig15337,Contig17101,Contig7589,Contig8143,Contig3472,Contig10055,Contig560,Contig3172,	5.42619e-05	0.00109776
GO:0016772	transferase activity, transferring phosphorus-containing groups	molecular_function	18	8	10	630	1330	16894	Contig11042,Contig10204,Contig12070,Contig30142,Contig4169,Contig26242,Contig89185,Contig5550,	Contig2056,Contig10222,Contig10221,Contig10014,Contig66334,Contig46222,Contig6022,First_Contig299,Contig3561,Contig13731,	6.49443e-07	3.10552e-05
GO:0016706	oxidoreductase activity, acting on paired donors, with incorporation or reduction of molecular oxygen, 2-oxoglutarate as one donor, and incorporation of one atom each of oxygen into both donors	molecular_function	18	3	15	630	150	16894	Contig105599,Contig45216,Contig1496,	Contig4088,Contig1835,Contig11893,Contig12563,Contig2526,Contig3093,Contig64,Contig11965,First_Contig285,Contig16150,Contig41,Contig96649,Contig11966,Contig14205,Contig45,	2.5231e-05	0.000603251
GO:0005739	mitochondrion	cellular_component	18	10	8	630	202	16894	Contig10495,Contig12052,Contig9573,Contig8625,Contig19270,Contig678,Contig15725,Contig35073,Contig30563,Contig11187,	Contig27041,First_Contig9,Contig9310,Contig5828,Contig15013,Contig5212,Contig27343,Contig26378,	0.000907983	0.00758094
GO:0004672	protein kinase activity	molecular_function	17	7	10	630	1239	16894	Contig11042,Contig12070,Contig30142,Contig4169,Contig26242,Contig89185,Contig5550,	Contig2056,Contig10222,Contig10221,Contig10014,Contig66334,Contig46222,Contig6022,First_Contig299,Contig3561,Contig13731,	2.05371e-06	7.71608e-05
GO:0006468	protein phosphorylation	biological_process	17	7	10	630	1244	16894	Contig11042,Contig12070,Contig30142,Contig4169,Contig26242,Contig89185,Contig5550,	Contig2056,Contig10222,Contig10221,Contig10014,Contig66334,Contig46222,Contig6022,First_Contig299,Contig3561,Contig13731,	1.82648e-06	8.00607e-05
GO:0004674	protein serine/threonine kinase activity	molecular_function	15	6	9	630	1053	16894	Contig11042,Contig12070,Contig30142,Contig4169,Contig89185,Contig5550,	Contig2056,Contig10222,Contig10221,Contig66334,Contig46222,Contig6022,First_Contig299,Contig3561,Contig13731,	2.24518e-05	0.000590483
GO:0016829	lyase activity	molecular_function	15	2	13	630	171	16894	Contig56,Contig4528,	Contig33726,Contig2554,Contig3135,Contig3968,Contig36924,Contig6339,Contig23931,Contig33869,Contig36252,Contig16760,First_Contig1190,Contig560,Contig7397,	0.00257896	0.0165431
GO:0043531	ADP binding	molecular_function	15	11	4	630	800	16894	Contig3287,Contig44210,Contig6444,Contig16663,Contig22135,Contig1425,Contig8546,Contig30734,Contig1343,Contig11275,Contig96877,	First_Contig480,Contig79071,Contig5935,Contig23155,	0.00480347	0.0250161
GO:0017111	nucleoside-triphosphatase activity	molecular_function	13	8	5	630	720	16894	Contig7476,Contig1609,Contig22135,Contig1608,Contig8546,Contig30734,Contig4454,Contig19921,	Contig9655,Contig305,Contig1738,Contig34330,Contig14095,	0.00546027	0.0268421
GO:0000287	magnesium ion binding	molecular_function	13	0	13	630	157	16894	-	Contig33726,Contig3968,Contig36924,Contig23931,Contig458,Contig33869,Contig1630,Contig36252,Contig2086,Contig2122,Contig27726,First_Contig1190,Contig7397,	0.00747033	0.0344684
GO:0022900	electron transport chain	biological_process	12	8	4	630	49	16894	Contig10495,Contig9573,Contig1147,Contig8625,Contig19270,Contig5810,Contig15725,Contig230,	Contig9310,Contig15013,Contig15172,Contig30169,	5.31542e-07	2.79591e-05
GO:0000786	nucleosome	cellular_component	12	0	12	630	76	16894	-	Contig1100,Contig4551,First_Contig337,Contig6417,Contig9,Contig80626,Contig2068,Contig4907,Contig2376,Contig53055,Contig5744,Contig9746,	3.63866e-05	0.000832145
GO:0006334	nucleosome assembly	biological_process	12	0	12	630	85	16894	-	Contig1100,Contig4551,First_Contig337,Contig6417,Contig9,Contig80626,Contig2068,Contig4907,Contig2376,Contig53055,Contig5744,Contig9746,	0.000102988	0.00200635
GO:0005694	chromosome	cellular_component	12	0	12	630	112	16894	-	Contig1100,Contig4551,First_Contig337,Contig6417,Contig9,Contig80626,Contig2068,Contig4907,Contig2376,Contig53055,Contig5744,Contig9746,	0.00119688	0.0095388
GO:0044237	cellular metabolic process	biological_process	11	0	11	630	75	16894	-	Contig11219,Contig3546,Contig646,Contig25894,Contig30683,Contig645,Contig6385,Contig648,Contig28032,Contig2197,Contig647,	0.000134441	0.0023572
GO:0050662	coenzyme binding	molecular_function	11	0	11	630	83	16894	-	Contig11219,Contig3546,Contig646,Contig25894,Contig30683,Contig645,Contig6385,Contig648,Contig28032,Contig2197,Contig647,	0.00031793	0.0038891
GO:0015031	protein transport	biological_process	11	0	11	630	119	16894	-	Contig19411,Contig7133,Contig2992,Contig9952,Contig3080,Contig5828,Contig7822,Contig23945,Contig1280,Contig21640,Contig17070,	0.00565251	0.0275298
GO:0006096	glycolysis	biological_process	10	1	9	630	65	16894	Contig56,	Contig7668,Contig1810,Contig23218,Contig34154,Contig1630,Contig2086,Contig2122,Contig11815,Contig15831,	0.000171342	0.00290729
GO:0016746	transferase activity, transferring acyl groups	molecular_function	10	2	8	630	67	16894	Contig4392,Contig24772,	Contig3459,Contig4946,Contig6348,First_Contig70,Contig1691,Contig13375,Contig7589,Contig8143,	0.000217901	0.00301621
GO:0015979	photosynthesis	biological_process	10	10	0	630	71	16894	Contig601,Contig70,Contig1142,Contig1147,Contig592,Contig2064,Contig5810,Contig510,Contig287,Contig2352,	-	0.000343936	0.00402023
GO:0009536	plastid	cellular_component	10	6	4	630	75	16894	Contig1142,Contig9522,Contig5810,Contig114,Contig13548,Contig7400,	Contig672,Contig305,Contig17101,Contig10055,	0.000526984	0.00554387
GO:0030001	metal ion transport	biological_process	9	5	4	630	68	16894	Contig2061,Contig1419,Contig16688,Contig68092,Contig2512,	Contig847,Contig3258,Contig34090,Contig1340,	0.000970635	0.00785468
GO:0046982	protein heterodimerization activity	molecular_function	9	0	9	630	98	16894	-	Contig1100,Contig4551,First_Contig337,Contig80626,Contig4907,Contig2376,Contig53055,Contig5744,Contig9746,	0.0113454	0.0382544
GO:0004601	peroxidase activity	molecular_function	9	4	5	630	104	16894	Contig98,Contig569,Contig4363,Contig570,	Contig8535,Contig11347,Contig7174,Contig3204,Contig11348,	0.0164565	0.0434981
GO:0070469	respiratory chain	cellular_component	8	4	4	630	32	16894	Contig9573,Contig8625,Contig19270,Contig15725,	Contig9310,Contig15013,Contig15172,Contig30169,	2.46804e-05	0.000618185
GO:0003676	nucleic acid binding	molecular_function	7	0	7	630	2120	16894	-	Contig11905,Contig3801,Contig11720,Contig14941,Contig77832,Contig4473,Contig8042,	1.24227e-24	6.53435e-22
GO:0015991	ATP hydrolysis coupled proton transport	biological_process	7	2	5	630	20	16894	Contig12052,Contig230,	Contig8020,Contig2561,Contig4079,Contig3851,First_Contig123,	9.08332e-06	0.000281049
GO:0009116	nucleoside metabolic process	biological_process	7	5	2	630	34	16894	Contig7060,Contig5365,Contig2847,Contig15037,Contig2846,	Contig3899,Contig27726,	0.000220102	0.00296855
GO:0005743	mitochondrial inner membrane	cellular_component	7	3	4	630	41	16894	Contig8625,Contig19270,Contig15725,	First_Contig9,Contig9310,Contig5828,Contig27343,	0.000672571	0.00655134
GO:0051287	NAD binding	molecular_function	7	4	3	630	51	16894	Contig3598,Contig2559,Contig35073,Contig118,	Contig1810,Contig3599,Contig8783,	0.00240671	0.0160244
GO:0046961	proton-transporting ATPase activity, rotational mechanism	molecular_function	6	3	3	630	12	16894	Contig12052,Contig483,Contig230,	Contig8020,Contig5337,Contig3851,	5.33611e-06	0.00018712
GO:0030976	thiamine pyrophosphate binding	molecular_function	6	0	6	630	18	16894	-	Contig3968,Contig458,Contig15465,Contig15466,Contig13560,Contig7397,	4.20865e-05	0.000922396
GO:0016702	oxidoreductase activity, acting on single donors with incorporation of molecular oxygen, incorporation of two atoms of oxygen	molecular_function	6	2	4	630	42	16894	Contig3014,Contig92134,	Contig14319,Contig414,Contig3093,Contig26800,	0.00353771	0.0202265
GO:0015992	proton transport	biological_process	5	2	3	630	25	16894	Contig12052,Contig230,	Contig8020,Contig2561,First_Contig123,	0.00146338	0.0114886
GO:0004722	protein serine/threonine phosphatase activity	molecular_function	5	3	2	630	32	16894	Contig11744,Contig7680,Contig14727,	Contig3931,Contig37517,	0.00442708	0.0250392
GO:0008483	transaminase activity	molecular_function	5	0	5	630	32	16894	-	Contig14895,Contig13255,Contig17101,Contig3472,Contig10055,	0.00442708	0.0352825
GO:0007165	signal transduction	biological_process	4	2	2	630	579	16894	Contig22135,Contig8546,	Contig2056,First_Contig299,	1.16441e-05	0.000322358
GO:0033178	proton-transporting two-sector ATPase complex, catalytic domain	cellular_component	4	2	2	630	8	16894	Contig12052,Contig230,	Contig3851,First_Contig123,	0.000121283	0.00219983
GO:0045261	proton-transporting ATP synthase complex, catalytic core F(1)	cellular_component	4	3	1	630	9	16894	Contig12052,Contig483,Contig230,	Contig5337,	0.000183052	0.00291773
GO:0008812	choline dehydrogenase activity	molecular_function	4	1	3	630	9	16894	Contig13897,	Contig11161,Contig8810,Contig22805,	0.000183052	0.00291773
GO:0006066	alcohol metabolic process	biological_process	4	1	3	630	10	16894	Contig13897,	Contig11161,Contig8810,Contig22805,	0.000266419	0.00333658
GO:0009765	photosynthesis, light harvesting	biological_process	4	4	0	630	12	16894	Contig601,Contig70,Contig592,Contig2352,	-	0.000516887	0.00554862
GO:0046933	hydrogen ion transporting ATP synthase activity, rotational mechanism	molecular_function	4	3	1	630	14	16894	Contig12052,Contig483,Contig230,	Contig5337,	0.000914612	0.00751697
GO:0016765	transferase activity, transferring alkyl or aryl (other than methyl) groups	molecular_function	4	0	4	630	19	16894	-	Contig8990,Contig10868,Contig2210,Contig8991,	0.00287809	0.0182394
GO:0015986	ATP synthesis coupled proton transport	biological_process	4	3	1	630	22	16894	Contig12052,Contig483,Contig230,	Contig5337,	0.00499841	0.0257761
GO:0006099	tricarboxylic acid cycle	biological_process	4	0	4	630	27	16894	-	Contig7358,Contig1691,Contig6205,Contig1076,	0.0107468	0.0364698
GO:0009409	response to cold	biological_process	4	0	4	630	30	16894	-	Contig27041,Contig17469,Contig21036,Contig26378,	0.015853	0.0432057
GO:0009813	flavonoid biosynthetic process	biological_process	3	0	3	630	3	16894	-	Contig2358,First_Contig70,First_Contig163,	0.000107141	0.00201271
GO:0004866	endopeptidase inhibitor activity	molecular_function	3	0	3	630	4	16894	-	Contig25713,Contig38376,Contig38375,	0.000208141	0.00312807
GO:0010951	negative regulation of endopeptidase activity	biological_process	3	0	3	630	4	16894	-	Contig25713,Contig38376,Contig38375,	0.000208141	0.00322007
GO:0004069	L-aspartate:2-oxoglutarate aminotransferase activity	molecular_function	3	0	3	630	5	16894	-	Contig13255,Contig17101,Contig10055,	0.000363933	0.00407295
GO:0008295	spermidine biosynthetic process	biological_process	3	1	2	630	5	16894	Contig4528,	Contig2554,Contig6339,	0.000363933	0.00425397
GO:0080130	L-phenylalanine:2-oxoglutarate aminotransferase activity	molecular_function	3	0	3	630	6	16894	-	Contig13255,Contig17101,Contig10055,	0.000589218	0.00607704
GO:0046148	pigment biosynthetic process	biological_process	3	1	2	630	6	16894	Contig1142,	Contig15843,Contig19088,	0.000589218	0.00645685
GO:0004619	phosphoglycerate mutase activity	molecular_function	3	0	3	630	6	16894	-	Contig6007,Contig34154,Contig15831,	0.000589218	0.00645685
GO:0006754	ATP biosynthetic process	biological_process	3	2	1	630	9	16894	Contig12052,Contig230,	Contig5314,	0.00183942	0.0129005
GO:0008061	chitin binding	molecular_function	3	0	3	630	10	16894	-	Contig15943,Contig4101,First_Contig422,	0.00250197	0.0164505
GO:0016820	hydrolase activity, acting on acid anhydrides, catalyzing transmembrane movement of substances	molecular_function	3	2	1	630	9	16894	Contig12052,Contig230,	First_Contig123,	0.00183942	0.0169743
GO:0046034	ATP metabolic process	biological_process	3	2	1	630	9	16894	Contig12052,Contig230,	First_Contig123,	0.00183942	0.0169743
GO:0006108	malate metabolic process	biological_process	3	1	2	630	11	16894	Contig3598,	Contig3599,Contig1076,	0.0033149	0.0191609
GO:0019344	cysteine biosynthetic process	biological_process	3	0	3	630	10	16894	-	Contig27041,Contig3092,Contig26378,	0.00250197	0.021934
GO:0009073	aromatic amino acid family biosynthetic process	biological_process	3	0	3	630	13	16894	-	Contig729,Contig2210,Contig953,	0.00545688	0.0275992
GO:0006032	chitin catabolic process	biological_process	3	0	3	630	13	16894	-	Contig15943,Contig4101,First_Contig422,	0.00545688	0.040427
GO:0004568	chitinase activity	molecular_function	3	0	3	630	13	16894	-	Contig15943,Contig4101,First_Contig422,	0.00545688	0.040427
GO:0016226	iron-sulfur cluster assembly	biological_process	3	0	3	630	17	16894	-	Contig8846,Contig18154,Contig18534,	0.0122376	0.0409999
GO:0016831	carboxy-lyase activity	molecular_function	3	1	2	630	18	16894	Contig4528,	Contig2554,Contig6339,	0.0145364	0.0471984
GO:0003723	RNA binding	molecular_function	2	0	2	630	1133	16894	-	Contig9378,Contig77832,	1.62498e-15	4.27369e-13
GO:0045430	chalcone isomerase activity	molecular_function	2	0	2	630	2	16894	-	Contig2358,First_Contig163,	0.000879899	0.00841503
GO:0015865	purine nucleotide transport	biological_process	2	0	2	630	2	16894	-	First_Contig9,Contig27343,	0.000879899	0.00925654
GO:0006597	spermine biosynthetic process	biological_process	2	0	2	630	2	16894	-	Contig2554,Contig6339,	0.000879899	0.00925654
GO:0006557	S-adenosylmethioninamine biosynthetic process	biological_process	2	0	2	630	2	16894	-	Contig2554,Contig6339,	0.000879899	0.00925654
GO:0009767	photosynthetic electron transport chain	biological_process	2	2	0	630	2	16894	Contig1147,Contig5810,	-	0.000879899	0.00925654
GO:0004737	pyruvate decarboxylase activity	molecular_function	2	0	2	630	2	16894	-	Contig3968,Contig7397,	0.000879899	0.00925654
GO:0004014	adenosylmethionine decarboxylase activity	molecular_function	2	0	2	630	2	16894	-	Contig2554,Contig6339,	0.000879899	0.00925654
GO:0009970	cellular response to sulfate starvation	biological_process	2	0	2	630	2	16894	-	Contig27041,Contig26378,	0.000879899	0.00925654
GO:0019684	photosynthesis, light reaction	biological_process	2	2	0	630	3	16894	Contig1147,Contig5810,	-	0.00171252	0.0132469
GO:0046983	protein dimerization activity	molecular_function	2	2	0	630	300	16894	Contig617,Contig114,	-	0.00230934	0.0155733
GO:0004022	alcohol dehydrogenase (NAD) activity	molecular_function	2	0	2	630	3	16894	-	Contig13706,Contig16466,	0.00171252	0.0160855
GO:0015112	nitrate transmembrane transporter activity	molecular_function	2	0	2	630	3	16894	-	Contig21923,Contig18566,	0.00171252	0.0160855
GO:0045431	flavonol synthase activity	molecular_function	2	0	2	630	3	16894	-	Contig3093,Contig14205,	0.00171252	0.0160855
GO:0030042	actin filament depolymerization	biological_process	2	0	2	630	3	16894	-	Contig10933,First_Contig1654,	0.00171252	0.0160855
GO:0009269	response to desiccation	biological_process	2	2	0	630	3	16894	Contig19607,Contig19608,	-	0.00171252	0.0160855
GO:0015629	actin cytoskeleton	cellular_component	2	0	2	630	3	16894	-	Contig10933,First_Contig1654,	0.00171252	0.0160855
GO:0004470	malic enzyme activity	molecular_function	2	1	1	630	4	16894	Contig3598,	Contig3599,	0.00291656	0.0182632
GO:0015706	nitrate transport	biological_process	2	0	2	630	4	16894	-	Contig21923,Contig18566,	0.00291656	0.024351
GO:0006596	polyamine biosynthetic process	biological_process	2	0	2	630	4	16894	-	Contig2554,Contig6339,	0.00291656	0.024351
GO:0046923	ER retention sequence binding	molecular_function	2	0	2	630	4	16894	-	Contig9952,Contig1703,	0.00291656	0.024351
GO:0006621	protein retention in ER lumen	biological_process	2	0	2	630	4	16894	-	Contig9952,Contig1703,	0.00291656	0.024351
GO:0010167	response to nitrate	biological_process	2	0	2	630	4	16894	-	Contig21923,Contig18566,	0.00291656	0.024351
GO:0016619	malate dehydrogenase (oxaloacetate-decarboxylating) activity	molecular_function	2	1	1	630	4	16894	Contig3598,	Contig3599,	0.00291656	0.024351
GO:0009415	response to water stimulus	biological_process	2	2	0	630	5	16894	Contig2897,Contig47995,	-	0.00454161	0.0251462
GO:0006122	mitochondrial electron transport, ubiquinol to cytochrome c	biological_process	2	0	2	630	6	16894	-	Contig9310,Contig28342,	0.00663046	0.0319965
GO:0006537	glutamate biosynthetic process	biological_process	2	1	1	630	7	16894	Contig5,	Contig228,	0.00921956	0.0323299
GO:0009916	alternative oxidase activity	molecular_function	2	0	2	630	5	16894	-	Contig15172,Contig30169,	0.00454161	0.0356551
GO:0016872	intramolecular lyase activity	molecular_function	2	0	2	630	5	16894	-	Contig2358,First_Contig163,	0.00454161	0.0356551
GO:0007585	respiratory gaseous exchange	biological_process	2	0	2	630	5	16894	-	Contig15172,Contig30169,	0.00454161	0.0356551
GO:0051555	flavonol biosynthetic process	biological_process	2	0	2	630	5	16894	-	Contig3093,Contig14205,	0.00454161	0.0356551
GO:0033180	proton-transporting V-type ATPase, V1 domain	cellular_component	2	0	2	630	5	16894	-	Contig8020,First_Contig123,	0.00454161	0.0356551
GO:0004602	glutathione peroxidase activity	molecular_function	2	0	2	630	8	16894	-	Contig11347,Contig11348,	0.0123396	0.0410799
GO:0052862	glucan endo-1,4-beta-glucanase activity, C-3 substituted reducing group	molecular_function	2	2	0	630	9	16894	Contig2044,Contig22348,	-	0.0160159	0.0434244
GO:0004802	transketolase activity	molecular_function	2	2	0	630	6	16894	Contig699,Contig82,	-	0.00663046	0.04713
GO:0016671	oxidoreductase activity, acting on a sulfur group of donors, disulfide as acceptor	molecular_function	2	0	2	630	6	16894	-	Contig3092,Contig31742,	0.00663046	0.04713
GO:0004097	catechol oxidase activity	molecular_function	2	0	2	630	6	16894	-	Contig15843,Contig19088,	0.00663046	0.04713
GO:0003849	3-deoxy-7-phosphoheptulonate synthase activity	molecular_function	2	0	2	630	6	16894	-	Contig729,Contig953,	0.00663046	0.04713
GO:0015074	DNA integration	biological_process	1	0	1	630	894	16894	-	Contig77832,	3.89652e-13	6.8319e-11
GO:0003964	RNA-directed DNA polymerase activity	molecular_function	1	0	1	630	852	16894	-	Contig77832,	1.73093e-12	1.51745e-10
GO:0006278	RNA-dependent DNA replication	biological_process	1	0	1	630	790	16894	-	Contig77832,	1.55749e-11	1.17035e-09
GO:0008083	growth factor activity	molecular_function	1	1	0	630	1	16894	Contig22208,	-	0.00756886	0.0346193
GO:0005747	mitochondrial respiratory chain complex I	cellular_component	1	1	0	630	2	16894	Contig30563,	-	0.014776	0.0476821

## Sheet: F-VS-C
GO_ID	GO_term	TYPE	DIFF_GENE_IN_GO	UP_GENE	DOWN_GENE	ALL_DIFF_GENE_IN_ALL_GO	ALL_GENE_IN_GO	ALL_GENE_IN_ALL_GO	UP_GENE_list	DWON_GENE_list	P-VALUE	FDR
GO:0055114	oxidation-reduction process	biological_process	162	12	150	959	1643	16894	Contig98,Contig1142,Contig29752,Contig19270,Contig9177,Contig29753,Contig40432,Contig8810,Contig77052,Contig5944,Contig25226,Contig20966,	Contig1838,Contig3900,Contig13967,Contig2309,Contig3074,Contig10454,Contig149,Contig3687,Contig11864,First_Contig209,Contig9454,Contig5378,Contig849,Contig2375,Contig10931,Contig8896,Contig21115,Contig12576,Contig7306,Contig810,Contig1227,Contig2525,Contig7218,First_Contig6,Contig7358,Contig8931,Contig14566,Contig7247,Contig11347,Contig6150,Contig1458,Contig4088,Contig7174,Contig2161,Contig6535,C…	3.46943e-10	1.50206e-08
GO:0003824	catalytic activity	molecular_function	160	11	149	959	1315	16894	Contig19794,Contig8580,Contig5204,Contig12065,Contig1535,Contig247,Contig610,Contig52326,First_Contig583,Contig18349,Contig5944,	Contig9231,Contig1527,Contig297,Contig11744,Contig3459,Contig2503,Contig16828,Contig149,Contig461,First_Contig209,Contig10428,Contig4946,Contig1334,Contig2318,Contig9365,Contig3985,Contig18478,Contig1416,Contig7377,Contig1288,Contig2267,Contig700,Contig7460,Contig7346,Contig4827,Contig3135,Contig13196,Contig1472,Contig3968,Contig2595,Contig7680,First_Contig21,Contig2655,Contig3149,Contig9544,Cont…	9.77049e-17	8.98885e-15
GO:0008152	metabolic process	biological_process	131	9	122	959	1370	16894	Contig5204,Contig12065,Contig1535,Contig11221,Contig247,Contig9177,Contig610,Contig52326,Contig18349,	Contig9231,Contig15445,Contig1527,Contig4181,Contig7856,Contig3459,Contig9139,Contig10454,Contig16828,Contig8106,Contig4946,Contig1334,Contig849,Contig2318,Contig8601,Contig17090,Contig7377,Contig1227,Contig3839,Contig1288,Contig2267,Contig700,Contig7346,Contig4827,Contig4489,Contig2838,Contig13196,Contig7247,Contig3968,Contig941,Contig2595,First_Contig21,Contig3149,Contig2896,Contig5217,Contig12…	7.85468e-08	2.31242e-06
GO:0016491	oxidoreductase activity	molecular_function	125	7	118	959	1365	16894	Contig98,Contig9573,Contig1142,Contig19270,Contig9177,Contig5944,Contig20966,	Contig1838,Contig3900,Contig13967,Contig2309,Contig3074,Contig10454,Contig149,Contig9454,Contig5378,Contig849,Contig2375,Contig8896,Contig21115,Contig12576,Contig7306,Contig810,Contig1227,Contig2525,Contig7218,First_Contig6,Contig7358,Contig8931,Contig14566,Contig7247,Contig11347,Contig6150,Contig4088,Contig7174,Contig2161,Contig157,Contig9651,Contig10567,Contig1354,Contig11467,Contig1356,Contig1…	1.22015e-06	3.09666e-05
GO:0009507	chloroplast	cellular_component	80	1	79	959	323	16894	Contig1142,	Contig565,Contig302,Contig849,Contig70,Contig4878,Contig13783,Contig672,Contig10931,Contig793,Contig135,Contig2595,Contig2984,Contig6535,Contig157,Contig1798,Contig1735,Contig1806,Contig592,Contig11467,Contig4516,Contig848,Contig8964,Contig305,Contig9585,Contig1108,First_Contig10,Contig1153,Contig13466,Contig9297,Contig825,Contig3785,Contig1234,Contig2008,Contig2832,Contig4726,Contig14429,Contig6…	2.61302e-24	9.61593e-22
GO:0005524	ATP binding	molecular_function	71	2	69	959	2822	16894	Contig230,Contig14872,	Contig199,Contig6492,Contig5574,Contig2214,Contig4862,Contig254,Contig20127,Contig1631,Contig2917,Contig10222,First_Contig223,Contig15467,Contig1798,Contig5137,Contig3807,Contig1587,Contig7891,Contig1270,Contig1695,Contig7698,Contig39,Contig1941,Contig305,Contig3243,Contig3490,Contig2840,Contig7851,Contig229,Contig10636,Contig6940,Contig143,Contig3785,Contig3073,Contig6328,Contig10221,Contig14429…	1.43803e-14	1.17599e-12
GO:0016021	integral to membrane	cellular_component	57	11	46	959	1438	16894	Contig898,Contig9573,Contig13662,Contig10384,Contig19270,Contig13306,Contig17888,Contig230,Contig2079,Contig4195,Contig11187,	Contig5065,Contig1838,Contig4862,Contig3331,Contig3560,Contig5579,Contig2699,Contig5688,Contig31343,Contig1806,Contig3888,Contig3053,Contig771,Contig12291,Contig1117,Contig6427,Contig1070,Contig5857,Contig498,Contig7245,Contig4037,Contig18657,Contig246,Contig105,Contig518,Contig21861,Contig73,Contig9138,Contig1398,Contig18160,Contig2167,Contig431,Contig2709,Contig6053,Contig1903,Contig18188,Conti…	0.00619293	0.0305906
GO:0005975	carbohydrate metabolic process	biological_process	56	9	47	959	483	16894	Contig19794,Contig8580,Contig5204,Contig1535,Contig4101,Contig52326,First_Contig583,Contig18349,Contig28869,	Contig9231,Contig1527,Contig279,Contig1065,Contig149,Contig10428,Contig6742,Contig18478,Contig7460,Contig7346,Contig2863,Contig4885,Contig965,Contig13067,Contig18784,Contig1055,Contig12605,Contig3547,Contig16437,Contig638,Contig83,Contig16409,Contig2013,Contig11476,Contig808,Contig136,First_Contig113,Contig17523,Contig2183,Contig8676,Contig435,Contig839,Contig5992,Contig1949,Contig5223,Contig2405…	2.6013e-06	6.38185e-05
GO:0005506	iron ion binding	molecular_function	41	5	36	959	470	16894	Contig29752,Contig19270,Contig29753,Contig40432,Contig25226,	Contig1838,Contig3900,Contig2309,Contig3074,Contig2375,Contig8896,Contig21115,First_Contig6,Contig8931,Contig14566,Contig9651,Contig6489,Contig11467,Contig1356,Contig12291,Contig4812,Contig3085,Contig395,Contig17374,Contig852,Contig1828,Contig1569,Contig5857,Contig787,Contig7514,Contig707,Contig3637,Contig148,Contig4281,Contig1236,First_Contig8,Contig1358,Contig6207,Contig12402,Contig26528,Contig…	0.00964541	0.0435523
GO:0015979	photosynthesis	biological_process	40	1	39	959	71	16894	Contig1142,	Contig565,Contig1962,Contig70,Contig4878,Contig474,Contig135,Contig8088,Contig592,Contig8964,Contig15397,Contig3243,First_Contig10,Contig8573,Contig9297,Contig2064,Contig251,Contig2266,Contig129,Contig4222,Contig510,Contig505,Contig691,First_Contig803,Contig6418,Contig139,Contig3562,Contig226,Contig249,Contig1693,Contig246,Contig73,Contig299,Contig572,Contig431,Contig3,Contig392,Contig189,Contig3…	2.61785e-23	6.42247e-21
GO:0016757	transferase activity, transferring glycosyl groups	molecular_function	37	1	36	959	362	16894	Contig11221,	Contig15445,Contig4181,Contig8106,Contig8601,Contig3839,Contig4489,Contig941,Contig13177,First_Contig74,Contig17138,Contig17497,Contig4218,Contig895,Contig3316,Contig1070,Contig1847,Contig290,Contig16409,Contig27827,Contig1376,Contig28327,Contig5629,First_Contig270,Contig16795,Contig3165,Contig2571,Contig15668,Contig5098,Contig13426,Contig5509,Contig9960,Contig3318,Contig23470,Contig291,Contig231…	0.00111851	0.0112771
GO:0006412	translation	biological_process	36	1	35	959	331	16894	Contig3132,	Contig7596,Contig23,Contig13565,Contig819,Contig1947,Contig6113,Contig2956,Contig10165,Contig2877,Contig9637,Contig3785,Contig494,Contig387,Contig1169,Contig14429,Contig3590,Contig10767,First_Contig216,Contig702,Contig7704,Contig11280,Contig1045,Contig5302,Contig1195,Contig3364,Contig3403,Contig9705,Contig4428,Contig3402,Contig5090,Contig536,Contig2239,Contig5709,Contig1908,Contig112,	0.000444938	0.00629759
GO:0005840	ribosome	cellular_component	31	3	28	959	280	16894	Contig3694,Contig986,Contig3132,	Contig7596,Contig23,Contig819,Contig1947,Contig13137,Contig6113,Contig2956,Contig9637,Contig494,Contig387,Contig1169,Contig3590,Contig10767,Contig2269,Contig702,Contig1045,Contig5302,Contig1195,Contig137,Contig3364,Contig3403,Contig9705,Contig4428,Contig3402,Contig536,Contig2239,Contig5709,Contig1908,	0.000799985	0.00905829
GO:0004553	hydrolase activity, hydrolyzing O-glycosyl compounds	molecular_function	31	6	25	959	312	16894	Contig19794,Contig5204,Contig1535,Contig52326,Contig18349,Contig28869,	Contig9231,Contig6742,Contig18478,Contig7346,Contig36213,Contig2863,Contig4885,Contig13067,Contig12605,Contig3547,Contig638,Contig83,Contig2013,Contig11476,Contig808,First_Contig113,Contig2183,Contig839,Contig5992,Contig1949,Contig5223,Contig4792,Contig397,Contig4669,Contig1960,	0.00402817	0.0247061
GO:0016758	transferase activity, transferring hexosyl groups	molecular_function	30	1	29	959	277	16894	Contig11221,	Contig15445,Contig4181,Contig8106,Contig8601,Contig3839,Contig4489,Contig13177,First_Contig74,Contig17138,Contig15169,Contig17497,Contig4218,Contig895,Contig3316,Contig1847,Contig290,Contig28327,Contig5629,First_Contig270,Contig16795,Contig3165,Contig2571,Contig15668,Contig13426,Contig9960,Contig3318,Contig23470,Contig291,Contig12872,	0.001336	0.0129381
GO:0005634	nucleus	cellular_component	29	5	24	959	1182	16894	Contig27822,Contig28500,Contig28501,Contig15089,Contig15090,	Contig7000,Contig334,Contig302,Contig8592,Contig4156,Contig1439,Contig2170,Contig6137,Contig2511,Contig2162,Contig678,First_Contig13,Contig352,Contig80626,Contig24485,Contig2081,Contig2163,Contig53055,First_Contig182,Contig4894,Contig99,Contig867,Contig3480,Contig74,	4.70917e-07	1.23784e-05
GO:0003735	structural constituent of ribosome	molecular_function	29	3	26	959	271	16894	Contig3694,Contig986,Contig3132,	Contig7596,Contig23,Contig819,Contig1947,Contig6113,Contig2956,Contig9637,Contig494,Contig387,Contig1169,Contig3590,Contig10767,Contig702,Contig1045,Contig5302,Contig1195,Contig3364,Contig3403,Contig9705,Contig4428,Contig3402,Contig536,Contig2239,Contig5709,Contig1908,Contig112,	0.00188602	0.015774
GO:0005509	calcium ion binding	molecular_function	27	3	24	959	200	16894	Contig8580,Contig33252,Contig31637,	Contig10428,Contig18050,Contig8723,Contig4036,Contig8088,Contig8964,Contig9613,Contig8516,Contig251,Contig4222,Contig678,First_Contig803,Contig3845,Contig6418,Contig3562,Contig226,Contig780,Contig6167,Contig8676,Contig612,Contig19543,Contig1637,Contig11263,Contig52,	8.81208e-05	0.0015083
GO:0003677	DNA binding	molecular_function	25	6	19	959	1181	16894	Contig27822,Contig28500,Contig28501,Contig15089,Contig15090,Contig36477,	Contig334,Contig8592,Contig13783,Contig4156,Contig9669,Contig1439,Contig2511,Contig2162,Contig8221,Contig18340,Contig80626,Contig24485,Contig2163,Contig53055,First_Contig182,Contig4894,Contig99,Contig922,Contig3480,	1.4148e-08	5.20645e-07
GO:0016772	transferase activity, transferring phosphorus-containing groups	molecular_function	24	0	24	959	1330	16894	-	Contig6492,Contig2917,Contig10222,Contig15467,Contig5137,Contig1587,Contig7891,Contig1270,Contig7698,Contig3490,Contig7851,Contig10636,Contig6940,Contig6328,Contig10221,Contig1156,Contig12924,Contig6927,Contig69,Contig3104,Contig1954,Contig2593,Contig7353,Contig5220,	2.26404e-11	1.2818e-09
GO:0006468	protein phosphorylation	biological_process	22	0	22	959	1244	16894	-	Contig6492,Contig2917,Contig10222,Contig15467,Contig5137,Contig1587,Contig7891,Contig1270,Contig7698,Contig7851,Contig10636,Contig6940,Contig6328,Contig10221,Contig1156,Contig12924,Contig69,Contig3104,Contig1954,Contig2593,Contig7353,Contig5220,	6.28837e-11	3.30589e-09
GO:0004672	protein kinase activity	molecular_function	22	0	22	959	1239	16894	-	Contig6492,Contig2917,Contig10222,Contig15467,Contig5137,Contig1587,Contig7891,Contig1270,Contig7698,Contig7851,Contig10636,Contig6940,Contig6328,Contig10221,Contig1156,Contig12924,Contig69,Contig3104,Contig1954,Contig2593,Contig7353,Contig5220,	7.60469e-11	3.73137e-09
GO:0009058	biosynthetic process	biological_process	22	0	22	959	174	16894	-	Contig3459,Contig461,Contig4946,Contig10868,Contig1416,Contig3135,Contig1201,Contig1042,First_Contig70,Contig2531,Contig8991,First_Contig117,Contig104992,Contig14892,Contig3813,Contig1707,Contig7589,Contig8143,Contig3472,Contig5044,Contig560,Contig190,	0.000837637	0.00934093
GO:0009536	plastid	cellular_component	21	1	20	959	75	16894	Contig1142,	Contig4878,Contig672,Contig793,Contig157,Contig1735,Contig1806,Contig15397,Contig305,Contig1108,First_Contig10,Contig1153,Contig3785,Contig14429,Contig1824,Contig435,Contig137,Contig3,Contig2690,Contig1736,Contig5090,	1.55055e-08	5.43432e-07
GO:0030529	ribonucleoprotein complex	cellular_component	20	1	19	959	162	16894	Contig3132,	Contig23,Contig494,Contig1169,Contig3590,Contig9586,Contig2269,Contig702,Contig1045,Contig1195,Contig137,Contig3364,Contig3403,Contig9705,Contig9587,Contig867,Contig3402,Contig536,Contig2239,Contig1908,	0.00181715	0.0153727
GO:0003676	nucleic acid binding	molecular_function	19	1	18	959	2120	16894	Contig36477,	Contig199,Contig12285,Contig4955,Contig9669,Contig3013,Contig1695,Contig443,Contig9586,Contig4988,Contig77832,Contig432,Contig11600,Contig9587,Contig10019,Contig7057,Contig2312,Contig11199,Contig3023,	3.51512e-29	2.58713e-26
GO:0008270	zinc ion binding	molecular_function	19	0	19	959	1539	16894	-	Contig2161,Contig9669,Contig1354,Contig146,Contig6471,Contig1927,Contig18340,Contig1070,Contig6633,Contig6167,Contig2958,Contig360,Contig5215,Contig16429,Contig11000,Contig429,Contig11693,Contig8808,Contig8844,	7.61452e-18	9.34048e-16
GO:0009941	chloroplast envelope	cellular_component	18	0	18	959	60	16894	-	Contig302,Contig6535,Contig1798,Contig1735,Contig11467,Contig1108,Contig2832,Contig678,First_Contig13,Contig2905,Contig16186,Contig21431,Contig3813,Contig3058,Contig535,Contig4223,Contig1736,Contig74,	5.76349e-08	1.84432e-06
GO:0003723	RNA binding	molecular_function	17	0	17	959	1133	16894	-	Contig6621,Contig477,Contig2214,Contig14084,Contig13565,Contig819,Contig1947,Contig13891,Contig6918,Contig21414,Contig77832,Contig7529,Contig432,Contig6212,Contig867,Contig2239,Contig112,	1.22051e-11	7.48578e-10
GO:0004674	protein serine/threonine kinase activity	molecular_function	16	0	16	959	1053	16894	-	Contig6492,Contig2917,Contig10222,Contig5137,Contig7891,Contig7851,Contig10636,Contig6940,Contig6328,Contig10221,Contig1156,Contig12924,Contig3104,Contig1954,Contig2593,Contig5220,	8.73615e-11	4.01863e-09
GO:0045454	cell redox homeostasis	biological_process	16	0	16	959	87	16894	-	Contig11107,Contig6150,Contig11081,First_Contig14,Contig13466,Contig403,Contig2952,Contig740,Contig3092,Contig1263,Contig987,Contig763,Contig1125,Contig485,Contig1262,Contig6939,	7.94893e-05	0.00139295
GO:0016853	isomerase activity	molecular_function	16	1	15	959	123	16894	First_Contig583,	Contig19907,Contig9585,Contig4217,Contig1683,Contig15374,Contig18784,Contig6580,Contig331,Contig133,Contig2653,Contig2189,Contig3019,Contig2017,Contig12766,Contig9144,	0.00289261	0.0188404
GO:0017111	nucleoside-triphosphatase activity	molecular_function	15	0	15	959	720	16894	-	Contig4862,Contig254,Contig1631,Contig1798,Contig39,Contig305,Contig3243,Contig1240,Contig1513,Contig21431,Contig535,Contig8523,Contig276,Contig4933,Contig4905,	9.49414e-06	0.000218365
GO:0006355	regulation of transcription, DNA-dependent	biological_process	15	5	10	959	700	16894	Contig27822,Contig28500,Contig28501,Contig15089,Contig15090,	Contig334,Contig4156,Contig2442,Contig2511,Contig21414,Contig18340,Contig4798,Contig99,Contig11693,Contig3480,	1.91536e-05	0.000402772
GO:0051536	iron-sulfur cluster binding	molecular_function	15	0	15	959	100	16894	-	Contig4921,Contig23833,Contig7358,Contig9500,Contig6489,Contig4516,Contig9717,Contig371,Contig4663,Contig11691,Contig16186,Contig8747,Contig73,Contig1689,Contig3159,	0.000988791	0.0101076
GO:0016310	phosphorylation	biological_process	15	0	15	959	519	16894	-	Contig3985,Contig12660,Contig3207,Contig2917,Contig6774,Contig3807,Contig7891,Contig7698,Contig3490,Contig10636,Contig1630,Contig1041,Contig122,Contig1636,Contig723,	0.00615366	0.030602
GO:0016301	kinase activity	molecular_function	15	0	15	959	502	16894	-	Contig3985,Contig12660,Contig3207,Contig2917,Contig6774,Contig3807,Contig7891,Contig7698,Contig3490,Contig10636,Contig1630,Contig1041,Contig122,Contig1636,Contig723,	0.00990483	0.0441816
GO:0009523	photosystem II	cellular_component	14	0	14	959	22	16894	-	Contig8088,Contig8964,Contig8573,Contig251,Contig4222,Contig505,First_Contig803,Contig6418,Contig3562,Contig226,Contig1693,Contig246,Contig431,Contig52,	5.38972e-10	2.2038e-08
GO:0003924	GTPase activity	molecular_function	14	0	14	959	104	16894	-	Contig7000,Contig5639,Contig302,Contig3556,Contig571,Contig5638,Contig848,Contig2877,Contig4390,Contig1240,Contig9696,First_Contig207,Contig3976,Contig3549,	0.0036911	0.0230225
GO:0006184	GTP catabolic process	biological_process	14	0	14	959	105	16894	-	Contig7000,Contig5639,Contig302,Contig3556,Contig571,Contig5638,Contig848,Contig2877,Contig4390,Contig1240,Contig9696,First_Contig207,Contig3976,Contig3549,	0.00401224	0.0248152
GO:0009535	chloroplast thylakoid membrane	cellular_component	13	0	13	959	29	16894	-	Contig302,Contig6535,Contig4516,Contig1108,Contig1153,Contig13466,Contig9297,Contig826,Contig21040,First_Contig13,Contig535,Contig11045,Contig17858,	5.9052e-08	1.81093e-06
GO:0050662	coenzyme binding	molecular_function	13	0	13	959	83	16894	-	Contig297,Contig2503,Contig9365,Contig1472,Contig30683,Contig6385,Contig20179,Contig4104,Contig11273,Contig6789,Contig1310,Contig2197,Contig3460,	0.0013702	0.013097
GO:0004601	peroxidase activity	molecular_function	13	1	12	959	104	16894	Contig98,	Contig3687,Contig9454,Contig12576,Contig810,Contig11347,Contig7174,First_Contig122,Contig19505,Contig11348,Contig2298,Contig21313,Contig25275,	0.0089662	0.0423021
GO:0009570	chloroplast stroma	cellular_component	12	0	12	959	36	16894	-	Contig302,Contig2595,Contig848,Contig8964,Contig3785,First_Contig13,Contig2905,Contig16611,Contig435,Contig4223,Contig612,Contig3686,	2.60553e-06	6.18602e-05
GO:0005886	plasma membrane	cellular_component	12	2	10	959	458	16894	Contig10384,Contig19270,	Contig6373,Contig2754,Contig678,Contig18657,Contig21431,Contig21861,Contig2958,Contig3976,Contig4905,Contig74,	0.00433128	0.0249049
GO:0009654	oxygen evolving complex	cellular_component	10	0	10	959	13	16894	-	Contig8088,Contig8964,Contig8573,Contig251,Contig4222,First_Contig803,Contig6418,Contig3562,Contig226,Contig52,	2.78646e-08	9.32199e-07
GO:0006470	protein dephosphorylation	biological_process	10	0	10	959	55	16894	-	Contig11744,Contig7680,Contig14727,Contig1996,Contig4227,Contig10043,Contig12783,Contig5102,Contig1194,Contig6375,	0.00148194	0.0139835
GO:0016746	transferase activity, transferring acyl groups	molecular_function	10	0	10	959	67	16894	-	Contig3459,Contig4946,First_Contig70,Contig5099,Contig16313,Contig1707,Contig7589,Contig8143,Contig13871,Contig4787,	0.0059546	0.0298135
GO:0019898	extrinsic to membrane	cellular_component	9	0	9	959	11	16894	-	Contig8088,Contig8964,Contig251,Contig4222,First_Contig803,Contig6418,Contig3562,Contig226,Contig52,	8.14496e-08	2.30565e-06
GO:0009765	photosynthesis, light harvesting	biological_process	9	0	9	959	12	16894	-	Contig565,Contig70,Contig135,Contig592,Contig9297,Contig139,Contig299,Contig392,Contig189,	1.42068e-07	3.87266e-06
GO:0006730	one-carbon metabolic process	biological_process	9	0	9	959	29	16894	-	Contig5126,Contig20127,First_Contig223,Contig9544,Contig298,Contig2840,Contig4928,Contig176,Contig5044,	6.01124e-05	0.00107909
GO:0051537	2 iron, 2 sulfur cluster binding	molecular_function	9	0	9	959	38	16894	-	Contig7358,Contig9500,Contig9717,Contig371,Contig354,Contig16186,Contig8747,Contig73,Contig1689,	0.000397009	0.00572939
GO:0000413	protein peptidyl-prolyl isomerization	biological_process	9	0	9	959	42	16894	-	Contig19907,Contig4217,Contig1683,Contig15374,Contig6580,Contig331,Contig2017,Contig12766,Contig9144,	0.000789122	0.0096799
GO:0003755	peptidyl-prolyl cis-trans isomerase activity	molecular_function	9	0	9	959	42	16894	-	Contig19907,Contig4217,Contig1683,Contig15374,Contig6580,Contig331,Contig2017,Contig12766,Contig9144,	0.000789122	0.0107554
GO:0009522	photosystem I	cellular_component	8	0	8	959	20	16894	-	Contig474,First_Contig10,Contig2064,Contig129,Contig510,Contig691,Contig249,Contig303,	2.78286e-05	0.00056894
GO:2001070	starch binding	molecular_function	7	0	7	959	12	16894	-	Contig229,Contig1055,Contig16437,Contig1041,Contig16409,Contig17523,Contig23130,	9.72981e-06	0.000217004
GO:0043169	cation binding	molecular_function	7	1	6	959	19	16894	Contig8580,	Contig10428,Contig638,Contig8676,Contig612,Contig397,Contig1960,	0.000122176	0.00195481
GO:0009579	thylakoid	cellular_component	7	0	7	959	29	16894	-	Contig8964,Contig1153,Contig1234,First_Contig13,Contig535,Contig2709,Contig6907,	0.0013132	0.0128868
GO:0004722	protein serine/threonine phosphatase activity	molecular_function	7	0	7	959	32	16894	-	Contig11744,Contig7680,Contig14727,Contig1996,Contig4227,Contig10043,Contig1194,	0.0022659	0.0183264
GO:0008483	transaminase activity	molecular_function	7	0	7	959	32	16894	-	Contig13196,Contig711,Contig7375,Contig4223,Contig3832,Contig3472,Contig4224,	0.0022659	0.0225366
GO:0004222	metalloendopeptidase activity	molecular_function	7	0	7	959	41	16894	-	Contig4760,Contig2821,Contig535,Contig384,Contig5794,Contig276,Contig1012,	0.00865587	0.0416387
GO:0016702	oxidoreductase activity, acting on single donors with incorporation of molecular oxygen, incorporation of two atoms of oxygen	molecular_function	7	0	7	959	42	16894	-	Contig3900,Contig3074,First_Contig6,Contig1356,Contig3270,First_Contig8,Contig1358,	0.00982747	0.0441038
GO:0033014	tetrapyrrole biosynthetic process	biological_process	6	0	6	959	10	16894	-	Contig16284,Contig2555,Contig2193,Contig7375,Contig4223,Contig4224,	3.10705e-05	0.000618052
GO:0015995	chlorophyll biosynthetic process	biological_process	6	1	5	959	11	16894	Contig1142,	Contig3243,Contig2266,Contig572,Contig5149,Contig190,	4.84724e-05	0.000914761
GO:0004664	prephenate dehydratase activity	molecular_function	6	0	6	959	13	16894	-	Contig1105,Contig785,Contig7189,Contig2759,Contig12396,Contig784,	0.000107335	0.00179542
GO:0009094	L-phenylalanine biosynthetic process	biological_process	6	0	6	959	13	16894	-	Contig1105,Contig785,Contig7189,Contig2759,Contig12396,Contig784,	0.000107335	0.00179542
GO:0006779	porphyrin-containing compound biosynthetic process	biological_process	6	0	6	959	18	16894	-	Contig9419,Contig2193,Contig3243,Contig598,Contig2905,Contig10934,	0.000524802	0.00665956
GO:0031408	oxylipin biosynthetic process	biological_process	6	0	6	959	26	16894	-	Contig3900,Contig3074,First_Contig6,Contig1356,First_Contig8,Contig1358,	0.00319626	0.0206355
GO:0006351	transcription, DNA-dependent	biological_process	6	5	1	959	303	16894	Contig27822,Contig28500,Contig28501,Contig15089,Contig15090,	Contig4156,	0.00426799	0.0247342
GO:0016165	lipoxygenase activity	molecular_function	6	0	6	959	26	16894	-	Contig3900,Contig3074,First_Contig6,Contig1356,First_Contig8,Contig1358,	0.00319626	0.0297778
GO:0051258	protein polymerization	biological_process	6	0	6	959	32	16894	-	Contig5639,Contig5638,Contig9696,First_Contig207,Contig3976,Contig3549,	0.0086849	0.041507
GO:0006952	defense response	biological_process	5	3	2	959	771	16894	Contig28758,Contig81446,Contig11275,	Contig3287,Contig11410,	7.21936e-13	4.83041e-11
GO:0007165	signal transduction	biological_process	5	0	5	959	579	16894	-	Contig7000,Contig3556,Contig1465,Contig4390,Contig51,	7.27601e-09	2.8185e-07
GO:0009538	photosystem I reaction center	cellular_component	5	0	5	959	5	16894	-	Contig474,First_Contig10,Contig510,Contig249,Contig303,	1.75458e-05	0.000379815
GO:0004802	transketolase activity	molecular_function	5	0	5	959	6	16894	-	Contig700,First_Contig21,Contig81,Contig699,Contig82,	3.34842e-05	0.000648536
GO:0004134	4-alpha-glucanotransferase activity	molecular_function	5	0	5	959	7	16894	-	Contig1055,Contig16437,Contig16409,Contig17523,Contig23130,	5.93394e-05	0.00109185
GO:0009073	aromatic amino acid family biosynthetic process	biological_process	5	0	5	959	13	16894	-	Contig14580,Contig729,Contig7281,Contig2210,Contig10244,	0.000709138	0.00884619
GO:0006544	glycine metabolic process	biological_process	5	0	5	959	16	16894	-	Contig9544,Contig739,Contig298,Contig4928,Contig176,	0.00169663	0.0146908
GO:0046983	protein dimerization activity	molecular_function	5	0	5	959	300	16894	-	Contig7870,Contig4156,Contig7017,Contig9744,Contig15192,	0.0016096	0.0149958
GO:0016226	iron-sulfur cluster assembly	biological_process	5	0	5	959	17	16894	-	Contig8847,Contig6489,Contig3073,Contig8846,Contig9186,	0.00219157	0.0181236
GO:0016765	transferase activity, transferring alkyl or aryl (other than methyl) groups	molecular_function	5	0	5	959	19	16894	-	Contig4878,Contig10868,Contig462,Contig2210,Contig8991,	0.00350536	0.0220508
GO:0005200	structural constituent of cytoskeleton	molecular_function	5	0	5	959	23	16894	-	Contig5639,Contig5638,Contig9696,First_Contig207,Contig3976,	0.00782035	0.0381177
GO:0043531	ADP binding	molecular_function	4	1	3	959	800	16894	Contig11275,	Contig3287,First_Contig13,Contig11410,	1.96435e-14	1.44576e-12
GO:0050113	inositol oxygenase activity	molecular_function	4	4	0	959	6	16894	Contig29752,Contig29753,Contig40432,Contig25226,	-	0.000314259	0.00481864
GO:0019310	inositol catabolic process	biological_process	4	4	0	959	6	16894	Contig29752,Contig29753,Contig40432,Contig25226,	-	0.000314259	0.00492116
GO:0016655	oxidoreductase activity, acting on NADH or NADPH, quinone or similar compound as acceptor	molecular_function	4	0	4	959	6	16894	-	Contig6535,Contig1153,Contig2754,Contig212,	0.000314259	0.00492116
GO:0031977	thylakoid lumen	cellular_component	4	0	4	959	7	16894	-	Contig8964,Contig1234,Contig535,Contig6907,	0.000514812	0.0070167
GO:0004478	methionine adenosyltransferase activity	molecular_function	4	0	4	959	7	16894	-	Contig20127,First_Contig223,Contig2840,Contig10618,	0.000514812	0.00742945
GO:0010287	plastoglobule	cellular_component	4	0	4	959	7	16894	-	First_Contig13,Contig5888,Contig13871,Contig4787,	0.000514812	0.00742945
GO:0006556	S-adenosylmethionine biosynthetic process	biological_process	4	0	4	959	7	16894	-	Contig20127,First_Contig223,Contig2840,Contig10618,	0.000514812	0.00742945
GO:0006546	glycine catabolic process	biological_process	4	0	4	959	8	16894	-	Contig739,Contig711,Contig310,Contig2548,	0.000799483	0.00949063
GO:0004556	alpha-amylase activity	molecular_function	4	1	3	959	8	16894	Contig8580,	Contig10428,Contig8676,Contig612,	0.000799483	0.0106985
GO:0016209	antioxidant activity	molecular_function	4	0	4	959	8	16894	-	Contig5378,Contig810,Contig3802,Contig3997,	0.000799483	0.0106985
GO:0016117	carotenoid biosynthetic process	biological_process	4	0	4	959	9	16894	-	Contig11467,Contig4868,Contig972,Contig2653,	0.00118859	0.0118216
GO:0010277	chlorophyllide a oxygenase [overall] activity	molecular_function	4	0	4	959	10	16894	-	Contig9717,Contig16186,Contig8747,Contig1689,	0.00170407	0.0145837
GO:0004616	phosphogluconate dehydrogenase (decarboxylating) activity	molecular_function	4	0	4	959	11	16894	-	Contig6267,Contig20179,Contig4104,Contig11273,	0.00236924	0.0187501
GO:0009416	response to light stimulus	biological_process	4	0	4	959	12	16894	-	Contig848,First_Contig13,Contig4223,Contig2709,	0.00320849	0.0203573
GO:0016161	beta-amylase activity	molecular_function	4	0	4	959	11	16894	-	Contig1527,Contig7460,Contig1663,Contig5336,	0.00236924	0.0232501
GO:0009800	cinnamic acid biosynthetic process	biological_process	4	0	4	959	13	16894	-	Contig3135,Contig2531,First_Contig117,Contig560,	0.00424703	0.0252082
GO:0004372	glycine hydroxymethyltransferase activity	molecular_function	4	0	4	959	14	16894	-	Contig9544,Contig298,Contig4928,Contig176,	0.00551056	0.0291782
GO:0000272	polysaccharide catabolic process	biological_process	4	0	4	959	13	16894	-	Contig1527,Contig7460,Contig1663,Contig5336,	0.00424703	0.0363467
GO:0009698	phenylpropanoid metabolic process	biological_process	4	0	4	959	13	16894	-	Contig3135,Contig2531,First_Contig117,Contig560,	0.00424703	0.0363467
GO:0005681	spliceosomal complex	cellular_component	4	0	4	959	16	16894	-	Contig2714,Contig7412,Contig352,Contig867,	0.0088165	0.0418642
GO:0016841	ammonia-lyase activity	molecular_function	4	0	4	959	14	16894	-	Contig3135,Contig2531,First_Contig117,Contig560,	0.00551056	0.0450641
GO:0006563	L-serine metabolic process	biological_process	4	0	4	959	14	16894	-	Contig9544,Contig298,Contig4928,Contig176,	0.00551056	0.0450641
GO:0009987	cellular process	biological_process	4	0	4	959	14	16894	-	Contig11940,Contig13567,Contig6357,Contig12758,	0.00551056	0.0450641
GO:0045548	phenylalanine ammonia-lyase activity	molecular_function	4	0	4	959	14	16894	-	Contig3135,Contig2531,First_Contig117,Contig560,	0.00551056	0.0450641
GO:0006559	L-phenylalanine catabolic process	biological_process	4	0	4	959	14	16894	-	Contig3135,Contig2531,First_Contig117,Contig560,	0.00551056	0.0450641
GO:0042286	glutamate-1-semialdehyde 2,1-aminomutase activity	molecular_function	3	0	3	959	3	16894	-	Contig7375,Contig4223,Contig4224,	0.000510987	0.00709597
GO:0032543	mitochondrial translation	biological_process	3	0	3	959	4	16894	-	Contig3785,Contig14429,Contig5090,	0.000978305	0.0107468
GO:0008935	1,4-dihydroxy-2-naphthoyl-CoA synthase activity	molecular_function	3	0	3	959	4	16894	-	Contig3149,Contig3148,Contig13681,	0.000978305	0.0124144
GO:0070681	glutaminyl-tRNAGln biosynthesis via transamidation	biological_process	3	0	3	959	4	16894	-	Contig3785,Contig14429,Contig5090,	0.000978305	0.0124144
GO:0030956	glutamyl-tRNA(Gln) amidotransferase complex	cellular_component	3	0	3	959	4	16894	-	Contig3785,Contig14429,Contig5090,	0.000978305	0.0124144
GO:0009543	chloroplast thylakoid lumen	cellular_component	3	0	3	959	4	16894	-	Contig8964,Contig1234,Contig6907,	0.000978305	0.0124144
GO:0009234	menaquinone biosynthetic process	biological_process	3	0	3	959	5	16894	-	Contig3149,Contig3148,Contig13681,	0.00168585	0.0155098
GO:0009706	chloroplast inner membrane	cellular_component	3	0	3	959	5	16894	-	Contig1735,Contig848,Contig1736,	0.00168585	0.0185192
GO:0050567	glutaminyl-tRNA synthase (glutamine-hydrolyzing) activity	molecular_function	3	0	3	959	5	16894	-	Contig3785,Contig14429,Contig5090,	0.00168585	0.0185192
GO:0019253	reductive pentose-phosphate cycle	biological_process	3	0	3	959	5	16894	-	Contig157,Contig435,Contig3,	0.00168585	0.0185192
GO:0016866	intramolecular transferase activity	molecular_function	3	0	3	959	5	16894	-	Contig4205,Contig5755,Contig6212,	0.00168585	0.0185192
GO:0042651	thylakoid membrane	cellular_component	3	0	3	959	6	16894	-	Contig2064,Contig73,Contig106,	0.00269016	0.0208416
GO:0006014	D-ribose metabolic process	biological_process	3	0	3	959	7	16894	-	Contig3207,Contig13793,Contig1636,	0.00404781	0.0246214
GO:0004749	ribose phosphate diphosphokinase activity	molecular_function	3	0	3	959	6	16894	-	Contig12660,Contig6774,Contig12106,	0.00269016	0.0260521
GO:0019953	sexual reproduction	biological_process	3	0	3	959	6	16894	-	Contig22826,Contig17883,Contig30924,	0.00269016	0.0260521
GO:0003849	3-deoxy-7-phosphoheptulonate synthase activity	molecular_function	3	0	3	959	6	16894	-	Contig14580,Contig729,Contig7281,	0.00269016	0.0260521
GO:0042132	fructose 1,6-bisphosphate 1-phosphatase activity	molecular_function	3	0	3	959	8	16894	-	Contig279,Contig1065,Contig435,	0.00581431	0.0295127
GO:0015996	chlorophyll catabolic process	biological_process	3	0	3	959	7	16894	-	Contig3635,Contig11444,Contig3424,	0.00404781	0.0350493
GO:0004747	ribokinase activity	molecular_function	3	0	3	959	7	16894	-	Contig3207,Contig13793,Contig1636,	0.00404781	0.0350493
GO:0009165	nucleotide biosynthetic process	biological_process	3	0	3	959	9	16894	-	Contig12660,Contig6774,Contig12106,	0.00804313	0.0389457
GO:0016668	oxidoreductase activity, acting on a sulfur group of donors, NAD or NADP as acceptor	molecular_function	3	0	3	959	8	16894	-	Contig6150,Contig403,Contig485,	0.00581431	0.0470257
GO:0019344	cysteine biosynthetic process	biological_process	3	0	3	959	10	16894	-	Contig534,Contig3092,Contig2879,	0.0107849	0.0478176
GO:0003682	chromatin binding	molecular_function	2	0	2	959	199	16894	-	Contig9669,Contig24485,	0.00223242	0.0182562
GO:0010598	NAD(P)H dehydrogenase complex (plastoquinone)	cellular_component	2	0	2	959	2	16894	-	Contig4516,Contig16611,	0.00285552	0.0212289
GO:0050307	sucrose-phosphate phosphatase activity	molecular_function	2	0	2	959	2	16894	-	Contig4827,Contig3644,	0.00285552	0.0272943
GO:0006021	inositol biosynthetic process	biological_process	2	0	2	959	2	16894	-	Contig842,Contig312,	0.00285552	0.0272943
GO:0004781	sulfate adenylyltransferase (ATP) activity	molecular_function	2	0	2	959	2	16894	-	Contig8734,Contig12906,	0.00285552	0.0272943
GO:0010297	heteropolysaccharide binding	molecular_function	2	0	2	959	2	16894	-	Contig16437,Contig16409,	0.00285552	0.0272943
GO:0015976	carbon utilization	biological_process	2	0	2	959	2	16894	-	Contig146,Contig429,	0.00285552	0.0272943
GO:0005986	sucrose biosynthetic process	biological_process	2	0	2	959	2	16894	-	Contig4827,Contig3644,	0.00285552	0.0272943
GO:0000023	maltose metabolic process	biological_process	2	0	2	959	2	16894	-	Contig16437,Contig16409,	0.00285552	0.0272943
GO:0009853	photorespiration	biological_process	2	0	2	959	2	16894	-	Contig15397,Contig3,	0.00285552	0.0272943
GO:0000025	maltose catabolic process	biological_process	2	0	2	959	2	16894	-	Contig16437,Contig16409,	0.00285552	0.0272943
GO:0005983	starch catabolic process	biological_process	2	0	2	959	2	16894	-	Contig10428,Contig5336,	0.00285552	0.0272943
GO:0042602	riboflavin reductase (NADPH) activity	molecular_function	2	0	2	959	2	16894	-	Contig487,Contig1479,	0.00285552	0.0272943
GO:0009405	pathogenesis	biological_process	2	2	0	959	2	16894	Contig4407,Contig10859,	-	0.00285552	0.0272943
GO:0004512	inositol-3-phosphate synthase activity	molecular_function	2	0	2	959	2	16894	-	Contig842,Contig312,	0.00285552	0.0272943
GO:0004462	lactoylglutathione lyase activity	molecular_function	2	0	2	959	3	16894	-	Contig943,Contig1776,	0.00548226	0.0312786
GO:0016168	chlorophyll binding	molecular_function	2	0	2	959	4	16894	-	Contig129,Contig691,	0.00921071	0.0431789
GO:0000103	sulfate assimilation	biological_process	2	0	2	959	3	16894	-	Contig8734,Contig12906,	0.00548226	0.0453364
GO:0009156	ribonucleoside monophosphate biosynthetic process	biological_process	2	0	2	959	3	16894	-	Contig12660,Contig6774,	0.00548226	0.0453364
GO:0006102	isocitrate metabolic process	biological_process	2	0	2	959	3	16894	-	Contig7306,First_Contig335,	0.00548226	0.0453364
GO:0004047	aminomethyltransferase activity	molecular_function	2	0	2	959	3	16894	-	Contig711,Contig2548,	0.00548226	0.0453364
GO:0009813	flavonoid biosynthetic process	biological_process	2	0	2	959	3	16894	-	Contig2358,First_Contig70,	0.00548226	0.0453364
GO:0033743	peptide-methionine (R)-S-oxide reductase activity	molecular_function	2	0	2	959	3	16894	-	Contig1458,Contig1459,	0.00548226	0.0453364
GO:0016992	lipoate synthase activity	molecular_function	2	0	2	959	3	16894	-	Contig1962,Contig11691,	0.00548226	0.0453364
GO:0004148	dihydrolipoyl dehydrogenase activity	molecular_function	2	0	2	959	3	16894	-	Contig6150,Contig485,	0.00548226	0.0453364
GO:0051205	protein insertion into membrane	biological_process	2	0	2	959	3	16894	-	Contig3560,Contig2839,	0.00548226	0.0453364
GO:0015074	DNA integration	biological_process	1	0	1	959	894	16894	-	Contig77832,	3.39587e-20	6.2484e-18
GO:0003964	RNA-directed DNA polymerase activity	molecular_function	1	0	1	959	852	16894	-	Contig77832,	3.2932e-19	4.8476e-17
GO:0006278	RNA-dependent DNA replication	biological_process	1	0	1	959	790	16894	-	Contig77832,	9.38108e-18	9.86354e-16
GO:0004386	helicase activity	molecular_function	1	0	1	959	214	16894	-	Contig1695,	0.000175476	0.00274787
GO:0008026	ATP-dependent helicase activity	molecular_function	1	0	1	959	139	16894	-	Contig1695,	0.00748971	0.0367495

## Sheet: F-VS-CK
GO_ID	GO_term	TYPE	DIFF_GENE_IN_GO	UP_GENE	DOWN_GENE	ALL_DIFF_GENE_IN_ALL_GO	ALL_GENE_IN_GO	ALL_GENE_IN_ALL_GO	UP_GENE_list	DWON_GENE_list	P-VALUE	FDR
GO:0055114	oxidation-reduction process	biological_process	257	27	230	1866	1643	16894	Contig98,Contig17003,Contig6624,Contig15843,Contig569,Contig1142,Contig10061,Contig8625,Contig29752,Contig13897,Contig19270,Contig9177,Contig29753,Contig13874,Contig4277,Contig12124,Contig40432,Contig20967,Contig8810,Contig30563,Contig77052,Contig1358,Contig5944,Contig670,Contig25226,Contig20966,Contig1765,	Contig1838,Contig12789,Contig2309,Contig5290,Contig14355,Contig18109,Contig20291,Contig10454,Contig1346,Contig16083,Contig3687,Contig11864,Contig10683,Contig9454,Contig1339,Contig2732,Contig10936,Contig3249,Contig5378,Contig7665,Contig10931,Contig8896,Contig6371,Contig4728,Contig11736,Contig12576,Contig12038,Contig13673,Contig6715,Contig810,Contig8264,Contig23904,Contig7218,Contig27672,Contig9169…	5.50161e-07	2.01114e-05
GO:0000166	nucleotide binding	molecular_function	233	4	229	1866	2733	16894	Contig9177,Contig1156,Contig230,Contig14872,	Contig7000,Contig12789,Contig297,Contig18109,Contig10454,Contig3546,Contig2503,Contig6492,Contig11528,Contig302,Contig12285,Contig1334,Contig3249,Contig842,Contig4862,Contig16712,Contig5277,Contig4955,Contig10931,Contig312,Contig6371,Contig4728,Contig254,Contig10162,Contig4813,Contig13673,Contig7218,Contig20127,Contig1472,First_Contig223,Contig2302,Contig157,Contig1446,Contig1798,Contig5962,Conti…	9.61358e-05	0.00206274
GO:0008152	metabolic process	biological_process	206	17	189	1866	1370	16894	Contig14113,First_Contig148,Contig15843,Contig48132,Contig5204,Contig1535,First_Contig88,Contig11221,Contig247,Contig9177,Contig610,Contig52326,Contig18349,Contig14112,Contig7175,First_Contig291,Contig14567,	Contig8932,Contig15445,Contig12348,Contig14895,Contig7856,Contig3459,Contig14355,Contig18109,Contig210,Contig9139,Contig10454,Contig16828,Contig12172,Contig17139,Contig2854,Contig17204,Contig8106,Contig4946,Contig15170,Contig1909,Contig1334,Contig374,Contig2318,Contig18016,Contig9800,Contig13821,Contig10122,Contig6371,Contig4250,Contig5072,Contig7377,Contig4558,Contig2267,Contig700,Contig23730,Co…	5.96436e-05	0.00133791
GO:0003824	catalytic activity	molecular_function	200	17	183	1866	1315	16894	Contig14113,First_Contig148,Contig48132,Contig19794,Contig5204,Contig1535,Contig247,Contig610,Contig8417,Contig52326,Contig8039,First_Contig583,Contig18349,Contig14112,Contig5944,Contig7175,First_Contig291,	Contig8932,Contig14895,Contig297,Contig3459,Contig18109,Contig210,Contig3546,Contig2503,Contig16828,Contig12172,Contig461,Contig2854,Contig17204,Contig10428,Contig11528,Contig4946,Contig1330,Contig1334,Contig11718,Contig14781,Contig2318,Contig9800,Contig13220,Contig13821,Contig10122,Contig5072,Contig1416,Contig7377,Contig735,Contig4558,Contig2267,Contig700,Contig7346,Contig11242,Contig5481,Contig…	4.2544e-05	0.000999785
GO:0016491	oxidoreductase activity	molecular_function	198	17	181	1866	1365	16894	Contig98,Contig17003,Contig15843,Contig569,Contig9573,Contig1142,Contig8625,Contig19270,Contig9177,Contig13874,Contig4277,Contig20967,Contig30563,Contig1358,Contig5944,Contig670,Contig20966,	Contig1838,Contig12789,Contig2309,Contig18109,Contig20291,Contig10454,Contig1346,Contig16083,Contig10683,Contig9454,Contig1339,Contig10936,Contig3249,Contig5378,Contig8896,Contig6371,Contig4728,Contig11736,Contig12576,Contig12038,Contig13673,Contig810,Contig8264,Contig23904,Contig7218,Contig27672,Contig9169,Contig7358,Contig5322,Contig8177,Contig7247,Contig11347,Contig2157,Contig11393,Contig4088,…	0.000456512	0.00776857
GO:0005622	intracellular	cellular_component	129	1	128	1866	620	16894	Contig986,	First_Contig1248,Contig9797,Contig21064,First_Contig66,Contig17804,Contig5799,Contig5697,Contig4661,Contig302,Contig18677,Contig7596,Contig981,Contig23,Contig1957,Contig12743,Contig5570,Contig10162,Contig90476,Contig2286,Contig473,Contig70384,Contig14297,Contig7421,Contig5859,Contig35787,Contig819,Contig2509,Contig7387,Contig1947,Contig6531,Contig11547,Contig2467,Contig792,Contig985,Contig5696,Co…	7.78508e-10	3.65899e-08
GO:0006412	translation	biological_process	106	0	106	1866	331	16894	-	First_Contig1248,Contig9797,Contig21064,First_Contig66,Contig17804,Contig5799,Contig5697,Contig4661,Contig18677,Contig7596,Contig981,Contig23,Contig1957,Contig5570,Contig90476,Contig2286,Contig473,Contig70384,Contig7421,Contig13565,Contig35787,Contig819,Contig13443,Contig2509,Contig1947,Contig6531,Contig2467,Contig792,Contig5696,Contig1078,Contig3075,Contig501,Contig2719,Contig500,Contig11354,Con…	3.76177e-18	2.65205e-16
GO:0005840	ribosome	cellular_component	102	1	101	1866	280	16894	Contig986,	First_Contig1248,Contig9797,Contig21064,First_Contig66,Contig17804,Contig5799,Contig5697,Contig4661,Contig18677,Contig7596,Contig981,Contig23,Contig4283,Contig1957,Contig5570,Contig90476,Contig2286,Contig473,Contig70384,Contig7421,Contig14502,First_Contig170,Contig35787,Contig819,Contig13443,Contig2509,Contig1947,Contig6531,Contig2467,Contig792,Contig5696,Contig1078,Contig3075,Contig501,Contig500…	9.43861e-21	8.46901e-19
GO:0005524	ATP binding	molecular_function	99	3	96	1866	2822	16894	Contig1156,Contig230,Contig14872,	Contig6260,Contig5592,Contig13834,Contig6492,Contig4862,Contig5277,Contig254,Contig17548,First_Contig72,Contig20127,Contig3434,Contig27485,First_Contig223,Contig1798,Contig5962,Contig16162,Contig5137,Contig18012,Contig1587,Contig7891,Contig1270,Contig29540,Contig1695,Contig8335,Contig2618,Contig7698,Contig19762,Contig305,Contig19191,Contig2591,Contig2719,Contig12070,Contig2840,Contig19114,Contig5…	1.55495e-41	7.67368e-39
GO:0003735	structural constituent of ribosome	molecular_function	98	1	97	1866	271	16894	Contig986,	First_Contig1248,Contig9797,Contig21064,First_Contig66,Contig17804,Contig5799,Contig5697,Contig4661,Contig18677,Contig7596,Contig981,Contig23,Contig1957,Contig5570,Contig90476,Contig2286,Contig473,Contig70384,Contig7421,Contig35787,Contig819,Contig13443,Contig2509,Contig1947,Contig6531,Contig2467,Contig792,Contig5696,Contig1078,Contig3075,Contig501,Contig500,Contig11354,Contig6113,Contig539,Conti…	7.87879e-20	6.48031e-18
GO:0005634	nucleus	cellular_component	95	7	88	1866	1182	16894	Contig6417,Contig27822,Contig28500,Contig28501,Contig15089,Contig30436,Contig28279,	Contig7000,Contig11412,Contig967,Contig4551,Contig9682,Contig334,Contig302,Contig5792,Contig8592,Contig128,Contig25879,Contig12743,Contig12828,Contig11968,Contig14078,Contig9191,Contig34722,Contig4156,Contig7387,Contig12958,Contig14558,Contig1439,Contig2529,Contig4968,Contig9690,Contig24370,Contig7257,Contig22315,Contig17601,Contig687,Contig2170,Contig6137,Contig14131,Contig13040,Contig14697,Firs…	0.0021794	0.0272287
GO:0008270	zinc ion binding	molecular_function	87	2	85	1866	1539	16894	Contig1406,Contig4147,	Contig19550,Contig12789,Contig8419,Contig6770,Contig37002,Contig3249,Contig13351,Contig34478,Contig4728,Contig7633,Contig13673,Contig10596,Contig9669,Contig14648,Contig2728,Contig1354,Contig23152,Contig4700,Contig3563,Contig7013,Contig8650,Contig28214,Contig19442,Contig11290,Contig437,Contig2982,Contig109017,Contig10045,Contig3474,Contig1981,Contig26438,Contig12098,Contig26918,Contig9601,Contig46…	2.42131e-11	1.25781e-09
GO:0009507	chloroplast	cellular_component	82	2	80	1866	323	16894	Contig1142,Contig9522,	First_Contig1248,Contig302,Contig70,Contig13783,Contig672,Contig10931,Contig9898,Contig5481,Contig135,First_Contig170,Contig2984,Contig6535,Contig157,Contig6147,Contig1798,Contig1806,Contig9257,Contig4516,Contig848,Contig8964,Contig305,Contig19191,Contig2719,Contig5720,First_Contig10,Contig19114,Contig1153,Contig9297,Contig825,Contig9298,Contig22,Contig322,Contig1234,Contig6575,Contig19974,Contig…	4.41373e-10	2.17817e-08
GO:0003677	DNA binding	molecular_function	77	9	68	1866	1181	16894	Contig6417,Contig27822,Contig28500,Contig9522,Contig1406,Contig28501,Contig15089,Contig30436,Contig36477,	Contig11412,Contig962,Contig4551,Contig334,Contig8592,Contig25879,Contig13783,Contig1623,Contig10596,Contig25366,Contig12828,Contig11968,Contig14078,Contig34722,Contig4156,Contig5405,Contig9669,Contig1439,Contig2529,Contig24370,Contig7257,Contig22315,Contig24402,Contig18763,Contig11850,First_Contig84,Contig2511,Contig2162,Contig15189,Contig8221,Contig3531,Contig6564,Contig9601,Contig4690,Contig18…	1.68196e-06	5.1878e-05
GO:0009055	electron carrier activity	molecular_function	74	5	69	1866	465	16894	Contig9573,Contig19270,Contig13874,Contig4277,Contig670,	Contig2309,Contig20291,Contig14335,Contig16083,Contig1339,Contig3004,Contig23833,Contig8896,Contig6715,Contig9169,Contig7358,Contig8177,Contig6100,Contig11105,Contig9500,Contig9240,Contig4309,Contig4516,Contig14842,First_Contig14,Contig38095,Contig4812,Contig3085,Contig8194,Contig10628,Contig395,Contig371,Contig2989,Contig19740,Contig17374,Contig852,Contig1428,Contig21918,Contig3351,Contig5857,Co…	0.00424818	0.0481949
GO:0005525	GTP binding	molecular_function	52	0	52	1866	241	16894	-	Contig7000,Contig302,Contig10162,Contig8241,Contig3556,Contig571,Contig5638,Contig848,Contig1591,Contig687,Contig6166,Contig8213,Contig7675,Contig6373,Contig36666,Contig4390,Contig6697,Contig4794,Contig1772,Contig4391,Contig688,Contig11550,Contig1681,Contig11322,Contig1240,Contig7216,Contig3080,Contig9696,Contig13998,Contig5586,Contig1303,First_Contig207,Contig5334,Contig8026,Contig5513,Contig333…	3.32523e-05	0.000820502
GO:0030529	ribonucleoprotein complex	cellular_component	48	0	48	1866	162	16894	-	Contig9797,Contig12108,Contig5799,Contig4661,Contig23,Contig4283,Contig90476,Contig2286,Contig70384,Contig6862,Contig35787,Contig13443,Contig2509,Contig2467,Contig1078,Contig539,Contig5720,First_Contig63,Contig6861,Contig494,Contig1169,Contig3590,Contig2269,Contig24190,Contig25077,Contig702,Contig10002,Contig5721,Contig3990,Contig5787,Contig1045,Contig15460,Contig1195,Contig137,Contig1827,Contig1…	3.02223e-08	1.35588e-06
GO:0003676	nucleic acid binding	molecular_function	46	1	45	1866	2120	16894	Contig36477,	Contig12285,Contig4955,Contig10027,Contig9669,Contig3013,Contig14648,Contig1695,Contig3563,Contig19191,Contig4745,First_Contig84,Contig25245,Contig24661,Contig9601,Contig4988,Contig9801,Contig77832,Contig15175,Contig5787,Contig159,Contig16508,Contig16838,Contig432,Contig12206,Contig12790,Contig7270,Contig46283,Contig10849,Contig5366,Contig9958,Contig11600,Contig12433,Contig9587,Contig10019,Contig…	1.91597e-47	1.89106e-44
GO:0006355	regulation of transcription, DNA-dependent	biological_process	46	7	39	1866	700	16894	Contig27822,Contig28500,Contig28501,Contig15089,Contig30436,Contig4147,Contig14065,	Contig11412,Contig334,Contig25879,Contig1623,Contig11968,Contig6641,Contig14078,Contig34722,Contig4156,Contig8458,Contig3710,Contig15701,Contig2442,Contig7257,Contig22315,Contig15609,Contig18763,Contig11850,Contig2511,Contig15189,Contig380,Contig6640,Contig21414,Contig18340,Contig13604,Contig23151,Contig17937,Contig9598,Contig8995,Contig4319,Contig4918,Contig6866,Contig10533,Contig3323,Contig3926…	0.000308182	0.00573917
GO:0003723	RNA binding	molecular_function	45	0	45	1866	1133	16894	-	Contig477,Contig12108,Contig4661,Contig7837,Contig28226,Contig4283,Contig2806,Contig90476,Contig2286,Contig14084,Contig14297,Contig13565,Contig819,Contig1947,Contig11733,Contig4447,Contig13891,Contig1078,Contig6918,Contig14131,Contig14120,Contig17553,Contig14130,Contig21414,Contig1579,Contig24190,Contig9801,Contig10002,Contig77832,Contig1272,Contig8703,Contig5787,Contig6107,Contig432,Contig579,Co…	3.6328e-15	2.24099e-13
GO:0005509	calcium ion binding	molecular_function	41	2	39	1866	200	16894	Contig33252,Contig31637,	Contig8343,Contig12464,Contig10428,Contig18050,Contig25518,Contig7030,Contig8723,Contig4036,Contig8088,Contig19277,Contig8964,Contig14675,Contig9613,Contig8516,Contig79671,Contig251,Contig577,Contig4222,First_Contig803,Contig3845,Contig6418,Contig3797,Contig28346,Contig3562,Contig226,Contig6167,Contig5118,Contig18607,Contig8676,Contig12465,Contig9940,Contig950,Contig19543,Contig4879,Contig13473,C…	0.000544139	0.00880434
GO:0016772	transferase activity, transferring phosphorus-containing groups	molecular_function	39	1	38	1866	1330	16894	Contig1156,	Contig5592,Contig13834,Contig6492,First_Contig72,Contig3434,Contig27485,Contig5137,Contig1587,Contig7891,Contig1270,Contig29540,Contig7698,Contig19762,Contig2591,Contig12070,Contig3793,Contig6824,Contig10636,Contig5229,Contig6406,Contig12924,Contig350,Contig6363,Contig1818,Contig7290,Contig10572,Contig5312,Contig6927,Contig3369,Contig7815,Contig18071,Contig3104,Contig1954,Contig2593,Contig10858,C…	3.69184e-24	6.07307e-22
GO:0015979	photosynthesis	biological_process	38	1	37	1866	71	16894	Contig1142,	Contig1962,Contig70,Contig474,Contig135,Contig8088,Contig8964,Contig15397,First_Contig10,Contig8573,Contig9297,Contig2064,Contig251,Contig22,Contig2266,Contig322,Contig129,Contig4222,Contig510,Contig505,Contig691,First_Contig803,Contig6418,Contig139,Contig3562,Contig226,Contig249,Contig1693,Contig246,Contig73,Contig299,Contig287,Contig431,Contig3,Contig392,Contig189,Contig303,Contig52,	1.0851e-12	5.94996e-11
GO:0015031	protein transport	biological_process	38	0	38	1866	119	16894	-	Contig7000,Contig1121,Contig4,Contig4106,Contig2992,Contig2371,First_Contig1660,Contig687,Contig8213,Contig6373,Contig4794,Contig1772,Contig4391,Contig6581,Contig1829,Contig6975,Contig1681,Contig9952,Contig3080,Contig5828,Contig7822,Contig18252,Contig1023,Contig10556,Contig1303,Contig8026,Contig4731,Contig5698,Contig2834,Contig17527,Contig21640,Contig4613,Contig17070,Contig4268,Contig7617,Contig1…	1.50645e-07	5.7187e-06
GO:0006468	protein phosphorylation	biological_process	37	1	36	1866	1244	16894	Contig1156,	Contig5592,Contig13834,Contig6492,First_Contig72,Contig3434,Contig27485,Contig5137,Contig1587,Contig7891,Contig1270,Contig29540,Contig7698,Contig19762,Contig2591,Contig12070,Contig3793,Contig6824,Contig10636,Contig5229,Contig6406,Contig12924,Contig350,Contig6363,Contig1818,Contig7290,Contig10572,Contig3369,Contig7815,Contig18071,Contig3104,Contig1954,Contig2593,Contig10858,Contig7353,Contig906,Co…	2.12302e-22	2.61928e-20
GO:0004672	protein kinase activity	molecular_function	37	1	36	1866	1239	16894	Contig1156,	Contig5592,Contig13834,Contig6492,First_Contig72,Contig3434,Contig27485,Contig5137,Contig1587,Contig7891,Contig1270,Contig29540,Contig7698,Contig19762,Contig2591,Contig12070,Contig3793,Contig6824,Contig10636,Contig5229,Contig6406,Contig12924,Contig350,Contig6363,Contig1818,Contig7290,Contig10572,Contig3369,Contig7815,Contig18071,Contig3104,Contig1954,Contig2593,Contig10858,Contig7353,Contig906,Co…	3.10019e-22	3.39988e-20
GO:0006457	protein folding	biological_process	32	1	31	1866	121	16894	Contig29,	Contig14555,Contig1731,Contig19907,Contig17548,Contig3026,Contig323,Contig2371,Contig292,Contig8435,Contig1683,Contig15374,Contig14142,Contig20233,Contig6975,Contig7506,Contig15472,Contig8729,Contig2700,Contig3784,Contig6580,Contig331,Contig12011,Contig1928,Contig13843,Contig5011,Contig10184,Contig1199,Contig17082,Contig2017,Contig12766,Contig9144,	3.73956e-05	0.000900231
GO:0007264	small GTPase mediated signal transduction	biological_process	31	0	31	1866	80	16894	-	Contig7000,Contig10162,Contig3556,Contig1591,Contig687,Contig6166,Contig8213,Contig7675,Contig6373,Contig4390,Contig6697,Contig4794,Contig1772,Contig4391,Contig688,Contig11550,Contig1681,Contig11322,Contig13998,Contig1303,Contig5513,Contig5698,Contig11323,Contig2062,Contig2834,Contig17527,Contig4613,Contig28799,Contig7617,Contig3272,Contig2939,	5.49997e-08	2.3602e-06
GO:0051536	iron-sulfur cluster binding	molecular_function	30	0	30	1866	100	16894	-	Contig4921,Contig18109,Contig14335,Contig23833,Contig8264,Contig9169,Contig7358,Contig9500,Contig6489,Contig4516,Contig6903,Contig3083,Contig9717,Contig4105,Contig371,Contig4663,Contig10381,Contig1428,Contig11691,Contig8910,Contig6205,Contig32230,Contig16186,Contig8747,Contig73,Contig1689,Contig18154,Contig4090,Contig18534,Contig95,	7.96951e-06	0.000218497
GO:0004674	protein serine/threonine kinase activity	molecular_function	27	1	26	1866	1053	16894	Contig1156,	Contig5592,Contig13834,Contig6492,First_Contig72,Contig3434,Contig5137,Contig7891,Contig29540,Contig19762,Contig2591,Contig12070,Contig10636,Contig5229,Contig6406,Contig12924,Contig6363,Contig7290,Contig10572,Contig3369,Contig18071,Contig3104,Contig1954,Contig2593,Contig10858,Contig906,Contig43169,	1.3432e-21	1.32574e-19
GO:0016853	isomerase activity	molecular_function	27	2	25	1866	123	16894	Contig29,First_Contig583,	Contig1731,Contig19907,Contig3026,Contig323,Contig8435,Contig1683,Contig9812,Contig15374,Contig18784,Contig459,Contig15472,Contig8729,Contig3784,Contig6580,Contig331,Contig12011,Contig5011,Contig133,Contig10184,Contig2653,Contig3019,Contig1199,Contig2017,Contig12766,Contig9144,	0.00185997	0.0238414
GO:0016310	phosphorylation	biological_process	24	0	24	1866	519	16894	-	Contig26716,Contig5962,Contig6774,Contig7891,Contig29540,Contig8335,Contig7698,Contig19762,Contig993,Contig10636,Contig5963,Contig1630,Contig1191,Contig7290,Contig3783,Contig2122,Contig19764,Contig9104,Contig16075,Contig18071,Contig1636,Contig723,Contig2909,Contig43169,	2.81127e-06	8.16094e-05
GO:0016301	kinase activity	molecular_function	24	0	24	1866	502	16894	-	Contig26716,Contig5962,Contig6774,Contig7891,Contig29540,Contig8335,Contig7698,Contig19762,Contig993,Contig10636,Contig5963,Contig1630,Contig1191,Contig7290,Contig3783,Contig2122,Contig19764,Contig9104,Contig16075,Contig18071,Contig1636,Contig723,Contig2909,Contig43169,	7.83034e-06	0.000220816
GO:0045454	cell redox homeostasis	biological_process	24	0	24	1866	87	16894	-	Contig3004,Contig11105,First_Contig14,Contig8194,Contig10628,Contig2989,Contig21918,Contig3351,Contig17964,Contig740,Contig8246,Contig3092,Contig1263,Contig12013,Contig22644,Contig3764,Contig987,Contig12466,Contig5786,Contig763,Contig1125,Contig2964,Contig1262,Contig6939,	0.000181746	0.00344967
GO:0005886	plasma membrane	cellular_component	22	1	21	1866	458	16894	Contig19270,	First_Contig1248,Contig7007,First_Contig170,Contig3454,Contig41271,Contig11790,Contig6373,Contig24246,Contig6575,Contig2754,Contig34982,Contig27276,Contig12504,Contig18657,First_Contig354,Contig21861,Contig2958,Contig3976,Contig3682,Contig17805,Contig2359,	2.21703e-05	0.000591408
GO:0000413	protein peptidyl-prolyl isomerization	biological_process	20	1	19	1866	42	16894	Contig29,	Contig1731,Contig19907,Contig3026,Contig323,Contig8435,Contig1683,Contig15374,Contig15472,Contig8729,Contig3784,Contig6580,Contig331,Contig12011,Contig5011,Contig10184,Contig1199,Contig2017,Contig12766,Contig9144,	7.64548e-07	2.69503e-05
GO:0003755	peptidyl-prolyl cis-trans isomerase activity	molecular_function	20	1	19	1866	42	16894	Contig29,	Contig1731,Contig19907,Contig3026,Contig323,Contig8435,Contig1683,Contig15374,Contig15472,Contig8729,Contig3784,Contig6580,Contig331,Contig12011,Contig5011,Contig10184,Contig1199,Contig2017,Contig12766,Contig9144,	7.64548e-07	2.69503e-05
GO:0016881	acid-amino acid ligase activity	molecular_function	20	0	20	1866	55	16894	-	Contig9181,Contig128,Contig13907,Contig4098,Contig4618,Contig269,Contig7685,Contig568,Contig4395,Contig6693,Contig9102,Contig5585,Contig1877,Contig14883,Contig8795,Contig4399,Contig48528,Contig9441,Contig7660,Contig2830,	2.23865e-05	0.000581459
GO:0015035	protein disulfide oxidoreductase activity	molecular_function	19	0	19	1866	54	16894	-	Contig3004,Contig11105,First_Contig14,Contig8194,Contig10628,Contig2989,Contig21918,Contig3351,Contig740,Contig8246,Contig12013,Contig3764,Contig987,Contig12466,Contig21223,Contig5786,Contig763,Contig1125,Contig2964,	5.11533e-05	0.00117415
GO:0009536	plastid	cellular_component	19	2	17	1866	75	16894	Contig1142,Contig9522,	Contig672,Contig157,Contig1806,Contig15397,Contig305,Contig2719,First_Contig10,Contig1153,Contig322,Contig435,Contig1025,Contig137,Contig3,Contig10055,Contig1736,Contig5090,Contig95,	0.00192374	0.0243427
GO:0009523	photosystem II	cellular_component	16	0	16	1866	22	16894	-	Contig8088,Contig8964,Contig8573,Contig251,Contig22,Contig4222,Contig505,First_Contig803,Contig6418,Contig3562,Contig226,Contig1693,Contig246,Contig287,Contig431,Contig52,	1.07233e-07	4.23357e-06
GO:0006952	defense response	biological_process	15	3	12	1866	771	16894	Contig44032,Contig28758,Contig81446,	Contig5830,Contig5277,Contig20965,Contig7200,Contig3797,Contig12522,Contig2539,Contig11410,Contig20495,Contig28329,Contig16812,Contig49438,	3.07171e-19	2.33214e-17
GO:0017111	nucleoside-triphosphatase activity	molecular_function	15	0	15	1866	720	16894	-	Contig4862,Contig5277,Contig254,Contig1798,Contig305,Contig5469,Contig322,Contig9117,Contig1240,Contig12522,Contig17835,Contig14506,Contig276,Contig28329,Contig16812,	2.36447e-17	1.55582e-15
GO:0005730	nucleolus	cellular_component	15	0	15	1866	58	16894	-	First_Contig1248,Contig12108,Contig302,Contig4283,First_Contig170,Contig41271,Contig11733,Contig5720,Contig17426,Contig6575,Contig10002,Contig969,Contig10582,Contig3682,Contig62893,	0.0044506	0.0488083
GO:0022900	electron transport chain	biological_process	14	5	9	1866	49	16894	Contig10495,Contig9573,Contig8625,Contig19270,Contig230,	Contig9500,Contig371,Contig9310,Contig1294,Contig15013,Contig73,Contig2814,Contig15172,Contig95,	0.0025776	0.0306517
GO:0005198	structural molecule activity	molecular_function	13	0	13	1866	36	16894	-	Contig9898,Contig9257,Contig825,Contig20279,Contig1771,Contig12271,Contig32230,Contig4023,First_Contig993,Contig18154,Contig4191,Contig18534,Contig18328,	0.000539452	0.00887399
GO:0046983	protein dimerization activity	molecular_function	12	0	12	1866	300	16894	-	Contig14074,Contig15901,Contig4156,Contig7017,Contig7257,Contig11850,Contig15193,Contig11877,Contig22242,Contig17533,Contig22288,Contig13594,	8.59861e-05	0.00188596
GO:0006662	glycerol ether metabolic process	biological_process	12	0	12	1866	26	16894	-	Contig3004,First_Contig14,Contig10628,Contig2989,Contig3351,Contig740,Contig12013,Contig3764,Contig987,Contig5786,Contig763,Contig2964,	0.000124314	0.00245395
GO:0051537	2 iron, 2 sulfur cluster binding	molecular_function	12	0	12	1866	38	16894	-	Contig8264,Contig7358,Contig9500,Contig9717,Contig371,Contig10381,Contig6205,Contig16186,Contig8747,Contig73,Contig1689,Contig95,	0.00233432	0.0287997
GO:0043531	ADP binding	molecular_function	11	0	11	1866	800	16894	-	Contig5830,Contig5277,Contig20965,Contig7200,Contig12522,Contig4294,Contig2539,Contig11410,Contig28329,Contig16812,Contig49438,	1.82365e-23	2.57135e-21
GO:0007165	signal transduction	biological_process	11	0	11	1866	579	16894	-	Contig7000,Contig5277,Contig79472,Contig3556,Contig687,Contig1465,Contig4390,Contig688,Contig28329,Contig16812,Contig2939,	6.47091e-15	3.75694e-13
GO:0009654	oxygen evolving complex	cellular_component	11	0	11	1866	13	16894	-	Contig8088,Contig8964,Contig8573,Contig251,Contig22,Contig4222,First_Contig803,Contig6418,Contig3562,Contig226,Contig52,	2.803e-06	8.38351e-05
GO:0009535	chloroplast thylakoid membrane	cellular_component	11	0	11	1866	29	16894	-	Contig302,Contig6535,Contig4516,Contig19114,Contig1153,Contig9297,Contig22,Contig826,Contig11045,Contig17858,Contig18328,	0.000932826	0.0141646
GO:0004298	threonine-type endopeptidase activity	molecular_function	10	0	10	1866	18	16894	-	Contig967,Contig4968,Contig13040,First_Contig351,Contig7651,Contig10308,Contig4893,Contig7652,Contig6319,Contig7417,	0.000118079	0.002428
GO:0005839	proteasome core complex	cellular_component	10	0	10	1866	18	16894	-	Contig967,Contig4968,Contig13040,First_Contig351,Contig7651,Contig10308,Contig4893,Contig7652,Contig6319,Contig7417,	0.000118079	0.00253357
GO:0051603	proteolysis involved in cellular protein catabolic process	biological_process	10	0	10	1866	19	16894	-	Contig967,Contig4968,Contig13040,First_Contig351,Contig7651,Contig10308,Contig4893,Contig7652,Contig6319,Contig7417,	0.000169682	0.00328384
GO:0004175	endopeptidase activity	molecular_function	10	0	10	1866	21	16894	-	Contig967,Contig4968,Contig13040,First_Contig351,Contig7651,Contig10308,Contig4893,Contig7652,Contig6319,Contig7417,	0.000332049	0.00606912
GO:0000502	proteasome complex	cellular_component	10	0	10	1866	26	16894	-	Contig967,Contig4968,Contig13040,First_Contig351,Contig7651,Contig10308,Contig4893,Contig7652,Contig6319,Contig7417,	0.00137708	0.0199878
GO:0019898	extrinsic to membrane	cellular_component	9	0	9	1866	11	16894	-	Contig8088,Contig8964,Contig251,Contig4222,First_Contig803,Contig6418,Contig3562,Contig226,Contig52,	2.36875e-05	0.000599476
GO:0015986	ATP synthesis coupled proton transport	biological_process	9	1	8	1866	22	16894	Contig230,	Contig4725,Contig771,Contig10873,Contig1104,Contig9962,Contig483,Contig18748,Contig1889,	0.00155231	0.0222048
GO:0003682	chromatin binding	molecular_function	9	0	9	1866	199	16894	-	Contig25366,Contig9669,Contig24402,Contig19732,First_Contig354,Contig24485,Contig28643,Contig14547,Contig5006,	0.00429523	0.0481749
GO:0009522	photosystem I	cellular_component	8	0	8	1866	20	16894	-	Contig474,First_Contig10,Contig2064,Contig129,Contig510,Contig691,Contig249,Contig303,	0.00298533	0.0350777
GO:0004602	glutathione peroxidase activity	molecular_function	7	0	7	1866	8	16894	-	Contig5322,Contig11347,Contig11393,Contig16234,Contig11348,Contig2131,Contig8482,	0.000118002	0.00247805
GO:0009765	photosynthesis, light harvesting	biological_process	7	0	7	1866	12	16894	-	Contig70,Contig135,Contig9297,Contig139,Contig299,Contig392,Contig189,	0.000801381	0.0123588
GO:0004664	prephenate dehydratase activity	molecular_function	7	0	7	1866	13	16894	-	Contig1105,Contig785,Contig7189,Contig2759,Contig3849,Contig4855,Contig12396,	0.00118189	0.0176747
GO:0009094	L-phenylalanine biosynthetic process	biological_process	7	0	7	1866	13	16894	-	Contig1105,Contig785,Contig7189,Contig2759,Contig3849,Contig4855,Contig12396,	0.00118189	0.0191234
GO:0004134	4-alpha-glucanotransferase activity	molecular_function	6	0	6	1866	7	16894	-	Contig1055,Contig16437,Contig16409,Contig17523,Contig23130,Contig17828,	0.000350642	0.00629242
GO:0004478	methionine adenosyltransferase activity	molecular_function	6	0	6	1866	7	16894	-	Contig20127,First_Contig223,Contig2840,Contig631,Contig10618,Contig4625,	0.000350642	0.00665545
GO:0006556	S-adenosylmethionine biosynthetic process	biological_process	6	0	6	1866	7	16894	-	Contig20127,First_Contig223,Contig2840,Contig631,Contig10618,Contig4625,	0.000350642	0.00665545
GO:0004190	aspartic-type endopeptidase activity	molecular_function	6	2	4	1866	185	16894	Contig8164,Contig1322,	Contig11867,Contig574,Contig6884,Contig6316,	0.000590006	0.00924343
GO:2001070	starch binding	molecular_function	6	0	6	1866	12	16894	-	Contig229,Contig1055,Contig16437,Contig16409,Contig17523,Contig23130,	0.00328797	0.0377352
GO:0009538	photosystem I reaction center	cellular_component	5	0	5	1866	5	16894	-	Contig474,First_Contig10,Contig510,Contig249,Contig303,	0.000574167	0.00914037
GO:0022625	cytosolic large ribosomal subunit	cellular_component	5	0	5	1866	7	16894	-	First_Contig1248,First_Contig170,Contig5720,Contig6575,Contig62893,	0.00178817	0.0235324
GO:0008113	peptide-methionine (S)-S-oxide reductase activity	molecular_function	5	0	5	1866	7	16894	-	Contig11864,Contig7665,Contig3372,Contig9074,Contig2316,	0.00178817	0.0271527
GO:0006605	protein targeting	biological_process	5	0	5	1866	9	16894	-	Contig6581,Contig7822,Contig1444,Contig11227,Contig17070,	0.00437662	0.0485363
GO:0006200	ATP catabolic process	biological_process	4	0	4	1866	225	16894	-	Contig1599,Contig4862,Contig9117,Contig17835,	1.36741e-06	4.49879e-05
GO:0016887	ATPase activity	molecular_function	4	0	4	1866	225	16894	-	Contig1599,Contig4862,Contig9117,Contig17835,	1.36741e-06	4.65392e-05
GO:0004550	nucleoside diphosphate kinase activity	molecular_function	4	0	4	1866	4	16894	-	Contig5962,Contig5963,Contig1191,Contig19147,	0.00173819	0.0245085
GO:0006183	GTP biosynthetic process	biological_process	4	0	4	1866	4	16894	-	Contig5962,Contig5963,Contig1191,Contig19147,	0.00173819	0.0268061
GO:0006241	CTP biosynthetic process	biological_process	4	0	4	1866	4	16894	-	Contig5962,Contig5963,Contig1191,Contig19147,	0.00173819	0.0268061
GO:0006165	nucleoside diphosphate phosphorylation	biological_process	4	0	4	1866	4	16894	-	Contig5962,Contig5963,Contig1191,Contig19147,	0.00173819	0.0268061
GO:0006228	UTP biosynthetic process	biological_process	4	0	4	1866	4	16894	-	Contig5962,Contig5963,Contig1191,Contig19147,	0.00173819	0.0268061
GO:0030060	L-malate dehydrogenase activity	molecular_function	4	0	4	1866	5	16894	-	Contig14421,Contig1076,Contig132,Contig10071,	0.00319128	0.0370564
GO:0008026	ATP-dependent helicase activity	molecular_function	3	0	3	1866	139	16894	-	Contig1695,Contig19191,Contig3883,	0.00048823	0.00816751
GO:0004386	helicase activity	molecular_function	2	0	2	1866	214	16894	-	Contig1695,Contig19191,	8.31873e-08	3.42108e-06
GO:0015074	DNA integration	biological_process	1	0	1	1866	894	16894	-	Contig77832,	3.40859e-39	1.12143e-36
GO:0003964	RNA-directed DNA polymerase activity	molecular_function	1	0	1	1866	852	16894	-	Contig77832,	2.64821e-37	6.53447e-35
GO:0006278	RNA-dependent DNA replication	biological_process	1	0	1	1866	790	16894	-	Contig77832,	1.62779e-34	3.21326e-32
GO:0007018	microtubule-based movement	biological_process	1	1	0	1866	84	16894	Contig14872,	-	0.00256536	0.0312594
GO:0003777	microtubule motor activity	molecular_function	1	1	0	1866	84	16894	Contig14872,	-	0.00256536	0.0361716

## Sheet: F-VS-D
GO_ID	GO_term	TYPE	DIFF_GENE_IN_GO	UP_GENE	DOWN_GENE	ALL_DIFF_GENE_IN_ALL_GO	ALL_GENE_IN_GO	ALL_GENE_IN_ALL_GO	UP_GENE_list	DWON_GENE_list	P-VALUE	FDR
GO:0055114	oxidation-reduction process	biological_process	345	95	250	2287	1643	16894	Contig15371,Contig10328,Contig3900,Contig14570,Contig8381,Contig98,Contig20284,Contig17003,Contig16083,Contig28626,Contig4028,Contig29854,Contig5214,Contig6369,Contig9179,Contig569,First_Contig6,Contig581,Contig23728,Contig343,Contig1142,Contig32612,Contig2157,Contig8103,Contig157,Contig22537,Contig9651,Contig2362,Contig739,Contig8625,Contig5967,Contig9157,Contig2332,Contig7177,Contig13897,Contig…	Contig1838,Contig11974,Contig36772,Contig6011,Contig12789,Contig14319,Contig4483,Contig8535,Contig23308,Contig10336,Contig21074,Contig1339,Contig52587,Contig2732,Contig40184,Contig1002,Contig12416,Contig40887,Contig21823,Contig9732,Contig3585,Contig11736,Contig1531,Contig29006,Contig13673,Contig20880,Contig7218,Contig6191,Contig9169,Contig7358,Contig671,Contig4278,Contig5322,Contig41623,Contig181…	1.33499e-12	1.90903e-10
GO:0016020	membrane	cellular_component	305	65	240	2287	1806	16894	Contig6083,Contig565,Contig302,Contig601,Contig70,Contig496,Contig8634,Contig863,Contig1254,Contig898,Contig3639,Contig9573,Contig3116,Contig7440,Contig6541,Contig9976,Contig44934,Contig6408,Contig592,Contig8625,Contig11208,Contig13662,Contig19270,Contig6813,Contig7488,Contig129,Contig4390,Contig5810,Contig47,Contig678,Contig691,Contig13306,Contig5857,Contig15725,Contig139,Contig1421,Contig2154,C…	Contig1838,Contig25593,Contig21465,Contig10825,Contig3523,Contig9655,Contig1449,Contig21082,Contig52587,Contig4,Contig2732,Contig29511,Contig7129,Contig7007,Contig8949,Contig13868,Contig8000,Contig23571,Contig15298,Contig10805,Contig14703,Contig11324,Contig23254,Contig513,Contig1152,Contig5338,Contig11618,Contig24638,Contig9169,Contig5623,Contig15714,Contig29887,Contig9851,Contig53435,Contig8807,…	0.000446097	0.0121508
GO:0016491	oxidoreductase activity	molecular_function	284	88	196	2287	1365	16894	Contig15371,Contig10328,Contig3900,Contig14570,Contig8381,Contig98,Contig20284,Contig17003,Contig16083,Contig28626,Contig4028,Contig29854,Contig5214,Contig6369,Contig9179,Contig569,First_Contig6,Contig9573,Contig581,Contig23728,Contig343,Contig1142,Contig32612,Contig2157,Contig8103,Contig157,Contig22537,Contig9651,Contig2362,Contig8625,Contig9157,Contig2332,Contig7177,Contig4812,Contig5844,Contig…	Contig1838,Contig11974,Contig36772,Contig6011,Contig12789,Contig14319,Contig4483,Contig8535,Contig23308,Contig10336,Contig21074,Contig1339,Contig52587,Contig40184,Contig1002,Contig12416,Contig40887,Contig21823,Contig9732,Contig11736,Contig1531,Contig29006,Contig13673,Contig20880,Contig7218,Contig6191,Contig9169,Contig7358,Contig671,Contig4278,Contig5322,Contig41623,Contig1810,Contig8931,Contig113…	2.69608e-10	3.08431e-08
GO:0008152	metabolic process	biological_process	262	45	217	2287	1370	16894	Contig15371,Contig10328,Contig15170,Contig29854,Contig8601,Contig6369,Contig7014,Contig3839,Contig5113,Contig2157,Contig5204,First_Contig21,Contig4392,Contig801,Contig18148,Contig9157,First_Contig88,First_Contig74,Contig1939,Contig19814,Contig2266,Contig3316,Contig678,Contig13005,Contig290,Contig1938,Contig1035,Contig5,Contig7172,Contig1549,Contig548,Contig15668,Contig699,Contig767,Contig122,Cont…	Contig8743,Contig33726,Contig1527,Contig14895,Contig5854,Contig3459,Contig210,Contig14113,Contig23935,Contig13531,Contig16828,Contig10725,Contig16670,First_Contig148,Contig4946,Contig7986,Contig402,Contig10784,Contig1334,Contig12416,Contig6348,Contig2318,Contig3585,Contig13821,Contig48132,Contig17090,Contig1531,Contig14970,Contig1620,Contig13196,Contig9602,Contig13298,Contig4165,Contig3683,Contig…	7.0662e-07	5.38915e-05
GO:0016021	integral to membrane	cellular_component	262	55	207	2287	1438	16894	Contig6083,Contig10495,Contig10704,Contig8634,Contig863,Contig1254,Contig898,Contig9573,Contig7440,Contig44934,Contig7508,Contig8625,Contig11208,Contig13662,Contig9504,Contig2005,Contig8835,Contig19270,Contig6813,Contig5810,Contig13306,Contig17715,Contig5857,Contig15725,Contig938,Contig1421,Contig17888,Contig28681,Contig2004,Contig7441,Contig9498,Contig3206,Contig3201,Contig24578,Contig13035,Cont…	Contig1838,Contig25593,Contig15103,Contig21465,Contig10825,Contig25098,Contig21082,Contig4,Contig7007,Contig13868,Contig8000,Contig3331,First_Contig1573,Contig6964,Contig14703,Contig11324,Contig23254,Contig513,Contig5338,Contig11618,Contig24638,Contig5623,Contig13248,Contig15714,Contig17869,Contig29887,First_Contig662,Contig9851,Contig12074,Contig14105,Contig25649,Contig12580,Contig12785,Contig13…	1.65982e-05	0.000730322
GO:0003824	catalytic activity	molecular_function	246	24	222	2287	1315	16894	Contig2503,Contig12959,Contig5204,First_Contig21,Contig739,Contig801,Contig4885,Contig3490,Contig7629,Contig143,Contig678,Contig4452,Contig56,Contig136,First_Contig113,Contig5,Contig1549,Contig548,Contig699,Contig3617,Contig82,Contig1395,Contig12460,Contig198,	Contig8743,Contig1527,Contig14895,Contig11219,Contig11744,Contig3459,Contig210,Contig38952,Contig14113,Contig23935,Contig3546,Contig13255,Contig8490,Contig646,Contig16828,Contig16670,First_Contig148,Contig10428,Contig4946,Contig52587,Contig402,Contig1334,Contig40184,Contig2318,Contig9365,Contig3899,Contig13821,Contig6272,Contig12555,Contig48132,Contig19794,Contig1416,Contig5471,Contig9215,Contig7…	6.14531e-06	0.000390568
GO:0005524	ATP binding	molecular_function	222	42	180	2287	2822	16894	Contig3025,Contig1952,Contig3299,Contig6541,Contig5565,Contig6293,Contig2852,Contig19510,Contig5775,Contig3243,Contig3490,Contig1238,Contig8835,Contig143,Contig9508,Contig341,Contig1156,Contig25711,Contig9956,Contig1239,Contig4383,Contig12522,Contig3201,Contig24578,Contig6059,Contig2138,Contig12000,Contig20688,Contig6327,Contig230,Contig1710,Contig12206,Contig26242,Contig300,Contig1512,Contig122,…	Contig8099,Contig8522,Contig23079,Contig3766,Contig2056,Contig25219,Contig6260,Contig5592,Contig6329,Contig3523,Contig14676,Contig9655,Contig50999,Contig50798,Contig2575,Contig28078,Contig62119,Contig23254,Contig513,Contig6079,Contig52082,Contig25359,Contig4721,Contig7520,Contig2707,Contig9735,Contig27439,Contig2693,Contig7414,Contig8380,Contig10222,Contig11042,Contig1614,Contig15850,Contig40205,…	4.98574e-17	9.50613e-15
GO:0008270	zinc ion binding	molecular_function	152	19	133	2287	1539	16894	Contig3025,Contig4028,Contig5214,Contig32612,Contig9669,Contig12448,Contig6408,Contig146,Contig4800,Contig1406,Contig95330,First_Contig99,Contig5250,Contig7413,Contig4320,Contig14757,Contig2594,Contig4147,Contig2958,	Contig13987,Contig12789,Contig2272,Contig21447,Contig18486,Contig15364,Contig8419,Contig2222,Contig12825,Contig9732,Contig107,Contig6341,Contig23254,Contig13673,Contig14067,Contig20427,Contig6516,Contig37035,Contig64767,Contig12262,Contig7242,Contig18163,Contig17318,First_Contig121,Contig13218,Contig3330,Contig2728,Contig18307,Contig3882,Contig4700,Contig67622,Contig30441,Contig5495,Contig1454,Co…	0.000128135	0.00431138
GO:0006810	transport	biological_process	137	23	114	2287	657	16894	Contig6083,Contig863,Contig1254,Contig898,Contig3116,Contig7440,Contig44934,Contig8835,Contig19270,Contig47,Contig13306,Contig1421,Contig7441,Contig3201,Contig13035,Contig230,Contig325,Contig1246,Contig2079,Contig4973,Contig12652,Contig4195,Contig385,	Contig25593,Contig10825,Contig4,Contig29511,Contig12421,Contig7007,Contig13868,Contig8000,Contig5510,Contig14703,Contig513,Contig5338,Contig4106,Contig9851,Contig53435,Contig2992,Contig8020,Contig2109,Contig8131,Contig18120,Contig3888,Contig1592,Contig23546,Contig5440,Contig2561,Contig3753,Contig15458,Contig5022,Contig687,Contig28484,Contig22631,Contig3781,Contig5578,Contig20955,Contig886,First_C…	9.34215e-06	0.000508925
GO:0016772	transferase activity, transferring phosphorus-containing groups	molecular_function	120	19	101	2287	1330	16894	Contig1952,Contig3299,Contig19510,Contig3490,Contig16439,Contig341,Contig1156,Contig25711,Contig9956,Contig4652,Contig4383,Contig24578,Contig6059,Contig20688,Contig26242,Contig11111,Contig3407,Contig9661,Contig59135,	Contig8099,Contig8522,Contig23079,Contig2056,Contig25219,Contig5592,Contig6329,Contig14676,Contig50999,Contig6585,Contig50798,Contig2575,Contig28078,Contig6079,Contig52082,Contig25359,Contig4721,Contig9735,Contig27439,Contig2693,Contig10222,Contig11042,Contig9844,Contig13286,Contig5343,Contig17556,Contig5355,Contig12070,Contig26086,Contig11265,Contig2367,Contig10636,Contig38222,Contig3814,Contig1…	8.25673e-06	0.000472285
GO:0009055	electron carrier activity	molecular_function	115	49	66	2287	465	16894	Contig14570,Contig8381,Contig16083,Contig28626,Contig9179,Contig9573,Contig23728,Contig22537,Contig9651,Contig2362,Contig2332,Contig7177,Contig4812,Contig7162,Contig816,Contig4493,Contig19270,Contig708,Contig1338,Contig3615,Contig5857,Contig9239,Contig6601,Contig13874,Contig707,Contig3637,Contig3206,Contig4175,Contig22179,Contig9198,Contig3543,Contig3462,Contig18039,Contig34166,Contig8456,Contig1…	Contig11974,Contig36772,Contig10336,Contig1339,Contig1002,Contig3004,Contig29006,Contig9169,Contig7358,Contig671,Contig4278,Contig8931,Contig6992,Contig8671,Contig77,Contig18392,Contig24464,Contig20290,Contig3085,Contig13466,Contig58902,Contig2989,Contig19740,Contig852,Contig58098,Contig2952,Contig20973,Contig26877,Contig18391,Contig3351,Contig6008,Contig43692,Contig740,Contig6205,Contig8246,Cont…	4.10381e-08	3.61136e-06
GO:0003677	DNA binding	molecular_function	113	18	95	2287	1181	16894	Contig9669,Contig882,Contig6417,Contig27822,Contig9522,Contig1406,Contig95330,Contig114,Contig6628,Contig651,Contig15089,Contig9,Contig2068,Contig10433,Contig15090,Contig3375,Contig10582,Contig36477,	Contig32109,Contig7024,Contig2039,Contig1100,Contig4551,Contig34302,Contig334,Contig15457,Contig40338,Contig19230,Contig9557,Contig11968,Contig9835,Contig53553,Contig17318,Contig13218,Contig4927,Contig27359,Contig10526,Contig16110,Contig1880,Contig6807,Contig35910,Contig61535,Contig24370,Contig11735,Contig3566,Contig11986,Contig31278,Contig10311,Contig18763,Contig10847,First_Contig84,Contig7296,C…	0.000263948	0.00816099
GO:0006468	protein phosphorylation	biological_process	111	17	94	2287	1244	16894	Contig1952,Contig3299,Contig19510,Contig16439,Contig341,Contig1156,Contig25711,Contig9956,Contig4383,Contig24578,Contig6059,Contig20688,Contig26242,Contig11111,Contig3407,Contig9661,Contig59135,	Contig8099,Contig8522,Contig23079,Contig2056,Contig25219,Contig5592,Contig6329,Contig14676,Contig50999,Contig50798,Contig2575,Contig28078,Contig6079,Contig52082,Contig25359,Contig4721,Contig9735,Contig27439,Contig2693,Contig10222,Contig11042,Contig9844,Contig13286,Contig5343,Contig17556,Contig5355,Contig12070,Contig26086,Contig11265,Contig2367,Contig10636,Contig11998,Contig30858,Contig415,Contig7…	1.02096e-05	0.0005309
GO:0004672	protein kinase activity	molecular_function	111	17	94	2287	1239	16894	Contig1952,Contig3299,Contig19510,Contig16439,Contig341,Contig1156,Contig25711,Contig9956,Contig4383,Contig24578,Contig6059,Contig20688,Contig26242,Contig11111,Contig3407,Contig9661,Contig59135,	Contig8099,Contig8522,Contig23079,Contig2056,Contig25219,Contig5592,Contig6329,Contig14676,Contig50999,Contig50798,Contig2575,Contig28078,Contig6079,Contig52082,Contig25359,Contig4721,Contig9735,Contig27439,Contig2693,Contig10222,Contig11042,Contig9844,Contig13286,Contig5343,Contig17556,Contig5355,Contig12070,Contig26086,Contig11265,Contig2367,Contig10636,Contig11998,Contig30858,Contig415,Contig7…	1.26484e-05	0.000578789
GO:0005506	iron ion binding	molecular_function	108	47	61	2287	470	16894	Contig3900,Contig14570,Contig8381,Contig16083,Contig28626,Contig9179,First_Contig6,Contig23728,Contig22537,Contig9651,Contig2362,Contig2332,Contig7177,Contig4812,Contig7162,Contig4493,Contig19270,Contig708,Contig1338,Contig3615,Contig5857,Contig9239,Contig6601,Contig13874,Contig707,Contig3637,Contig3206,Contig4175,Contig22179,Contig9198,Contig3543,Contig3462,Contig18039,Contig34166,Contig8456,Con…	Contig1838,Contig11974,Contig36772,Contig10336,Contig1339,Contig1002,Contig40887,Contig29006,Contig671,Contig4278,Contig8931,Contig6992,Contig414,Contig2642,Contig18392,Contig1356,Contig3083,Contig683,Contig12563,Contig20290,Contig3093,Contig3085,Contig58902,Contig3014,Contig5089,Contig852,Contig58098,Contig20973,Contig26877,Contig18391,Contig29753,Contig43692,Contig2127,Contig26835,Contig23583,C…	2.14909e-06	0.00015366
GO:0055085	transmembrane transport	biological_process	107	22	85	2287	542	16894	Contig10704,Contig18466,Contig13662,Contig9504,Contig540,Contig2005,Contig1721,Contig8835,Contig13306,Contig17715,Contig17888,Contig28681,Contig2004,Contig9498,Contig3201,Contig2002,Contig2079,Contig4973,Contig12652,Contig8031,Contig9649,Contig4950,	Contig10825,Contig9650,Contig7007,Contig13868,Contig8000,Contig15298,Contig6964,Contig5338,Contig13248,Contig17869,Contig29887,Contig9851,Contig53435,Contig12074,Contig14105,Contig25649,Contig11487,Contig8131,Contig3888,Contig1592,Contig6840,Contig3258,Contig13350,Contig3753,Contig23288,Contig14158,Contig28484,Contig22631,Contig1138,First_Contig210,Contig4161,Contig8735,Contig12370,Contig9377,Con…	0.000518321	0.0137898
GO:0005634	nucleus	cellular_component	106	17	89	2287	1182	16894	Contig3025,Contig302,Contig7531,Contig617,Contig6417,Contig27822,Contig678,Contig6628,Contig651,Contig15089,Contig9,Contig28279,Contig2068,Contig10433,Contig15090,Contig10582,Contig8527,	Contig7024,Contig1100,Contig11532,Contig4551,Contig9682,Contig334,Contig128,Contig40338,Contig14759,Contig19230,Contig9557,Contig11968,Contig9191,Contig53553,Contig7387,Contig3426,Contig4927,Contig27359,Contig10526,Contig14558,Contig16110,Contig9690,Contig61535,Contig27041,Contig46433,Contig24370,Contig11735,Contig687,Contig39669,Contig3566,Contig13040,Contig11986,Contig31278,Contig6005,Contig103…	2.10902e-05	0.000861687
GO:0020037	heme binding	molecular_function	101	50	51	2287	451	16894	Contig14570,Contig8381,Contig98,Contig16083,Contig28626,Contig9179,Contig569,Contig581,Contig23728,Contig22537,Contig9651,Contig2362,Contig4874,Contig5967,Contig2332,Contig7177,Contig4812,Contig7162,Contig4493,Contig19270,Contig708,Contig1338,Contig3615,Contig5857,Contig570,Contig9239,Contig6601,Contig13874,Contig707,Contig3637,Contig3206,Contig4175,Contig22179,Contig9198,Contig3543,Contig3462,Co…	Contig11974,Contig36772,Contig8535,Contig10336,Contig4280,Contig1339,Contig1002,Contig29006,Contig671,Contig4278,Contig8931,Contig6992,Contig7174,Contig18392,First_Contig131,Contig20290,Contig3085,Contig58902,Contig852,Contig58098,Contig3204,Contig20973,Contig26877,Contig18391,Contig43692,Contig23583,Contig13902,First_Contig24,Contig15013,Contig10147,First_Contig147,Contig7745,Contig25275,Contig7…	1.15557e-05	0.000574768
GO:0004674	protein serine/threonine kinase activity	molecular_function	97	14	83	2287	1053	16894	Contig1952,Contig3299,Contig19510,Contig341,Contig1156,Contig25711,Contig9956,Contig4383,Contig24578,Contig6059,Contig11111,Contig3407,Contig9661,Contig59135,	Contig8099,Contig2056,Contig25219,Contig5592,Contig14676,Contig50999,Contig50798,Contig2575,Contig6079,Contig52082,Contig25359,Contig4721,Contig9735,Contig27439,Contig2693,Contig10222,Contig11042,Contig9844,Contig13286,Contig5343,Contig17556,Contig5355,Contig12070,Contig26086,Contig11265,Contig2367,Contig10636,Contig11998,Contig30858,Contig415,Contig18269,Contig19685,Contig27983,Contig10221,Conti…	0.000159599	0.0052166
GO:0016705	oxidoreductase activity, acting on paired donors, with incorporation or reduction of molecular oxygen	molecular_function	82	42	40	2287	345	16894	Contig14570,Contig8381,Contig16083,Contig28626,Contig9179,Contig23728,Contig22537,Contig9651,Contig2362,Contig2332,Contig7177,Contig4812,Contig7162,Contig4493,Contig708,Contig1338,Contig3615,Contig5857,Contig9239,Contig6601,Contig13874,Contig707,Contig3637,Contig3206,Contig4175,Contig22179,Contig9198,Contig3543,Contig3462,Contig18039,Contig34166,Contig8456,Contig1236,Contig6526,Contig6255,Contig1…	Contig11974,Contig36772,Contig10336,Contig1339,Contig1002,Contig40887,Contig29006,Contig671,Contig4278,Contig8931,Contig6992,Contig18392,Contig20290,Contig3085,Contig58902,Contig852,Contig58098,Contig20973,Contig26877,Contig18391,Contig43692,Contig2127,Contig23583,Contig13902,First_Contig24,Contig13880,Contig7745,Contig148,Contig54493,Contig6336,Contig12002,Contig4318,Contig1243,Contig16785,Conti…	1.19451e-05	0.000569384
GO:0004497	monooxygenase activity	molecular_function	78	42	36	2287	318	16894	Contig14570,Contig8381,Contig16083,Contig28626,Contig9179,Contig23728,Contig22537,Contig9651,Contig2362,Contig2332,Contig7177,Contig4812,Contig7162,Contig4493,Contig708,Contig1338,Contig3615,Contig5857,Contig9239,Contig6601,Contig13874,Contig707,Contig3637,Contig3206,Contig4175,Contig22179,Contig9198,Contig3543,Contig18039,Contig34166,Contig8456,Contig1236,Contig6526,Contig6255,Contig3,Contig1197…	Contig11974,Contig36772,Contig10336,Contig1339,Contig1002,Contig29006,Contig671,Contig4278,Contig8931,Contig6992,Contig18392,Contig15397,Contig20290,Contig3085,Contig852,Contig58098,Contig20973,Contig18391,Contig43692,Contig23583,Contig13902,First_Contig24,Contig7745,Contig148,Contig54493,Contig6336,Contig12002,Contig4318,Contig1243,Contig16785,Contig23889,Contig24724,Contig19404,Contig14994,Cont…	7.32159e-06	0.000440837
GO:0005215	transporter activity	molecular_function	71	17	54	2287	303	16894	Contig6083,Contig863,Contig1254,Contig898,Contig3116,Contig7440,Contig44934,Contig47,Contig13306,Contig1421,Contig7441,Contig13035,Contig325,Contig1246,Contig2079,Contig4973,Contig4195,	Contig10825,Contig29511,Contig7007,Contig5510,Contig14703,Contig5338,Contig9851,Contig53435,Contig8131,Contig18120,Contig3888,Contig1592,Contig23546,Contig3753,Contig14158,Contig22631,Contig886,First_Contig210,Contig4161,Contig57130,First_Contig9,First_Contig307,First_Contig144,Contig4402,Contig2284,Contig1803,Contig11244,Contig10174,Contig38912,Contig2999,Contig428,Contig3256,Contig27343,Contig2…	6.56057e-05	0.0023454
GO:0003676	nucleic acid binding	molecular_function	57	11	46	2287	2120	16894	Contig3025,Contig11222,Contig9669,Contig443,Contig95330,First_Contig20,Contig5250,Contig12206,Contig2312,Contig36477,Contig4978,	Contig13987,Contig11532,Contig107,Contig10027,Contig14759,Contig62119,Contig64767,Contig11905,Contig85607,Contig13218,Contig2109,Contig3013,Contig1695,Contig67622,Contig1454,Contig46433,Contig4626,Contig4745,Contig3834,Contig8347,Contig13509,Contig25097,First_Contig84,Contig24543,Contig1144,Contig85169,Contig28485,Contig13972,Contig17149,Contig4324,Contig11720,Contig14941,Contig77832,Contig2630,C…	1.38786e-56	1.58771e-53
GO:0005509	calcium ion binding	molecular_function	46	7	39	2287	200	16894	Contig8395,Contig7531,Contig678,Contig226,Contig31637,Contig4879,Contig52,	Contig1051,Contig35421,Contig8490,Contig10428,Contig25518,Contig9215,Contig5990,Contig7030,Contig8723,Contig8580,Contig17397,Contig1644,Contig8516,Contig10961,Contig4823,Contig3835,Contig11265,Contig2862,Contig577,Contig16790,Contig23298,Contig3845,Contig288,Contig28346,Contig6275,Contig14901,Contig21036,Contig12465,Contig88894,Contig950,Contig68818,Contig612,Contig1983,Contig8076,Contig1637,Cont…	0.00166127	0.0351942
GO:0017111	nucleoside-triphosphatase activity	molecular_function	44	12	32	2287	720	16894	Contig6541,Contig6293,Contig3243,Contig8835,Contig9508,Contig12522,Contig3201,Contig12000,Contig6327,Contig1710,Contig300,Contig1512,	Contig3766,Contig3523,Contig9655,Contig7520,Contig2707,Contig7414,Contig4232,Contig3131,Contig8735,Contig33217,Contig607,Contig15276,Contig1738,Contig22593,Contig5752,Contig12044,Contig7185,First_Contig98,Contig7831,Contig15356,Contig17029,Contig3945,Contig4537,Contig5345,Contig2915,Contig6743,Contig4830,Contig2151,Contig3605,Contig28329,Contig34330,Contig14095,	1.17384e-08	1.11906e-06
GO:0006952	defense response	biological_process	43	29	14	2287	771	16894	Contig3431,Contig44032,Contig6293,Contig3109,Contig28758,Contig3430,Contig4293,Contig70464,Contig12205,Contig9508,Contig24715,Contig242,Contig81446,Contig12522,Contig321,Contig12000,Contig21190,Contig6327,Contig4825,Contig1710,Contig15541,Contig24193,Contig400,Contig1343,Contig11275,Contig14958,Contig13762,Contig3940,Contig96877,	Contig3287,First_Contig480,First_Contig481,Contig20900,Contig27051,Contig5752,Contig37591,Contig6937,Contig5935,Contig32558,Contig6441,Contig23155,Contig28329,Contig2326,	1.42133e-10	1.80667e-08
GO:0015031	protein transport	biological_process	42	0	42	2287	119	16894	-	Contig15103,Contig7734,Contig4,Contig19411,Contig4106,Contig7133,Contig18655,Contig2992,Contig9701,Contig1759,Contig687,Contig390,Contig6373,Contig8588,Contig20432,Contig1772,Contig4769,Contig4391,Contig1681,Contig9952,Contig836,Contig3080,Contig5828,Contig7822,Contig8397,Contig9992,Contig23945,Contig1023,Contig10556,Contig1303,Contig8026,Contig4731,Contig2834,Contig21640,Contig4613,Contig17070,C…	6.03739e-07	4.93341e-05
GO:0050660	flavin adenine dinucleotide binding	molecular_function	41	3	38	2287	163	16894	Contig13897,Contig17407,Contig106,	Contig6011,Contig52587,Contig3585,Contig5471,Contig14664,Contig24464,Contig37012,Contig4823,Contig19573,Contig915,Contig403,Contig20114,Contig5089,Contig16790,Contig15923,First_Contig421,First_Contig73,Contig12399,Contig29417,Contig13243,Contig30292,Contig18098,Contig24662,Contig11161,Contig8810,Contig506,Contig19287,Contig77052,Contig17401,Contig22805,Contig31742,Contig6625,Contig5944,Contig3161…	0.000641762	0.0166858
GO:0043531	ADP binding	molecular_function	40	26	14	2287	800	16894	Contig3431,Contig9888,Contig17031,Contig6293,Contig3109,Contig3430,Contig4293,Contig12205,Contig9508,Contig242,Contig12522,Contig321,Contig12000,Contig21190,Contig6327,Contig4825,Contig1710,Contig15541,Contig24193,Contig400,Contig1343,Contig11275,Contig14958,Contig13762,Contig3940,Contig96877,	Contig3287,First_Contig480,Contig79071,First_Contig481,Contig20900,Contig5752,Contig37591,Contig6937,Contig5935,Contig32558,Contig6441,Contig23155,Contig28329,Contig2326,	1.14162e-12	1.86573e-10
GO:0022857	transmembrane transporter activity	molecular_function	33	13	20	2287	102	16894	Contig10704,Contig9504,Contig2005,Contig13306,Contig17715,Contig17888,Contig28681,Contig2004,Contig9498,Contig2002,Contig2079,Contig4973,Contig8031,	Contig10825,Contig7007,Contig5338,Contig9851,Contig8131,Contig3888,Contig1592,Contig22631,First_Contig210,Contig1803,Contig3256,Contig53738,Contig18160,Contig12795,Contig20892,Contig17251,Contig6928,Contig15014,Contig12420,Contig13025,	3.94727e-05	0.00155713
GO:0007165	signal transduction	biological_process	31	8	23	2287	579	16894	Contig12205,Contig4390,Contig9508,Contig12000,Contig6327,Contig1710,Contig14221,Contig9661,	Contig2056,Contig50999,Contig2575,Contig37147,Contig13286,Contig7721,Contig5355,Contig687,Contig38222,Contig27983,Contig5752,Contig12508,Contig25467,First_Contig299,Contig51,First_Contig1596,Contig12093,Contig57899,Contig18903,Contig28329,Contig3487,Contig42989,Contig2939,	1.03929e-08	1.08086e-06
GO:0015979	photosynthesis	biological_process	27	26	1	2287	71	16894	Contig565,Contig601,Contig70,Contig474,Contig1142,Contig592,Contig3243,Contig2064,Contig2266,Contig129,Contig5810,Contig510,Contig691,Contig139,Contig226,Contig2154,Contig249,Contig556,Contig299,Contig287,Contig572,Contig3,Contig392,Contig2352,Contig189,Contig52,	Contig15397,	1.78537e-05	0.000756468
GO:0007264	small GTPase mediated signal transduction	biological_process	27	3	24	2287	80	16894	Contig4390,Contig32628,Contig9925,	Contig7734,Contig19411,Contig7133,Contig9701,Contig687,Contig6166,Contig6373,Contig8588,Contig1772,Contig4391,Contig1681,Contig11322,Contig12044,Contig8397,Contig13998,Contig23945,Contig1303,Contig11323,Contig2834,Contig4613,Contig12343,Contig28799,Contig7617,Contig2939,	0.000102095	0.00353928
GO:0045454	cell redox homeostasis	biological_process	26	3	23	2287	87	16894	Contig816,Contig763,Contig8527,	Contig3004,Contig8671,Contig8259,Contig13466,Contig403,Contig2989,Contig4423,Contig2952,Contig3351,Contig6008,Contig740,Contig8246,Contig3092,Contig10831,Contig12013,Contig22644,Contig3764,Contig12466,Contig506,Contig40764,Contig8713,Contig1125,Contig6132,	0.000690661	0.0175581
GO:0003723	RNA binding	molecular_function	25	3	22	2287	1133	16894	Contig3025,Contig11222,Contig5250,	Contig11532,Contig13245,Contig22898,Contig14759,Contig62119,Contig13565,Contig3834,Contig85169,Contig5380,Contig9378,Contig13972,Contig17149,Contig4947,Contig77832,Contig8703,Contig13636,Contig7529,Contig10160,Contig31405,Contig9464,Contig13564,Contig867,	1.14353e-34	2.61639e-32
GO:0022891	substrate-specific transmembrane transporter activity	molecular_function	22	3	19	2287	65	16894	Contig13306,Contig2079,Contig4973,	Contig10825,Contig7007,Contig5338,Contig9851,Contig8131,Contig3888,Contig1592,Contig22631,First_Contig210,Contig1803,Contig3256,Contig53738,Contig18160,Contig12795,Contig20892,Contig17251,Contig15014,Contig12420,Contig13025,	0.000402636	0.0115154
GO:0015035	protein disulfide oxidoreductase activity	molecular_function	18	3	15	2287	54	16894	Contig816,Contig763,Contig8527,	Contig3004,Contig21222,Contig8671,Contig2989,Contig3351,Contig6008,Contig740,Contig8246,Contig10831,Contig12013,Contig3764,Contig12466,Contig40764,Contig1125,Contig6132,	0.00146694	0.0335636
GO:0022900	electron transport chain	biological_process	17	8	9	2287	49	16894	Contig10495,Contig9573,Contig8625,Contig19270,Contig5810,Contig15725,Contig230,Contig95,	Contig77,First_Contig73,Contig9310,Contig1294,Contig15013,Contig25262,Contig10034,Contig15172,Contig30169,	0.00133301	0.0317701
GO:0046983	protein dimerization activity	molecular_function	16	2	14	2287	300	16894	Contig617,Contig114,	Contig15901,Contig17604,Contig19759,Contig13240,Contig22183,Contig68821,Contig52801,Contig20640,Contig21490,Contig1932,Contig13857,Contig15213,Contig6497,First_Contig376,	4.58242e-05	0.00174743
GO:0005743	mitochondrial inner membrane	cellular_component	15	3	12	2287	41	16894	Contig8625,Contig19270,Contig15725,	Contig2020,First_Contig9,Contig4402,Contig9310,Contig5828,Contig1294,Contig21591,Contig2999,Contig27343,Contig756,Contig7848,Contig11819,	0.001549	0.0347462
GO:0006099	tricarboxylic acid cycle	biological_process	13	0	13	2287	27	16894	-	Contig7358,Contig1802,Contig3370,Contig1691,Contig2293,Contig12730,First_Contig73,First_Contig335,Contig6205,Contig1076,Contig132,Contig2132,Contig16305,	0.000351724	0.0105887
GO:0015991	ATP hydrolysis coupled proton transport	biological_process	11	1	10	2287	20	16894	Contig230,	Contig8020,Contig2561,Contig3781,Contig4079,Contig3851,Contig5764,Contig9978,Contig2148,Contig10147,First_Contig123,	0.000368911	0.0108214
GO:0009765	photosynthesis, light harvesting	biological_process	10	10	0	2287	12	16894	Contig565,Contig601,Contig70,Contig592,Contig139,Contig2154,Contig299,Contig392,Contig2352,Contig189,	-	4.70279e-05	0.00173548
GO:0015074	DNA integration	biological_process	9	0	9	2287	894	16894	-	Contig107,Contig64767,Contig85607,Contig67622,Contig25097,Contig85169,Contig13972,Contig77832,Contig37716,	5.02317e-37	1.43663e-34
GO:0046961	proton-transporting ATPase activity, rotational mechanism	molecular_function	9	2	7	2287	12	16894	Contig483,Contig230,	Contig6523,Contig8020,Contig5337,Contig3851,Contig2148,Contig10147,Contig6934,	0.000191187	0.0060755
GO:0016226	iron-sulfur cluster assembly	biological_process	9	0	9	2287	17	16894	-	Contig8847,Contig3083,Contig683,Contig8846,Contig26835,Contig32230,Contig3307,Contig18154,Contig18534,	0.00141903	0.03313
GO:0004386	helicase activity	molecular_function	7	1	6	2287	214	16894	Contig3025,	Contig62119,Contig1695,Contig13509,Contig1144,Contig9288,Contig6917,	5.95285e-06	0.000400592
GO:0004602	glutathione peroxidase activity	molecular_function	7	0	7	2287	8	16894	-	Contig5322,Contig11347,Contig11393,Contig11348,Contig13169,Contig2131,Contig8482,	0.000431265	0.0120334
GO:0008026	ATP-dependent helicase activity	molecular_function	6	1	5	2287	139	16894	Contig3025,	Contig62119,Contig1695,Contig13509,Contig1144,Contig9288,	0.00188188	0.0391431
GO:0004069	L-aspartate:2-oxoglutarate aminotransferase activity	molecular_function	5	0	5	2287	5	16894	-	Contig13255,Contig3130,Contig3714,Contig17101,Contig10055,	0.00155288	0.0341633
GO:0009415	response to water stimulus	biological_process	5	0	5	2287	5	16894	-	Contig2421,Contig2897,Contig7901,Contig47995,Contig7948,	0.00155288	0.0341633
GO:0003964	RNA-directed DNA polymerase activity	molecular_function	4	0	4	2287	852	16894	-	Contig85169,Contig13972,Contig77832,Contig31405,	8.65115e-41	4.94846e-38
GO:0006278	RNA-dependent DNA replication	biological_process	4	0	4	2287	790	16894	-	Contig85169,Contig13972,Contig77832,Contig31405,	1.68338e-37	6.41927e-35
GO:0006281	DNA repair	biological_process	3	1	2	2287	108	16894	Contig114,	Contig8262,Contig11610,	0.000928526	0.0226007
GO:0006260	DNA replication	biological_process	2	0	2	2287	96	16894	-	Contig9690,Contig17029,	0.000718454	0.0178676

## Sheet: F-VS-E
GO_ID	GO_term	TYPE	DIFF_GENE_IN_GO	UP_GENE	DOWN_GENE	ALL_DIFF_GENE_IN_ALL_GO	ALL_GENE_IN_GO	ALL_GENE_IN_ALL_GO	UP_GENE_list	DWON_GENE_list	P-VALUE	FDR
GO:0055114	oxidation-reduction process	biological_process	222	49	173	1382	1643	16894	Contig10328,Contig3900,Contig14570,Contig8381,Contig98,Contig20284,Contig16083,Contig29854,Contig9179,Contig569,First_Contig6,Contig2157,Contig157,Contig1781,Contig9651,Contig739,Contig5967,Contig7177,Contig4812,Contig7162,Contig4493,Contig1939,Contig2266,Contig1338,Contig13005,Contig707,Contig4175,Contig22179,Contig3543,Contig18039,Contig8456,Contig767,Contig1236,Contig1496,Contig572,Contig6526,…	Contig11974,Contig36772,Contig6011,Contig12789,Contig14319,Contig4483,Contig2505,Contig8535,Contig23308,Contig10336,Contig21074,Contig1002,Contig21823,Contig9732,Contig3585,Contig15335,Contig1531,Contig13673,Contig20880,Contig6191,Contig7358,Contig671,Contig4278,Contig41623,Contig1810,Contig11347,Contig6992,Contig1142,Contig10061,Contig11393,Contig7174,Contig1835,Contig414,Contig23900,Contig5217,…	3.40963e-11	3.81391e-09
GO:0016491	oxidoreductase activity	molecular_function	181	43	138	1382	1365	16894	Contig10328,Contig3900,Contig14570,Contig8381,Contig98,Contig20284,Contig16083,Contig29854,Contig9179,Contig569,First_Contig6,Contig2157,Contig157,Contig9651,Contig7177,Contig4812,Contig7162,Contig4493,Contig1939,Contig2266,Contig1338,Contig13005,Contig707,Contig4175,Contig22179,Contig3543,Contig18039,Contig8456,Contig767,Contig1236,Contig1496,Contig572,Contig6526,Contig6255,Contig9039,Contig1358…	Contig11974,Contig36772,Contig6011,Contig12789,Contig14319,Contig4483,Contig2505,Contig8535,Contig23308,Contig10336,Contig21074,Contig1002,Contig21823,Contig9732,Contig15335,Contig1531,Contig13673,Contig20880,Contig6191,Contig7358,Contig671,Contig4278,Contig41623,Contig1810,Contig11347,Contig6992,Contig1142,Contig11393,Contig7174,Contig1835,Contig414,Contig4363,Contig2642,Contig14664,Contig2625,C…	7.10418e-09	6.18064e-07
GO:0008152	metabolic process	biological_process	172	28	144	1382	1370	16894	Contig10328,Contig8626,Contig29854,Contig8601,Contig3839,Contig5113,Contig2157,Contig5204,First_Contig21,Contig801,First_Contig74,Contig1939,Contig2266,Contig3316,Contig13005,Contig290,Contig1035,Contig1549,Contig548,Contig15668,Contig699,Contig767,Contig122,Contig9039,Contig82,Contig283,Contig291,Contig14567,	Contig1527,Contig14895,Contig5854,Contig210,Contig14113,Contig45647,Contig23935,Contig13531,Contig16828,Contig10725,Contig9444,First_Contig148,Contig37156,Contig4179,Contig2318,Contig3585,Contig48132,Contig35,Contig1531,Contig14970,Contig1620,Contig13298,Contig10981,Contig25522,Contig24013,Contig6435,Contig8124,Contig3149,Contig23931,Contig458,Contig5217,Contig9931,Contig13970,Contig1535,Contig28…	4.23686e-07	2.21164e-05
GO:0000166	nucleotide binding	molecular_function	170	25	145	1382	2733	16894	Contig20284,Contig2503,Contig29854,Contig3299,Contig157,Contig43,Contig1967,Contig305,Contig620,Contig143,Contig2266,Contig9508,Contig1156,Contig13005,Contig6059,Contig20688,Contig12206,Contig767,Contig3617,Contig122,Contig9039,Contig3407,Contig118,Contig59135,Contig4978,	Contig8099,Contig19981,Contig12789,Contig2056,Contig11532,Contig11219,Contig9655,Contig7734,Contig646,Contig50999,Contig34211,Contig842,Contig50798,Contig2575,Contig9365,Contig312,Contig1531,Contig23254,Contig13673,Contig6079,Contig25359,Contig6191,Contig2707,Contig9735,Contig1810,Contig11042,Contig23900,Contig18012,Contig9844,Contig5217,Contig4743,Contig3131,Contig20523,Contig3598,Contig4700,Con…	0.000362085	0.0083386
GO:0046872	metal ion binding	molecular_function	167	47	120	1382	1579	16894	Contig3900,Contig565,Contig14570,Contig8381,Contig98,Contig2061,Contig16083,Contig601,Contig70,Contig677,Contig9179,First_Contig6,Contig9651,Contig2899,Contig7177,Contig4812,Contig7162,Contig4493,Contig1669,Contig95330,Contig1338,Contig139,Contig4320,Contig2154,Contig707,Contig4175,Contig22179,Contig9524,Contig3543,Contig18039,Contig435,Contig299,Contig8456,Contig1236,Contig572,Contig6526,Contig6…	Contig11974,Contig36772,Contig12789,Contig14319,Contig11744,Contig10336,Contig4280,Contig21074,Contig6770,Contig29388,Contig1002,Contig12825,Contig12555,Contig15335,Contig6341,Contig23254,Contig13673,Contig14067,Contig5471,Contig17088,Contig74470,Contig37035,Contig671,Contig4278,Contig7242,Contig18163,Contig6992,Contig414,Contig23931,Contig362,Contig905,Contig3598,Contig4700,Contig62567,Contig549…	0.00195508	0.0312414
GO:0003824	catalytic activity	molecular_function	157	21	136	1382	1315	16894	Contig2503,Contig12959,Contig5204,First_Contig21,Contig739,Contig801,Contig3490,Contig298,Contig143,Contig8417,Contig56,First_Contig113,Contig1549,Contig548,Contig699,Contig3617,Contig82,Contig3016,Contig1395,Contig12460,Contig198,	Contig40741,Contig1527,Contig14895,Contig11219,Contig24081,Contig11744,Contig210,Contig38952,Contig14113,Contig45647,Contig23935,Contig13255,Contig8490,Contig646,Contig16828,First_Contig148,Contig10428,Contig2318,Contig9365,Contig3899,Contig12555,Contig48132,Contig19794,Contig1416,Contig5471,Contig9215,Contig7460,Contig64767,Contig13298,Contig9821,Contig8580,Contig3454,Contig7680,Contig3149,Conti…	1.62316e-05	0.000529554
GO:0005524	ATP binding	molecular_function	129	16	113	1382	2822	16894	Contig3299,Contig2852,Contig305,Contig3490,Contig143,Contig9508,Contig341,Contig1156,Contig4383,Contig6059,Contig20688,Contig12206,Contig122,Contig3407,Contig385,Contig59135,	Contig8099,Contig23079,Contig19981,Contig2056,Contig5592,Contig9655,Contig50999,Contig50798,Contig2575,Contig28078,Contig23254,Contig513,Contig6079,Contig25359,Contig2707,Contig9735,Contig2693,Contig11042,Contig40205,Contig18012,Contig9844,Contig4743,Contig3131,Contig17556,Contig5355,Contig6347,First_Contig570,Contig18410,Contig12070,Contig39669,Contig7639,Contig26086,Contig11265,Contig1609,Conti…	2.02996e-12	2.6491e-10
GO:0006355	regulation of transcription, DNA-dependent	biological_process	94	9	85	1382	700	16894	Contig95330,First_Contig99,Contig651,Contig15089,Contig14757,Contig30436,Contig4147,Contig10433,Contig15090,	Contig32109,Contig7024,Contig334,Contig15364,Contig2222,Contig22662,Contig25505,Contig40338,Contig19230,Contig45878,Contig11968,Contig30537,Contig10671,Contig8458,Contig10692,Contig4927,Contig27359,Contig15701,Contig10526,Contig6386,Contig34459,Contig2442,Contig13433,Contig12320,Contig35532,Contig6807,Contig61535,Contig11735,Contig22315,Contig40799,Contig32175,Contig3566,Contig11986,Contig31278,C…	1.69631e-05	0.000531285
GO:0008270	zinc ion binding	molecular_function	84	11	73	1382	1539	16894	Contig9669,Contig2899,Contig12448,Contig146,Contig4800,Contig1406,Contig95330,First_Contig99,Contig4320,Contig14757,Contig4147,	Contig12789,Contig15364,Contig6770,Contig2222,Contig16236,Contig12825,Contig9732,Contig23861,Contig6341,Contig23254,Contig13673,Contig14067,Contig17088,Contig37035,Contig64767,Contig7242,Contig18163,Contig13218,Contig48008,Contig6386,Contig362,Contig4700,Contig62567,Contig5495,Contig2317,Contig33108,Contig35919,Contig15577,Contig1036,Contig6471,Contig16568,Contig6184,Contig13706,Contig85169,Conti…	0.000156641	0.00371666
GO:0009055	electron carrier activity	molecular_function	77	26	51	1382	465	16894	Contig14570,Contig8381,Contig16083,Contig9179,Contig1781,Contig9651,Contig7177,Contig4812,Contig7162,Contig4493,Contig1338,Contig707,Contig4175,Contig22179,Contig3543,Contig18039,Contig8456,Contig1236,Contig6526,Contig6255,Contig685,Contig763,Contig12402,Contig26528,Contig8527,Contig95,	Contig11974,Contig36772,Contig10336,Contig1002,Contig15335,Contig40765,Contig7358,Contig671,Contig4278,Contig6992,Contig2989,Contig19740,Contig58098,Contig89719,Contig20973,Contig26877,Contig18391,Contig6008,Contig22453,Contig740,Contig2773,Contig6205,Contig23583,Contig13902,Contig32800,First_Contig24,Contig10831,Contig15013,Contig18385,Contig13274,Contig7745,Contig3764,Contig12466,Contig52609,Co…	9.33977e-08	5.62541e-06
GO:0020037	heme binding	molecular_function	74	27	47	1382	451	16894	Contig14570,Contig8381,Contig98,Contig16083,Contig9179,Contig569,Contig1781,Contig9651,Contig4874,Contig5967,Contig7177,Contig4812,Contig7162,Contig4493,Contig1338,Contig707,Contig4175,Contig22179,Contig3543,Contig18039,Contig8456,Contig1236,Contig6526,Contig6255,Contig12402,Contig26528,Contig4875,	Contig11974,Contig36772,Contig8535,Contig10336,Contig4280,Contig1002,Contig15335,Contig5789,Contig671,Contig4278,Contig6992,Contig7174,First_Contig131,Contig58098,Contig3204,Contig89719,First_Contig262,Contig20973,Contig26877,Contig18391,Contig22453,Contig23583,Contig21313,Contig13902,Contig32800,First_Contig24,Contig15013,First_Contig147,Contig13274,Contig7745,Contig25275,Contig52609,Contig7468,…	2.2476e-07	1.25705e-05
GO:0005506	iron ion binding	molecular_function	71	26	45	1382	470	16894	Contig3900,Contig14570,Contig8381,Contig16083,Contig9179,First_Contig6,Contig1781,Contig9651,Contig7177,Contig4812,Contig7162,Contig4493,Contig1338,Contig707,Contig4175,Contig22179,Contig3543,Contig18039,Contig8456,Contig1236,Contig6526,Contig6255,Contig1358,Contig12402,Contig25226,Contig26528,	Contig11974,Contig36772,Contig2505,Contig10336,Contig1002,Contig15335,Contig671,Contig4278,Contig6992,Contig414,Contig2642,Contig3093,Contig3014,Contig58098,Contig89719,Contig20973,Contig26877,Contig18391,Contig22453,Contig23583,Contig13902,Contig32800,First_Contig24,Contig40432,Contig15013,Contig8603,Contig13274,Contig7745,Contig52609,Contig17246,Contig41405,Contig24899,First_Contig8,Contig12002…	5.5706e-06	0.000218089
GO:0003700	sequence-specific DNA binding transcription factor activity	molecular_function	67	8	59	1382	372	16894	First_Contig99,Contig651,Contig15089,Contig14757,Contig30436,Contig4147,Contig10433,Contig15090,	Contig334,Contig15364,Contig22662,Contig40338,Contig19230,Contig45878,Contig11968,Contig30537,Contig10671,Contig10692,Contig4927,Contig27359,Contig10526,Contig34459,Contig2442,Contig12320,Contig35532,Contig61535,Contig11735,Contig22315,Contig40799,Contig32175,Contig3566,Contig11986,Contig31278,Contig10311,Contig7296,Contig2511,Contig32150,Contig2201,Contig16721,Contig109995,Contig5473,Contig10540…	3.80063e-08	2.97589e-06
GO:0005975	carbohydrate metabolic process	biological_process	67	19	48	1382	483	16894	Contig279,First_Contig2,Contig12959,Contig5204,Contig12266,Contig18318,Contig8417,First_Contig113,Contig1549,Contig435,Contig21166,Contig3617,Contig122,Contig3016,Contig1395,Contig12460,Contig67002,Contig14567,Contig28869,	Contig1527,Contig24081,Contig14113,Contig8490,First_Contig148,Contig10428,Contig48132,Contig19794,Contig9215,Contig7460,Contig1620,Contig64767,Contig8580,Contig3454,Contig6028,Contig9931,Contig19855,Contig20523,Contig1535,Contig15943,Contig39669,Contig18152,Contig25674,Contig4463,Contig43071,Contig1621,Contig18890,Contig91337,Contig18161,Contig52326,Contig4442,Contig11149,First_Contig422,Contig13…	0.000110168	0.00287538
GO:0016757	transferase activity, transferring glycosyl groups	molecular_function	65	13	52	1382	362	16894	Contig8626,Contig8601,Contig3839,Contig5113,First_Contig74,Contig3316,Contig290,Contig1376,Contig1035,Contig15668,Contig5509,Contig283,Contig291,	Contig13531,Contig9444,Contig789,Contig4179,Contig35,Contig45262,Contig5097,Contig15714,Contig25522,Contig24013,Contig6435,Contig1688,Contig11221,Contig6376,Contig5170,Contig25538,Contig18283,Contig60025,Contig4487,Contig19072,Contig4488,Contig27722,Contig39021,Contig22612,Contig20076,Contig18282,Contig24650,Contig1671,Contig6015,Contig65144,Contig17980,Contig11025,Contig629,Contig37194,Contig675…	6.60685e-08	4.70287e-06
GO:0016705	oxidoreductase activity, acting on paired donors, with incorporation or reduction of molecular oxygen	molecular_function	56	22	34	1382	345	16894	Contig14570,Contig8381,Contig16083,Contig9179,Contig1781,Contig9651,Contig7177,Contig4812,Contig7162,Contig4493,Contig1338,Contig707,Contig4175,Contig22179,Contig3543,Contig18039,Contig8456,Contig1236,Contig6526,Contig6255,Contig12402,Contig26528,	Contig11974,Contig36772,Contig10336,Contig1002,Contig15335,Contig671,Contig4278,Contig6992,Contig58098,Contig89719,Contig20973,Contig26877,Contig18391,Contig22453,Contig23583,Contig13902,Contig32800,First_Contig24,Contig13274,Contig7745,Contig52609,Contig17246,Contig41405,Contig24899,Contig12002,Contig4318,Contig1243,Contig16785,Contig23889,Contig48705,Contig14994,Contig43625,Contig32465,Contig10…	8.05316e-06	0.000286619
GO:0004497	monooxygenase activity	molecular_function	55	22	33	1382	318	16894	Contig14570,Contig8381,Contig16083,Contig9179,Contig9651,Contig7177,Contig4812,Contig7162,Contig4493,Contig1338,Contig707,Contig4175,Contig22179,Contig3543,Contig18039,Contig8456,Contig1236,Contig6526,Contig6255,Contig3,Contig12402,Contig26528,	Contig11974,Contig36772,Contig10336,Contig1002,Contig15335,Contig671,Contig4278,Contig6992,Contig58098,Contig89719,Contig20973,Contig18391,Contig22453,Contig23583,Contig13902,Contig32800,First_Contig24,Contig13274,Contig7745,Contig17246,Contig41405,Contig24899,Contig12002,Contig4318,Contig1243,Contig16785,Contig23889,Contig48705,Contig24724,Contig14994,Contig43625,Contig32465,Contig10737,	1.77364e-06	8.16918e-05
GO:0016758	transferase activity, transferring hexosyl groups	molecular_function	49	11	38	1382	277	16894	Contig8626,Contig8601,Contig3839,Contig5113,First_Contig74,Contig3316,Contig290,Contig1035,Contig15668,Contig283,Contig291,	Contig13531,Contig9444,Contig4179,Contig35,Contig25522,Contig24013,Contig6435,Contig11221,Contig6376,Contig5170,Contig25538,Contig6220,Contig18283,Contig4487,Contig4488,Contig27722,Contig39021,Contig18282,Contig1671,Contig6015,Contig65144,Contig11025,Contig629,Contig6759,Contig7374,Contig24753,Contig34,Contig21988,Contig4987,Contig3610,Contig25521,First_Contig439,First_Contig597,Contig30228,Conti…	3.55651e-06	0.000154708
GO:0004553	hydrolase activity, hydrolyzing O-glycosyl compounds	molecular_function	45	14	31	1382	312	16894	Contig12959,Contig5204,Contig12266,Contig18318,Contig8417,First_Contig113,Contig1549,Contig21166,Contig3016,Contig1395,Contig12460,Contig67002,Contig14567,Contig28869,	Contig24081,Contig14113,First_Contig148,Contig48132,Contig19794,Contig64767,Contig3454,Contig36213,Contig9931,Contig19855,Contig1535,Contig18152,Contig25674,Contig4463,Contig43071,Contig18890,Contig91337,Contig52326,Contig4442,Contig52204,Contig13437,Contig32496,Contig4792,Contig31324,Contig25996,Contig18349,Contig27840,Contig14112,Contig7175,First_Contig291,Contig10937,	0.000655605	0.0131625
GO:0005215	transporter activity	molecular_function	42	11	31	1382	303	16894	Contig6083,Contig863,Contig898,Contig7440,Contig47,Contig13306,Contig1421,Contig325,Contig1246,Contig2079,Contig4195,	Contig6637,Contig10825,Contig29511,Contig7007,Contig5510,Contig5338,Contig5763,Contig9851,Contig53435,Contig8131,Contig3888,Contig1592,Contig23546,Contig3753,Contig14158,Contig22631,Contig886,First_Contig210,Contig1803,Contig2999,Contig428,Contig27343,Contig18160,Contig7760,Contig10470,Contig6928,Contig3231,Contig3511,Contig12420,Contig13025,Contig3889,	0.00197532	0.0309335
GO:0005509	calcium ion binding	molecular_function	39	4	35	1382	200	16894	Contig8395,Contig7531,Contig226,Contig4879,	Contig8343,Contig8490,Contig10428,Contig29388,Contig26043,Contig102404,Contig885,Contig9215,Contig5990,Contig8723,Contig8580,Contig4363,Contig68819,Contig1644,Contig8516,Contig10961,Contig11265,Contig9113,Contig577,Contig678,Contig3845,Contig14708,Contig28346,Contig6275,Contig88894,Contig68818,Contig37532,Contig1983,Contig31637,Contig68820,Contig1637,Contig8197,Contig11263,Contig3487,Contig35929,	4.29873e-06	0.000177153
GO:0043565	sequence-specific DNA binding	molecular_function	39	5	34	1382	206	16894	First_Contig99,Contig651,Contig14757,Contig4147,Contig10433,	Contig7024,Contig15364,Contig22662,Contig40338,Contig19230,Contig30537,Contig10671,Contig10692,Contig10526,Contig2442,Contig12320,Contig35532,Contig11735,Contig40799,Contig11986,Contig31278,Contig6005,Contig2511,Contig32150,Contig2201,Contig16721,Contig5473,Contig10540,Contig10075,Contig5184,Contig33519,Contig5339,Contig4344,Contig18887,Contig5207,Contig27594,Contig5472,Contig53808,Contig17654,	8.0233e-06	0.000299154
GO:0043531	ADP binding	molecular_function	39	14	25	1382	800	16894	Contig3431,Contig9888,Contig17031,Contig3109,Contig3430,Contig9508,Contig242,Contig321,Contig4825,Contig15541,Contig24193,Contig11275,Contig14958,Contig3940,	Contig14565,Contig3046,Contig401,Contig3287,First_Contig480,Contig44210,Contig6444,Contig79071,First_Contig481,Contig16663,Contig21375,Contig20900,Contig1425,Contig10684,Contig6443,Contig5752,Contig3964,Contig37591,Contig6441,Contig11410,Contig13323,Contig30734,Contig10023,Contig23155,Contig6552,	0.000858317	0.0156294
GO:0006952	defense response	biological_process	37	13	24	1382	771	16894	Contig3431,Contig3109,Contig28758,Contig3430,Contig9508,Contig242,Contig321,Contig4825,Contig15541,Contig24193,Contig11275,Contig14958,Contig3940,	Contig14565,Contig401,Contig3287,First_Contig480,Contig44210,Contig6444,First_Contig481,Contig16663,Contig21375,Contig20900,Contig1425,Contig10684,Contig27051,Contig6443,Contig5752,Contig3964,Contig37591,Contig6441,Contig11410,Contig13323,Contig30734,Contig10023,Contig23155,Contig6552,	0.00079697	0.0148578
GO:0016798	hydrolase activity, acting on glycosyl bonds	molecular_function	28	3	25	1382	164	16894	Contig5204,Contig1549,Contig14567,	Contig1527,Contig14113,First_Contig148,Contig48132,Contig1620,Contig9931,Contig1535,Contig15478,Contig18152,Contig4463,Contig1621,Contig18890,Contig52326,Contig4442,Contig11149,Contig52204,Contig13437,Contig32496,Contig4792,Contig31324,Contig18349,Contig27840,Contig14112,Contig7175,First_Contig291,	0.000632825	0.0130395
GO:0003676	nucleic acid binding	molecular_function	26	6	20	1382	2120	16894	Contig9669,Contig43,Contig95330,Contig12206,Contig36477,Contig4978,	Contig11532,Contig10027,Contig64767,Contig13218,Contig46433,Contig7639,Contig12484,First_Contig84,Contig6184,Contig85169,Contig4324,Contig11720,Contig7225,Contig4473,Contig46283,Contig3586,Contig10658,Contig7057,Contig16572,Contig6917,	5.5206e-42	4.32263e-39
GO:0015979	photosynthesis	biological_process	24	22	2	1382	71	16894	Contig565,Contig601,Contig70,Contig474,Contig592,Contig2064,Contig2266,Contig129,Contig510,Contig691,Contig139,Contig226,Contig2154,Contig249,Contig556,Contig299,Contig287,Contig572,Contig3,Contig392,Contig2352,Contig189,	Contig1142,Contig5810,	6.70323e-08	4.37386e-06
GO:0022857	transmembrane transporter activity	molecular_function	24	8	16	1382	102	16894	Contig10704,Contig9504,Contig13306,Contig17888,Contig2004,Contig9498,Contig2079,Contig8031,	Contig10825,Contig7007,Contig5338,Contig5763,Contig9851,Contig8131,Contig3888,Contig1592,Contig22631,First_Contig210,Contig1803,Contig18160,Contig6928,Contig12420,Contig13025,Contig3889,	1.79013e-05	0.000539103
GO:0016747	transferase activity, transferring acyl groups other than amino-acyl groups	molecular_function	20	1	19	1382	99	16894	Contig4997,	Contig11331,Contig47994,Contig29834,Contig4051,First_Contig235,Contig19028,Contig31180,Contig9430,Contig4994,Contig7758,Contig33587,Contig7759,Contig24772,First_Contig375,Contig16093,Contig84163,Contig16095,Contig13672,Contig29985,	0.000514056	0.0111807
GO:0007165	signal transduction	biological_process	19	1	18	1382	579	16894	Contig9508,	Contig2056,Contig5350,Contig401,Contig50999,Contig2575,Contig5355,Contig34369,Contig21375,Contig38222,Contig5752,Contig3964,First_Contig299,Contig57899,Contig18903,Contig6552,Contig3487,Contig42989,Contig2803,	9.15872e-06	0.000311795
GO:0005576	extracellular region	cellular_component	18	7	11	1382	100	16894	Contig6455,Contig6454,Contig7386,Contig3215,Contig4407,Contig10859,Contig1482,	Contig22208,Contig1620,Contig905,Contig48075,Contig43045,Contig21317,Contig1621,Contig27193,Contig11262,Contig25676,Contig19369,	0.00308722	0.0456093
GO:0022891	substrate-specific transmembrane transporter activity	molecular_function	17	2	15	1382	65	16894	Contig13306,Contig2079,	Contig10825,Contig7007,Contig5338,Contig5763,Contig9851,Contig8131,Contig3888,Contig1592,Contig22631,First_Contig210,Contig1803,Contig18160,Contig12420,Contig13025,Contig3889,	8.10622e-05	0.00218868
GO:0017111	nucleoside-triphosphatase activity	molecular_function	15	2	13	1382	720	16894	Contig305,Contig9508,	Contig9655,Contig2707,Contig3131,Contig1609,Contig21375,Contig607,Contig5752,Contig3964,Contig2418,Contig15356,Contig6743,Contig30734,Contig34330,	6.42062e-11	6.28418e-09
GO:0006470	protein dephosphorylation	biological_process	14	0	14	1382	55	16894	-	Contig11744,Contig12555,Contig7680,Contig3931,Contig14727,Contig1929,Contig1996,Contig8799,Contig11291,Contig39851,Contig20649,Contig9635,Contig12783,Contig6375,	0.000397523	0.00889315
GO:0050661	NADP binding	molecular_function	12	3	9	1382	44	16894	Contig157,Contig118,Contig106,	Contig1810,Contig14664,Contig1321,Contig403,Contig8366,Contig8266,Contig11319,Contig5708,Contig22588,	0.000542598	0.0114826
GO:0015035	protein disulfide oxidoreductase activity	molecular_function	12	2	10	1382	54	16894	Contig763,Contig8527,	Contig40765,Contig2989,Contig6008,Contig740,Contig10831,Contig3764,Contig12466,Contig40764,Contig3633,Contig6132,	0.00276346	0.0416113
GO:0004722	protein serine/threonine phosphatase activity	molecular_function	11	0	11	1382	32	16894	-	Contig11744,Contig12555,Contig7680,Contig3931,Contig14727,Contig1929,Contig1996,Contig8799,Contig11291,Contig39851,Contig9635,	0.00014825	0.0036275
GO:0016702	oxidoreductase activity, acting on single donors with incorporation of molecular oxygen, incorporation of two atoms of oxygen	molecular_function	11	3	8	1382	42	16894	Contig3900,First_Contig6,Contig1358,	Contig14319,Contig414,Contig3270,Contig3093,Contig3014,Contig92134,First_Contig8,Contig26800,	0.00118648	0.0206448
GO:0009765	photosynthesis, light harvesting	biological_process	10	10	0	1382	12	16894	Contig565,Contig601,Contig70,Contig592,Contig139,Contig2154,Contig299,Contig392,Contig2352,Contig189,	-	5.29296e-07	2.59024e-05
GO:0046983	protein dimerization activity	molecular_function	6	0	6	1382	300	16894	-	Contig17604,Contig19759,Contig20640,Contig1932,Contig15213,First_Contig376,	2.83396e-05	0.000821849
GO:0000272	polysaccharide catabolic process	biological_process	6	1	5	1382	13	16894	Contig4879,	Contig1527,Contig7460,Contig6275,Contig11149,Contig5336,	0.000906063	0.0161238
GO:0009415	response to water stimulus	biological_process	5	0	5	1382	5	16894	-	Contig2421,Contig2897,Contig7901,Contig47995,Contig7948,	0.000123697	0.00312435
GO:0004602	glutathione peroxidase activity	molecular_function	5	0	5	1382	8	16894	-	Contig11347,Contig11393,Contig11348,Contig2131,Contig8482,	0.000658828	0.0128966
GO:0009072	aromatic amino acid family metabolic process	biological_process	5	0	5	1382	8	16894	-	Contig4649,Contig8459,Contig547,Contig24724,Contig7220,	0.000658828	0.0128966
GO:0004665	prephenate dehydrogenase (NADP+) activity	molecular_function	4	0	4	1382	6	16894	-	Contig23900,Contig20441,Contig9161,Contig22121,	0.00154902	0.0263671
GO:0006571	tyrosine biosynthetic process	biological_process	4	0	4	1382	6	16894	-	Contig23900,Contig20441,Contig9161,Contig22121,	0.00154902	0.026953
GO:0008977	prephenate dehydrogenase activity	molecular_function	4	0	4	1382	6	16894	-	Contig23900,Contig20441,Contig9161,Contig22121,	0.00154902	0.026953
GO:0004556	alpha-amylase activity	molecular_function	4	0	4	1382	8	16894	-	Contig8490,Contig10428,Contig9215,Contig8580,	0.00379504	0.0479277
GO:0003723	RNA binding	molecular_function	3	0	3	1382	1133	16894	-	Contig11532,Contig85169,Contig5380,	4.11548e-34	1.61121e-31
GO:0004386	helicase activity	molecular_function	3	0	3	1382	214	16894	-	Contig7639,Contig3586,Contig6917,	7.97459e-05	0.00223004
GO:0015074	DNA integration	biological_process	2	0	2	1382	894	16894	-	Contig64767,Contig85169,	1.29167e-27	2.52845e-25
GO:0008026	ATP-dependent helicase activity	molecular_function	2	0	2	1382	139	16894	-	Contig7639,Contig3586,	0.00225363	0.0345999
GO:0003964	RNA-directed DNA polymerase activity	molecular_function	1	0	1	1382	852	16894	-	Contig85169,	9.73824e-28	2.54168e-25
GO:0006278	RNA-dependent DNA replication	biological_process	1	0	1	1382	790	16894	-	Contig85169,	1.18425e-25	1.85454e-23
