# Supplementary material for: Global Reprogramming of Transcription in Chinese Fir (Cunninghamia lanceolata) during Progressive Drought Stress and after Rewatering
Source: Int J Mol Sci. 2015 Jul 6;16(7):15194–219. doi: 10.3390/ijms160715194 (PMC4519895; doi:10.3390/ijms160715194)
Supplement: Supplementary file 1 [file ijms-16-15194-s001.zip › ijms-83291-supplementary information/File S2.xlsx]

## Sheet: C-VS-CK
pathway_ID	PATHWAY_DES	diff_gene_in_this_pathway	UP_GENES	DOWN_GENES	diff_gene_in_all_pathway	all_gene_in_this_pathway	all_gene_in_all_pathway	all_gene_list	gene_UP_list	gene_DOWN_list	Pvalue	FDR
ko03010	Ribosome	63	1	62	325	280	5887	Contig5720,Contig473,Contig6531,Contig3075,Contig3670,First_Contig63,Contig25077,Contig1029,Contig981,Contig1647,Contig1276,Contig197,Contig1476,Contig1963,Contig86,Contig243,Contig8336,Contig1579,Contig1955,Contig1940,Contig21064,Contig5221,Contig17553,Contig5787,First_Contig66,Contig1272,Contig1957,Contig1895,Contig1827,Contig2995,Contig108122,Contig17393,Contig1302,Contig17804,Contig75797,Cont…	Contig2690,	Contig5720,Contig473,Contig6531,Contig3075,Contig3670,First_Contig63,Contig25077,Contig1029,Contig981,Contig1647,Contig1276,Contig197,Contig1476,Contig1963,Contig86,Contig243,Contig8336,Contig1579,Contig1955,Contig1940,Contig21064,Contig5221,Contig17553,Contig5787,First_Contig66,Contig1272,Contig1957,Contig1895,Contig1827,Contig2995,Contig108122,Contig17393,Contig1302,Contig17804,Contig75797,Cont…	1.52118e-18	2.90546e-16
ko00240	Pyrimidine metabolism	33	1	32	325	272	5887	Contig8674,Contig1294,Contig9464,Contig21830,Contig20902,Contig2006,Contig15013,Contig12828,Contig92,Contig4151,Contig12977,Contig9310,Contig1797,Contig17239,Contig5963,Contig19147,Contig5290,Contig18466,Contig3315,Contig12981,Contig8398,Contig8409,Contig2992,Contig10792,Contig15136,Contig1191,Contig28279,Contig13295,Contig10131,Contig3078,Contig15603,Contig13856,Contig8264,	Contig28279,	Contig8674,Contig1294,Contig9464,Contig21830,Contig20902,Contig2006,Contig15013,Contig12828,Contig92,Contig4151,Contig12977,Contig9310,Contig1797,Contig17239,Contig5963,Contig19147,Contig5290,Contig18466,Contig3315,Contig12981,Contig8398,Contig8409,Contig2992,Contig10792,Contig15136,Contig1191,Contig13295,Contig10131,Contig3078,Contig15603,Contig13856,Contig8264,	6.26104e-05	0.00298964
ko00190	Oxidative phosphorylation	24	1	23	325	147	5887	Contig8674,Contig1294,Contig2006,Contig10873,Contig4151,Contig9310,Contig17239,Contig2828,Contig1104,Contig19678,Contig8398,Contig10792,Contig15136,Contig7672,Contig771,Contig9194,Contig2633,Contig13295,Contig3078,Contig15603,Contig18748,Contig13856,Contig4079,Contig8264,	Contig771,	Contig8674,Contig1294,Contig2006,Contig10873,Contig4151,Contig9310,Contig17239,Contig2828,Contig1104,Contig19678,Contig8398,Contig10792,Contig15136,Contig7672,Contig9194,Contig2633,Contig13295,Contig3078,Contig15603,Contig18748,Contig13856,Contig4079,Contig8264,	4.7496e-06	0.000302391
ko00941	Flavonoid biosynthesis	18	2	16	325	88	5887	Contig2526,Contig4518,Contig16150,Contig6385,First_Contig285,Contig441,Contig3085,Contig7589,Contig3459,Contig5826,Contig41,Contig8143,Contig2197,Contig45,Contig30683,Contig11528,Contig4946,Contig64,	Contig4518,Contig441,	Contig2526,Contig16150,Contig6385,First_Contig285,Contig3085,Contig7589,Contig3459,Contig5826,Contig41,Contig8143,Contig2197,Contig45,Contig30683,Contig11528,Contig4946,Contig64,	2.56988e-06	0.000245424
ko04932	Non-alcoholic fatty liver disease (NAFLD)	16	0	16	325	94	5887	Contig8674,Contig1294,Contig2006,Contig15013,Contig4151,Contig9310,Contig17239,Contig8398,Contig10792,Contig15136,Contig13295,Contig11550,Contig3078,Contig15603,Contig13856,Contig8264,	-	Contig8674,Contig1294,Contig2006,Contig15013,Contig4151,Contig9310,Contig17239,Contig8398,Contig10792,Contig15136,Contig13295,Contig11550,Contig3078,Contig15603,Contig13856,Contig8264,	7.92596e-05	0.00302772
ko00020	Citrate cycle (TCA cycle)	16	1	15	325	124	5887	Contig6697,Contig7822,Contig11323,Contig9952,Contig6260,Contig1921,Contig2828,Contig6150,Contig17070,Contig9194,Contig2633,Contig6581,Contig6166,Contig3078,Contig4079,Contig4,	Contig6150,	Contig6697,Contig7822,Contig11323,Contig9952,Contig6260,Contig1921,Contig2828,Contig17070,Contig9194,Contig2633,Contig6581,Contig6166,Contig3078,Contig4079,Contig4,	0.00180634	0.0345011
ko04623	Cytosolic DNA-sensing pathway	10	1	9	325	53	5887	Contig20902,Contig12828,Contig1797,Contig2828,Contig3315,Contig28279,Contig9194,Contig2633,Contig11550,Contig4079,	Contig28279,	Contig20902,Contig12828,Contig1797,Contig2828,Contig3315,Contig9194,Contig2633,Contig11550,Contig4079,	0.000532401	0.0145269
ko05031	Amphetamine addiction	9	1	8	325	43	5887	Contig14675,Contig3421,Contig9613,Contig28346,Contig9940,Contig5118,Contig4879,Contig3845,Contig7521,	Contig3421,	Contig14675,Contig9613,Contig28346,Contig9940,Contig5118,Contig4879,Contig3845,Contig7521,	0.000409952	0.0130501
ko03020	RNA polymerase	9	1	8	325	47	5887	Contig9464,Contig21830,Contig20902,Contig12828,Contig12977,Contig1797,Contig3315,Contig12981,Contig28279,	Contig28279,	Contig9464,Contig21830,Contig20902,Contig12828,Contig12977,Contig1797,Contig3315,Contig12981,	0.000815745	0.0194759
ko04020	Calcium signaling pathway	9	0	9	325	52	5887	Contig14675,Contig92,Contig9613,Contig28346,Contig9940,Contig18466,Contig5118,Contig4879,Contig3845,	-	Contig14675,Contig92,Contig9613,Contig28346,Contig9940,Contig18466,Contig5118,Contig4879,Contig3845,	0.0017444	0.0370201
ko00942	Anthocyanin biosynthesis	2	0	2	325	4	5887	Contig9960,Contig13805,	-	Contig9960,Contig13805,	0.00309481	0.0492591

## Sheet: D-VS-C
pathway_ID	PATHWAY_DES	diff_gene_in_this_pathway	UP_GENES	DOWN_GENES	diff_gene_in_all_pathway	all_gene_in_this_pathway	all_gene_in_all_pathway	all_gene_list	gene_UP_list	gene_DOWN_list	Pvalue	FDR
ko01100	Metabolic pathways	513	223	290	1009	2193	5887	Contig25414,Contig699,Contig9978,Contig767,Contig34154,Contig15466,Contig27041,Contig3617,Contig16466,Contig593,Contig801,Contig2863,Contig14580,Contig2561,Contig5223,Contig54493,Contig5967,Contig1527,Contig9157,Contig7830,Contig6370,Contig10244,Contig12960,Contig6601,Contig57,Contig43565,Contig77052,Contig14895,Contig9585,Contig15337,Contig2156,Contig9310,Contig1405,Contig2545,Contig10034,Contig…	Contig25414,Contig9978,Contig34154,Contig15466,Contig27041,Contig16466,Contig2561,Contig54493,Contig1527,Contig7830,Contig43565,Contig77052,Contig14895,Contig9585,Contig15337,Contig9310,Contig2545,Contig10034,Contig16366,Contig6180,Contig2622,Contig15203,Contig11243,Contig210,Contig6267,Contig23113,Contig5826,Contig9032,Contig17022,Contig37251,Contig13255,Contig12981,Contig4649,Contig8490,Contig8…	Contig699,Contig767,Contig3617,Contig593,Contig801,Contig2863,Contig14580,Contig5223,Contig5967,Contig9157,Contig6370,Contig10244,Contig12960,Contig6601,Contig57,Contig2156,Contig1405,Contig279,Contig17857,Contig10204,Contig14570,Contig4921,Contig5609,Contig268,First_Contig1625,Contig122,Contig971,Contig11608,Contig7281,Contig10454,Contig1689,Contig2576,Contig572,Contig8098,Contig1763,Contig698,C…	1.6432e-08	8.28172e-07
ko01110	Biosynthesis of secondary metabolites	338	140	198	1009	1211	5887	Contig25414,Contig699,Contig767,Contig34154,Contig15466,Contig16466,Contig593,Contig801,Contig2863,Contig14580,Contig5223,Contig54493,Contig5967,Contig9157,Contig18890,Contig10244,Contig6601,Contig77052,Contig2156,Contig279,Contig17857,Contig14570,Contig2622,Contig2309,Contig5609,Contig15203,Contig268,First_Contig1625,Contig971,Contig11608,Contig7281,Contig6267,Contig98,Contig5826,Contig10454,Con…	Contig25414,Contig34154,Contig15466,Contig16466,Contig54493,Contig18890,Contig77052,Contig2622,Contig15203,Contig6267,Contig5826,Contig9032,First_Contig583,Contig17022,Contig13255,Contig8535,Contig13894,Contig22805,Contig1396,Contig15943,Contig646,Contig24207,Contig10336,Contig3270,Contig3714,First_Contig131,Contig25154,Contig7751,Contig1321,Contig11815,Contig18161,Contig12002,Contig1334,Contig10…	Contig699,Contig767,Contig593,Contig801,Contig2863,Contig14580,Contig5223,Contig5967,Contig9157,Contig10244,Contig6601,Contig2156,Contig279,Contig17857,Contig14570,Contig2309,Contig5609,Contig268,First_Contig1625,Contig971,Contig11608,Contig7281,Contig98,Contig10454,Contig1689,Contig572,Contig1763,Contig698,Contig4605,Contig16284,Contig11806,Contig345,Contig6526,Contig2503,Contig2193,Contig3832,C…	8.72548e-14	2.19882e-11
ko01120	Microbial metabolism in diverse environments	134	65	69	1009	438	5887	Contig25414,Contig699,Contig34154,Contig27041,Contig16466,Contig593,Contig801,Contig54493,Contig6601,Contig14895,Contig2156,Contig279,Contig17857,Contig14570,Contig2622,Contig268,Contig210,Contig122,Contig6267,Contig9032,First_Contig583,Contig4605,Contig4649,Contig345,Contig6526,Contig10354,Contig1396,Contig1065,Contig149,Contig723,Contig15419,Contig10336,Contig82,Contig3490,Contig298,Contig25154…	Contig25414,Contig34154,Contig27041,Contig16466,Contig54493,Contig14895,Contig2622,Contig210,Contig6267,Contig9032,First_Contig583,Contig4649,Contig1396,Contig15419,Contig10336,Contig25154,Contig1321,Contig11815,Contig3370,Contig12002,Contig1334,Contig1002,Contig6348,Contig1691,Contig8342,Contig13673,Contig3092,Contig4836,Contig2086,Contig7218,Contig16568,Contig13198,Contig7668,Contig671,Contig16…	Contig699,Contig593,Contig801,Contig6601,Contig2156,Contig279,Contig17857,Contig14570,Contig268,Contig122,Contig4605,Contig345,Contig6526,Contig10354,Contig1065,Contig149,Contig723,Contig82,Contig3490,Contig298,Contig16429,Contig28626,First_Contig155,Contig344,Contig4061,Contig28122,Contig412,Contig965,Contig81,Contig3,Contig4090,Contig17,Contig56,Contig375,Contig5072,Contig11975,Contig2189,Conti…	3.42237e-09	2.87479e-07
ko01200	Carbon metabolism	91	49	42	1009	265	5887	Contig699,Contig34154,Contig27041,Contig16466,Contig593,Contig801,Contig14895,Contig279,Contig17857,Contig2622,Contig268,Contig210,Contig9139,Contig122,Contig6267,Contig9032,Contig4605,Contig13255,Contig1065,Contig149,Contig723,Contig711,Contig15419,Contig82,Contig3714,Contig3490,Contig298,Contig25154,Contig16429,Contig1321,Contig11815,Contig3370,Contig6348,Contig9972,Contig28122,Contig412,Contig…	Contig34154,Contig27041,Contig16466,Contig14895,Contig2622,Contig210,Contig6267,Contig9032,Contig13255,Contig15419,Contig3714,Contig25154,Contig1321,Contig11815,Contig3370,Contig6348,Contig1691,Contig6205,Contig8342,Contig13673,Contig4836,Contig2086,Contig16568,Contig3394,Contig13198,Contig7668,Contig7358,Contig1810,Contig8783,Contig3599,Contig2122,Contig11144,Contig6464,Contig15831,Contig12730,C…	Contig699,Contig593,Contig801,Contig279,Contig17857,Contig268,Contig9139,Contig122,Contig4605,Contig1065,Contig149,Contig723,Contig711,Contig82,Contig3490,Contig298,Contig16429,Contig9972,Contig28122,Contig412,Contig965,Contig81,Contig3,Contig56,Contig375,Contig695,Contig2879,Contig8808,Contig3469,Contig6150,Contig32612,Contig2227,Contig485,Contig157,Contig118,First_Contig21,Contig8844,Contig1253…	4.93439e-09	3.10867e-07
ko01230	Biosynthesis of amino acids	70	40	30	1009	272	5887	Contig699,Contig34154,Contig27041,Contig593,Contig14580,Contig10244,Contig14895,Contig17857,Contig2622,Contig210,Contig7281,Contig4605,Contig13255,Contig3832,Contig723,Contig15419,Contig82,Contig3714,Contig298,Contig25154,Contig11815,First_Contig155,Contig20441,Contig965,Contig81,Contig3472,Contig56,Contig375,Contig695,Contig22121,Contig5471,Contig4836,Contig2086,Contig5206,Contig3622,Contig784,C…	Contig34154,Contig27041,Contig14895,Contig2622,Contig210,Contig13255,Contig15419,Contig3714,Contig25154,Contig11815,Contig20441,Contig3472,Contig22121,Contig5471,Contig4836,Contig2086,Contig5206,Contig3622,Contig13198,Contig7668,Contig1105,Contig1810,Contig2122,Contig11144,Contig6464,Contig15831,Contig953,Contig12730,Contig15406,Contig3593,Contig4076,Contig8124,Contig5708,Contig26378,Contig24724,…	Contig699,Contig593,Contig14580,Contig10244,Contig17857,Contig7281,Contig4605,Contig3832,Contig723,Contig82,Contig298,First_Contig155,Contig965,Contig81,Contig56,Contig375,Contig695,Contig784,Contig2759,Contig2879,Contig143,Contig1769,First_Contig223,First_Contig21,Contig785,Contig10618,Contig273,Contig5596,Contig12822,Contig6633,	0.00145887	0.00854964
ko00710	Carbon fixation in photosynthetic organisms	65	29	36	1009	204	5887	Contig699,Contig9978,Contig593,Contig2561,Contig7024,Contig1644,Contig279,Contig28346,Contig17857,Contig8516,Contig6275,Contig122,Contig1928,Contig693,Contig13255,Contig22016,Contig1065,Contig149,Contig723,Contig82,Contig3714,Contig3490,Contig3781,Contig476,Contig1238,Contig3370,Contig1239,Contig412,Contig965,Contig81,Contig3,Contig56,Contig375,Contig4879,Contig695,Contig4836,Contig19411,Contig17…	Contig9978,Contig2561,Contig7024,Contig1644,Contig28346,Contig8516,Contig6275,Contig13255,Contig22016,Contig3714,Contig3781,Contig3370,Contig4836,Contig19411,Contig7133,Contig577,Contig7668,Contig15013,Contig27439,Contig1810,Contig3599,Contig14421,Contig21036,Contig1076,Contig132,Contig5708,Contig88894,Contig40205,Contig3845,	Contig699,Contig593,Contig279,Contig17857,Contig122,Contig1928,Contig693,Contig1065,Contig149,Contig723,Contig82,Contig3490,Contig476,Contig1238,Contig1239,Contig412,Contig965,Contig81,Contig3,Contig56,Contig375,Contig4879,Contig695,Contig17784,Contig2138,Contig1134,Contig157,Contig118,First_Contig21,Contig1253,Contig435,Contig6686,Contig25711,Contig273,Contig2139,Contig9956,	6.0941e-06	0.00013961
ko00010	Glycolysis / Gluconeogenesis	52	33	19	1009	156	5887	Contig25414,Contig34154,Contig15466,Contig16466,Contig32496,Contig2156,Contig279,Contig9032,First_Contig583,Contig723,Contig25154,Contig16429,Contig11815,Contig6348,Contig4061,Contig17,Contig56,Contig375,Contig2189,Contig8342,Contig15465,Contig13673,Contig4836,Contig2086,Contig16568,Contig7668,Contig8808,Contig1810,Contig6150,Contig2122,Contig3968,Contig32612,Contig2157,Contig2227,Contig15831,Con…	Contig25414,Contig34154,Contig15466,Contig16466,Contig32496,Contig9032,First_Contig583,Contig25154,Contig11815,Contig6348,Contig8342,Contig15465,Contig13673,Contig4836,Contig2086,Contig16568,Contig7668,Contig1810,Contig2122,Contig3968,Contig15831,Contig7397,Contig13706,Contig4076,Contig5708,Contig61003,Contig40205,Contig6007,Contig23218,Contig4593,Contig506,Contig7410,Contig2625,	Contig2156,Contig279,Contig723,Contig16429,Contig4061,Contig17,Contig56,Contig375,Contig2189,Contig8808,Contig6150,Contig32612,Contig2157,Contig2227,Contig485,Contig8103,Contig8844,Contig435,Contig12822,	1.37945e-05	0.000231748
ko04110	Cell cycle	37	31	6	1009	324	5887	Contig1644,Contig9157,Contig9310,Contig10034,Contig28346,Contig8516,Contig6275,Contig22016,Contig1225,Contig1294,Contig6205,Contig959,Contig6523,Contig18466,Contig4879,Contig3394,Contig20786,Contig577,Contig28342,Contig15013,Contig7358,Contig1810,Contig8795,Contig9076,Contig21036,First_Contig9,Contig5337,Contig5708,Contig88894,Contig27343,Contig4256,Contig4402,Contig15136,First_Contig73,Contig384…	Contig1644,Contig9310,Contig10034,Contig28346,Contig8516,Contig6275,Contig22016,Contig1225,Contig1294,Contig6205,Contig959,Contig6523,Contig3394,Contig577,Contig28342,Contig15013,Contig7358,Contig1810,Contig8795,Contig9076,Contig21036,First_Contig9,Contig5337,Contig5708,Contig88894,Contig27343,Contig4402,Contig15136,First_Contig73,Contig3845,Contig13295,	Contig9157,Contig18466,Contig4879,Contig20786,Contig4256,Contig4950,	0.0126597	0.044933
ko00020	Citrate cycle (TCA cycle)	36	30	6	1009	124	5887	Contig9978,Contig2561,Contig9952,Contig1759,Contig2622,Contig836,Contig9032,Contig149,Contig3781,Contig4,Contig13178,Contig7822,Contig1334,Contig6348,Contig1691,Contig6205,Contig17070,Contig6166,Contig4079,Contig3394,Contig7358,Contig7193,Contig3851,Contig6150,Contig2227,Contig485,Contig12730,Contig14421,Contig8020,Contig1076,Contig132,Contig40205,Contig2132,First_Contig73,Contig506,Contig12399,	Contig9978,Contig2561,Contig9952,Contig1759,Contig2622,Contig836,Contig9032,Contig3781,Contig4,Contig7822,Contig1334,Contig6348,Contig1691,Contig6205,Contig17070,Contig6166,Contig4079,Contig3394,Contig7358,Contig3851,Contig12730,Contig14421,Contig8020,Contig1076,Contig132,Contig40205,Contig2132,First_Contig73,Contig506,Contig12399,	Contig149,Contig13178,Contig7193,Contig6150,Contig2227,Contig485,	0.0027989	0.0150068
ko00195	Photosynthesis	31	1	30	1009	41	5887	Contig57,Contig14335,Contig226,Contig771,Contig249,First_Contig10,Contig8573,Contig371,Contig2064,Contig685,Contig490,Contig474,Contig251,Contig1296,Contig246,Contig556,Contig1104,Contig9500,Contig1428,Contig129,Contig77,Contig114,Contig303,Contig1025,Contig73,Contig691,Contig765,Contig483,Contig52,Contig106,Contig95,	Contig77,	Contig57,Contig14335,Contig226,Contig771,Contig249,First_Contig10,Contig8573,Contig371,Contig2064,Contig685,Contig490,Contig474,Contig251,Contig1296,Contig246,Contig556,Contig1104,Contig9500,Contig1428,Contig129,Contig114,Contig303,Contig1025,Contig73,Contig691,Contig765,Contig483,Contig52,Contig106,Contig95,	1.47243e-11	1.85526e-09
ko00680	Methane metabolism	31	17	14	1009	75	5887	Contig34154,Contig16466,Contig801,Contig14895,Contig279,Contig268,Contig210,Contig4605,Contig298,Contig25154,Contig16429,Contig11815,Contig3370,Contig412,Contig56,Contig375,Contig13673,Contig4836,Contig2086,Contig16568,Contig13198,Contig8808,Contig8783,Contig32612,Contig6464,Contig15831,Contig8844,Contig435,Contig6007,Contig23218,Contig12822,	Contig34154,Contig16466,Contig14895,Contig210,Contig25154,Contig11815,Contig3370,Contig13673,Contig4836,Contig2086,Contig16568,Contig13198,Contig8783,Contig6464,Contig15831,Contig6007,Contig23218,	Contig801,Contig279,Contig268,Contig4605,Contig298,Contig16429,Contig412,Contig56,Contig375,Contig8808,Contig32612,Contig8844,Contig435,Contig12822,	1.20693e-05	0.000217247
ko00945	Stilbenoid, diarylheptanoid and gingerol biosynthesis	30	11	19	1009	101	5887	Contig54493,Contig6601,Contig14570,Contig345,Contig6526,Contig10354,Contig10336,Contig28626,Contig344,Contig12002,Contig1002,Contig4318,Contig1243,Contig3085,Contig11975,Contig17625,Contig671,Contig16785,Contig8931,Contig14566,Contig2374,Contig3543,Contig18931,Contig2362,Contig9753,Contig441,Contig5959,Contig10737,Contig13938,Contig347,	Contig54493,Contig10336,Contig12002,Contig1002,Contig4318,Contig1243,Contig3085,Contig671,Contig16785,Contig8931,Contig10737,	Contig6601,Contig14570,Contig345,Contig6526,Contig10354,Contig28626,Contig344,Contig11975,Contig17625,Contig14566,Contig2374,Contig3543,Contig18931,Contig2362,Contig9753,Contig441,Contig5959,Contig13938,Contig347,	0.00421269	0.0200301
ko00941	Flavonoid biosynthesis	30	13	17	1009	88	5887	Contig5826,Contig2503,Contig646,Contig2526,Contig16150,Contig4318,Contig1243,Contig7629,Contig2375,Contig3085,Contig7162,Contig9179,Contig29006,Contig64,Contig852,Contig6992,Contig18931,Contig12402,Contig5673,Contig9651,Contig18039,Contig4518,Contig6385,First_Contig285,Contig9753,Contig441,Contig648,Contig8143,Contig14341,Contig30683,	Contig5826,Contig646,Contig4318,Contig1243,Contig3085,Contig29006,Contig6992,Contig4518,Contig6385,Contig648,Contig8143,Contig14341,Contig30683,	Contig2503,Contig2526,Contig16150,Contig7629,Contig2375,Contig7162,Contig9179,Contig64,Contig852,Contig18931,Contig12402,Contig5673,Contig9651,Contig18039,First_Contig285,Contig9753,Contig441,	0.000496594	0.00391068
ko00460	Cyanoamino acid metabolism	28	11	17	1009	77	5887	Contig2863,Contig5223,Contig77052,Contig4605,Contig13894,Contig22805,Contig298,Contig11718,Contig11875,Contig12460,Contig6625,Contig19794,Contig18478,Contig10937,Contig2183,Contig6397,Contig4623,Contig5666,Contig10851,Contig1442,Contig8810,Contig839,Contig8845,Contig83,Contig19855,Contig14567,Contig5813,Contig84,	Contig77052,Contig13894,Contig22805,Contig11875,Contig6625,Contig19794,Contig10937,Contig4623,Contig10851,Contig8810,Contig19855,	Contig2863,Contig5223,Contig4605,Contig298,Contig11718,Contig12460,Contig18478,Contig2183,Contig6397,Contig5666,Contig1442,Contig839,Contig8845,Contig83,Contig14567,Contig5813,Contig84,	0.000262987	0.00236688
ko00480	Glutathione metabolism	28	15	13	1009	100	5887	Contig27553,Contig6267,Contig3687,Contig8482,Contig4091,Contig1321,Contig26202,Contig13746,Contig4092,Contig15766,Contig59888,Contig4501,Contig3980,Contig24323,Contig11347,Contig72327,Contig11393,Contig21626,Contig11671,Contig5008,Contig16379,Contig7836,Contig1211,Contig10421,Contig19505,Contig36526,Contig11348,Contig1393,	Contig27553,Contig6267,Contig8482,Contig1321,Contig13746,Contig24323,Contig11347,Contig72327,Contig11393,Contig21626,Contig5008,Contig16379,Contig10421,Contig36526,Contig11348,	Contig3687,Contig4091,Contig26202,Contig4092,Contig15766,Contig59888,Contig4501,Contig3980,Contig11671,Contig7836,Contig1211,Contig19505,Contig1393,	0.0120302	0.0445824
ko00860	Porphyrin and chlorophyll metabolism	27	2	25	1009	62	5887	Contig767,Contig10454,Contig1689,Contig572,Contig16284,Contig11806,Contig2193,Contig3243,Contig7187,Contig7375,Contig1922,Contig10934,Contig3423,Contig87,Contig2266,Contig322,Contig4224,Contig2555,Contig11444,Contig2388,Contig10708,Contig190,Contig12116,Contig3424,Contig4223,Contig1528,Contig598,	Contig7187,Contig1528,	Contig767,Contig10454,Contig1689,Contig572,Contig16284,Contig11806,Contig2193,Contig3243,Contig7375,Contig1922,Contig10934,Contig3423,Contig87,Contig2266,Contig322,Contig4224,Contig2555,Contig11444,Contig2388,Contig10708,Contig190,Contig12116,Contig3424,Contig4223,Contig598,	1.60062e-05	0.000252098
ko00903	Limonene and pinene degradation	27	9	18	1009	71	5887	Contig25414,Contig54493,Contig6601,Contig2156,Contig14570,Contig345,Contig6526,Contig10354,Contig10336,Contig28626,Contig344,Contig12002,Contig1002,Contig11975,Contig17625,Contig671,Contig16785,Contig8931,Contig14566,Contig2157,Contig2374,Contig3543,Contig2362,Contig5959,Contig10737,Contig13938,Contig347,	Contig25414,Contig54493,Contig10336,Contig12002,Contig1002,Contig671,Contig16785,Contig8931,Contig10737,	Contig6601,Contig2156,Contig14570,Contig345,Contig6526,Contig10354,Contig28626,Contig344,Contig11975,Contig17625,Contig14566,Contig2157,Contig2374,Contig3543,Contig2362,Contig5959,Contig13938,Contig347,	0.000161232	0.00156271
ko00260	Glycine, serine and threonine metabolism	27	11	16	1009	88	5887	Contig34154,Contig801,Contig14895,Contig17857,Contig268,Contig210,Contig4605,Contig5754,Contig711,Contig298,Contig25154,Contig9986,Contig9972,Contig13198,Contig1422,Contig31615,Contig6150,Contig11144,Contig6464,Contig15831,Contig485,Contig6007,Contig10497,Contig5605,Contig506,Contig12822,Contig739,	Contig34154,Contig14895,Contig210,Contig25154,Contig13198,Contig31615,Contig11144,Contig6464,Contig15831,Contig6007,Contig506,	Contig801,Contig17857,Contig268,Contig4605,Contig5754,Contig711,Contig298,Contig9986,Contig9972,Contig1422,Contig6150,Contig485,Contig10497,Contig5605,Contig12822,Contig739,	0.00406958	0.0197218
ko00270	Cysteine and methionine metabolism	27	18	9	1009	97	5887	Contig27041,Contig13255,Contig149,Contig15419,Contig3714,Contig12535,Contig5126,Contig3472,Contig96649,Contig40425,Contig2554,Contig5753,Contig2879,Contig11965,Contig343,First_Contig223,Contig14421,Contig21626,Contig1076,Contig132,Contig10618,Contig11966,Contig26378,Contig16379,Contig27042,Contig6633,Contig11893,	Contig27041,Contig13255,Contig15419,Contig3714,Contig3472,Contig96649,Contig2554,Contig5753,Contig11965,Contig14421,Contig21626,Contig1076,Contig132,Contig11966,Contig26378,Contig16379,Contig27042,Contig11893,	Contig149,Contig12535,Contig5126,Contig40425,Contig2879,Contig343,First_Contig223,Contig10618,Contig6633,	0.0144609	0.0499199
ko00906	Carotenoid biosynthesis	26	3	23	1009	50	5887	Contig971,Contig1763,Contig4868,Contig3270,Contig9039,Contig15626,Contig5803,Contig849,Contig4202,Contig10868,Contig3229,Contig6035,Contig19445,Contig972,Contig17374,Contig22179,Contig21860,Contig2399,Contig2640,Contig1933,Contig4031,Contig147,Contig8991,Contig11467,Contig1764,Contig8456,	Contig3270,Contig10868,Contig8991,	Contig971,Contig1763,Contig4868,Contig9039,Contig15626,Contig5803,Contig849,Contig4202,Contig3229,Contig6035,Contig19445,Contig972,Contig17374,Contig22179,Contig21860,Contig2399,Contig2640,Contig1933,Contig4031,Contig147,Contig11467,Contig1764,Contig8456,	9.24799e-07	2.91312e-05
ko00630	Glyoxylate and dicarboxylate metabolism	26	7	19	1009	60	5887	Contig801,Contig17857,Contig2622,Contig268,Contig9139,Contig98,Contig4605,Contig149,Contig5754,Contig298,Contig3,Contig3326,Contig14892,Contig5,Contig1422,Contig143,Contig581,Contig8783,Contig12730,Contig14421,Contig1076,Contig132,Contig310,Contig10497,Contig5605,Contig198,	Contig2622,Contig3326,Contig8783,Contig12730,Contig14421,Contig1076,Contig132,	Contig801,Contig17857,Contig268,Contig9139,Contig98,Contig4605,Contig149,Contig5754,Contig298,Contig3,Contig14892,Contig5,Contig1422,Contig143,Contig581,Contig310,Contig10497,Contig5605,Contig198,	2.42618e-05	0.000359646
ko00627	Aminobenzoate degradation	26	8	18	1009	66	5887	Contig54493,Contig6601,Contig14570,Contig345,Contig6526,Contig10354,Contig10336,Contig28626,Contig344,Contig12002,Contig1002,Contig11975,Contig17784,Contig17625,Contig671,Contig16785,Contig8931,Contig14566,Contig2374,Contig3543,Contig2362,Contig6686,Contig5959,Contig10737,Contig13938,Contig347,	Contig54493,Contig10336,Contig12002,Contig1002,Contig671,Contig16785,Contig8931,Contig10737,	Contig6601,Contig14570,Contig345,Contig6526,Contig10354,Contig28626,Contig344,Contig11975,Contig17784,Contig17625,Contig14566,Contig2374,Contig3543,Contig2362,Contig6686,Contig5959,Contig13938,Contig347,	0.000118356	0.00135572
ko00624	Polycyclic aromatic hydrocarbon degradation	26	10	16	1009	73	5887	Contig54493,Contig6601,Contig14570,Contig345,Contig6526,Contig10354,Contig10336,Contig28626,Contig344,Contig12002,Contig1002,Contig11975,Contig7218,Contig17625,Contig671,Contig16785,Contig8931,Contig14566,Contig2374,Contig3543,Contig22716,Contig2362,Contig5959,Contig10737,Contig13938,Contig347,	Contig54493,Contig10336,Contig12002,Contig1002,Contig7218,Contig671,Contig16785,Contig8931,Contig22716,Contig10737,	Contig6601,Contig14570,Contig345,Contig6526,Contig10354,Contig28626,Contig344,Contig11975,Contig17625,Contig14566,Contig2374,Contig3543,Contig2362,Contig5959,Contig13938,Contig347,	0.000570754	0.00410943
ko00980	Metabolism of xenobiotics by cytochrome P450	26	11	15	1009	65	5887	Contig16466,Contig27553,Contig4091,Contig16429,Contig26202,Contig13746,Contig4812,Contig4092,Contig15766,Contig13673,Contig59888,Contig16568,Contig4501,Contig8808,Contig24323,Contig72327,Contig32612,Contig13706,Contig8844,Contig11671,Contig5008,Contig7836,Contig1211,Contig10421,Contig36526,Contig30259,	Contig16466,Contig27553,Contig13746,Contig13673,Contig16568,Contig24323,Contig72327,Contig13706,Contig5008,Contig10421,Contig36526,	Contig4091,Contig16429,Contig26202,Contig4812,Contig4092,Contig15766,Contig59888,Contig4501,Contig8808,Contig32612,Contig8844,Contig11671,Contig7836,Contig1211,Contig30259,	9.23864e-05	0.00110864
ko05204	Chemical carcinogenesis	25	10	15	1009	66	5887	Contig16466,Contig27553,Contig4091,Contig16429,Contig26202,Contig13746,Contig4812,Contig4092,Contig15766,Contig13673,Contig59888,Contig16568,Contig4501,Contig8808,Contig24323,Contig72327,Contig32612,Contig8844,Contig11671,Contig5008,Contig7836,Contig1211,Contig10421,Contig36526,Contig30259,	Contig16466,Contig27553,Contig13746,Contig13673,Contig16568,Contig24323,Contig72327,Contig5008,Contig10421,Contig36526,	Contig4091,Contig16429,Contig26202,Contig4812,Contig4092,Contig15766,Contig59888,Contig4501,Contig8808,Contig32612,Contig8844,Contig11671,Contig7836,Contig1211,Contig30259,	0.000284735	0.00247425
ko00592	alpha-Linolenic acid metabolism	25	16	9	1009	63	5887	Contig9585,Contig2545,Contig23113,Contig1396,Contig12666,First_Contig8,Contig4556,Contig40184,Contig3585,Contig4557,Contig8297,Contig58902,Contig3014,Contig395,Contig3418,Contig3382,Contig3070,Contig3462,Contig1781,First_Contig817,Contig16461,Contig6827,Contig9919,Contig15183,Contig8346,	Contig9585,Contig2545,Contig23113,Contig1396,First_Contig8,Contig4556,Contig40184,Contig3585,Contig4557,Contig58902,Contig3014,Contig3070,First_Contig817,Contig6827,Contig9919,Contig15183,	Contig12666,Contig8297,Contig395,Contig3418,Contig3382,Contig3462,Contig1781,Contig16461,Contig8346,	0.000138906	0.00145851
ko00363	Bisphenol degradation	24	8	16	1009	59	5887	Contig54493,Contig6601,Contig14570,Contig345,Contig6526,Contig10354,Contig10336,Contig28626,Contig344,Contig12002,Contig1002,Contig11975,Contig17625,Contig671,Contig16785,Contig8931,Contig14566,Contig2374,Contig3543,Contig2362,Contig5959,Contig10737,Contig13938,Contig347,	Contig54493,Contig10336,Contig12002,Contig1002,Contig671,Contig16785,Contig8931,Contig10737,	Contig6601,Contig14570,Contig345,Contig6526,Contig10354,Contig28626,Contig344,Contig11975,Contig17625,Contig14566,Contig2374,Contig3543,Contig2362,Contig5959,Contig13938,Contig347,	0.000125939	0.00137985
ko00982	Drug metabolism - cytochrome P450	24	11	13	1009	57	5887	Contig16466,Contig27553,Contig4091,Contig16429,Contig26202,Contig13746,Contig4092,Contig15766,Contig13673,Contig59888,Contig16568,Contig4501,Contig8808,Contig24323,Contig72327,Contig32612,Contig13706,Contig8844,Contig11671,Contig5008,Contig7836,Contig1211,Contig10421,Contig36526,	Contig16466,Contig27553,Contig13746,Contig13673,Contig16568,Contig24323,Contig72327,Contig13706,Contig5008,Contig10421,Contig36526,	Contig4091,Contig16429,Contig26202,Contig4092,Contig15766,Contig59888,Contig4501,Contig8808,Contig32612,Contig8844,Contig11671,Contig7836,Contig1211,	7.38118e-05	0.000978977
ko00350	Tyrosine metabolism	19	12	7	1009	60	5887	Contig16466,Contig13255,Contig4649,Contig3714,Contig16429,Contig9986,Contig15843,Contig20065,Contig3472,Contig13673,Contig26103,Contig547,Contig16568,Contig8808,Contig10061,Contig32612,Contig13706,Contig8844,Contig7220,	Contig16466,Contig13255,Contig4649,Contig3714,Contig15843,Contig3472,Contig13673,Contig547,Contig16568,Contig10061,Contig13706,Contig7220,	Contig16429,Contig9986,Contig20065,Contig26103,Contig8808,Contig32612,Contig8844,	0.00984468	0.0381671
ko00400	Phenylalanine, tyrosine and tryptophan biosynthesis	19	12	7	1009	61	5887	Contig14580,Contig10244,Contig7281,Contig13255,Contig3714,Contig20441,Contig3472,Contig22121,Contig5206,Contig784,Contig2759,Contig1105,Contig953,Contig785,Contig3593,Contig24724,Contig23900,Contig2210,Contig5596,	Contig13255,Contig3714,Contig20441,Contig3472,Contig22121,Contig5206,Contig1105,Contig953,Contig3593,Contig24724,Contig23900,Contig2210,	Contig14580,Contig10244,Contig7281,Contig784,Contig2759,Contig785,Contig5596,	0.0116882	0.0439616
ko00030	Pentose phosphate pathway	18	5	13	1009	53	5887	Contig699,Contig593,Contig279,Contig6267,Contig82,Contig1321,Contig11815,Contig4061,Contig965,Contig81,Contig56,Contig375,Contig695,Contig4836,First_Contig21,Contig435,Contig23218,Contig273,	Contig6267,Contig1321,Contig11815,Contig4836,Contig23218,	Contig699,Contig593,Contig279,Contig82,Contig4061,Contig965,Contig81,Contig56,Contig375,Contig695,First_Contig21,Contig435,Contig273,	0.00567338	0.0246499
ko05169	Epstein-Barr virus infection	17	12	5	1009	185	5887	Contig12981,Contig28279,Contig2222,Contig14248,Contig13731,Contig959,Contig3863,Contig12977,Contig27439,Contig10347,Contig3556,Contig25711,Contig4473,Contig9956,Contig5834,Contig74,Contig1880,	Contig12981,Contig2222,Contig14248,Contig13731,Contig959,Contig12977,Contig27439,Contig10347,Contig4473,Contig5834,Contig74,Contig1880,	Contig28279,Contig3863,Contig3556,Contig25711,Contig9956,	0.00704467	0.0291026
ko00073	Cutin, suberine and wax biosynthesis	15	3	12	1009	41	5887	Contig4997,Contig13597,Contig8499,Contig65,Contig16858,Contig3637,First_Contig24,Contig11161,Contig34328,Contig17407,Contig8498,Contig6936,Contig5677,Contig17329,Contig2841,	First_Contig24,Contig11161,Contig34328,	Contig4997,Contig13597,Contig8499,Contig65,Contig16858,Contig3637,Contig17407,Contig8498,Contig6936,Contig5677,Contig17329,Contig2841,	0.00523644	0.0231506
ko03060	Protein export	15	9	6	1009	45	5887	Contig1759,Contig836,Contig1240,Contig7822,Contig17070,Contig6660,Contig3560,Contig5623,Contig9009,Contig2353,Contig6671,Contig7193,Contig10339,Contig2839,Contig2915,	Contig1759,Contig836,Contig7822,Contig17070,Contig5623,Contig9009,Contig6671,Contig10339,Contig2915,	Contig1240,Contig6660,Contig3560,Contig2353,Contig7193,Contig2839,	0.0123898	0.0446033
ko00230	Purine metabolism	15	10	5	1009	174	5887	Contig12981,Contig4748,Contig6958,Contig28279,Contig4061,Contig793,Contig10131,Contig12977,Contig9602,Contig2909,Contig2122,Contig21655,Contig3384,Contig4076,Contig1880,	Contig12981,Contig10131,Contig12977,Contig9602,Contig2909,Contig2122,Contig21655,Contig3384,Contig4076,Contig1880,	Contig4748,Contig6958,Contig28279,Contig4061,Contig793,	0.00471158	0.0215876
ko03040	Spliceosome	15	11	4	1009	239	5887	Contig4324,Contig25239,Contig9682,Contig8042,Contig4974,Contig3863,Contig11905,Contig10347,Contig7687,Contig7973,Contig5834,Contig4978,Contig74,Contig3018,Contig1766,	Contig4324,Contig25239,Contig9682,Contig8042,Contig4974,Contig11905,Contig10347,Contig7687,Contig7973,Contig5834,Contig74,	Contig3863,Contig4978,Contig3018,Contig1766,	7.98174e-06	0.000167617
ko03013	RNA transport	14	7	7	1009	195	5887	Contig11002,Contig4988,Contig161,Contig366,Contig14829,Contig1144,Contig977,Contig7687,Contig3556,Contig6298,Contig13308,Contig4660,Contig3023,Contig17751,	Contig161,Contig366,Contig14829,Contig1144,Contig7687,Contig13308,Contig4660,	Contig11002,Contig4988,Contig977,Contig3556,Contig6298,Contig3023,Contig17751,	0.000300151	0.00252127
ko00830	Retinol metabolism	14	9	5	1009	33	5887	Contig16466,Contig16429,Contig4812,Contig13673,Contig13902,Contig16568,Contig8808,Contig4278,Contig32612,Contig4279,Contig20973,Contig13706,Contig8844,Contig32465,	Contig16466,Contig13673,Contig13902,Contig16568,Contig4278,Contig4279,Contig20973,Contig13706,Contig32465,	Contig16429,Contig4812,Contig8808,Contig32612,Contig8844,	0.00166088	0.00951233
ko00196	Photosynthesis - antenna proteins	13	0	13	1009	14	5887	Contig565,Contig139,Contig2154,Contig601,Contig70,Contig9297,First_Contig17,Contig135,Contig392,Contig2352,Contig189,Contig299,Contig592,	-	Contig565,Contig139,Contig2154,Contig601,Contig70,Contig9297,First_Contig17,Contig135,Contig392,Contig2352,Contig189,Contig299,Contig592,	5.58213e-07	2.00957e-05
ko00625	Chloroalkane and chloroalkene degradation	13	5	8	1009	35	5887	Contig25414,Contig16466,Contig2156,Contig16429,Contig5072,Contig13673,Contig16568,Contig8808,Contig32612,Contig2157,Contig13706,Contig8844,Contig8998,	Contig25414,Contig16466,Contig13673,Contig16568,Contig13706,	Contig2156,Contig16429,Contig5072,Contig8808,Contig32612,Contig2157,Contig8844,Contig8998,	0.00752547	0.0305874
ko01220	Degradation of aromatic compounds	13	8	5	1009	33	5887	Contig16466,Contig16429,Contig4318,Contig1243,Contig3085,Contig13673,Contig16568,Contig8808,Contig32612,Contig8103,Contig13706,Contig8844,Contig2625,	Contig16466,Contig4318,Contig1243,Contig3085,Contig13673,Contig16568,Contig13706,Contig2625,	Contig16429,Contig8808,Contig32612,Contig8103,Contig8844,	0.00451073	0.0210501
ko05168	Herpes simplex infection	11	6	5	1009	163	5887	Contig10528,Contig1225,Contig14248,Contig13731,Contig959,Contig15013,Contig7042,Contig61,Contig4256,Contig3018,Contig1766,	Contig10528,Contig1225,Contig14248,Contig13731,Contig959,Contig15013,	Contig7042,Contig61,Contig4256,Contig3018,Contig1766,	0.000541072	0.00413182
ko04918	Thyroid hormone synthesis	9	7	2	1009	21	5887	Contig1051,Contig8482,Contig13178,Contig9009,Contig6671,Contig11347,Contig61,Contig11393,Contig11348,	Contig1051,Contig8482,Contig9009,Contig6671,Contig11347,Contig11393,Contig11348,	Contig13178,Contig61,	0.00824069	0.0329628
ko05203	Viral carcinogenesis	9	9	0	1009	155	5887	Contig9978,Contig17937,Contig2222,Contig7022,Contig14248,Contig2122,Contig4076,Contig4473,Contig12640,	Contig9978,Contig17937,Contig2222,Contig7022,Contig14248,Contig2122,Contig4076,Contig4473,Contig12640,	-	0.000178083	0.00166211
ko03015	mRNA surveillance pathway	8	3	5	1009	130	5887	Contig10528,Contig11002,Contig4988,Contig7687,Contig6298,Contig1873,Contig3023,Contig17751,	Contig10528,Contig7687,Contig1873,	Contig11002,Contig4988,Contig6298,Contig3023,Contig17751,	0.00104668	0.00659409
ko00626	Naphthalene degradation	8	4	4	1009	18	5887	Contig16466,Contig16429,Contig13673,Contig16568,Contig8808,Contig32612,Contig13706,Contig8844,	Contig16466,Contig13673,Contig16568,Contig13706,	Contig16429,Contig8808,Contig32612,Contig8844,	0.00928379	0.0365549
ko05164	Influenza A	8	7	1	1009	119	5887	Contig959,Contig15013,Contig3863,Contig20430,Contig10347,Contig7687,Contig5834,Contig74,	Contig959,Contig15013,Contig20430,Contig10347,Contig7687,Contig5834,Contig74,	Contig3863,	0.00347274	0.0175026
ko00340	Histidine metabolism	7	4	3	1009	97	5887	Contig25414,Contig2156,Contig959,Contig3622,Contig61,Contig2157,Contig4212,	Contig25414,Contig959,Contig3622,Contig4212,	Contig2156,Contig61,Contig2157,	0.0142205	0.0497719
ko04978	Mineral absorption	7	6	1	1009	15	5887	Contig1340,Contig847,Contig7187,Contig3953,Contig29511,Contig2388,Contig44040,	Contig1340,Contig847,Contig7187,Contig3953,Contig29511,Contig44040,	Contig2388,	0.0101813	0.0388739
ko01051	Biosynthesis of ansamycins	6	0	6	1009	8	5887	Contig699,Contig593,Contig82,Contig81,First_Contig21,Contig273,	-	Contig699,Contig593,Contig82,Contig81,First_Contig21,Contig273,	0.00112399	0.00690844
ko04919	Thyroid hormone signaling pathway	4	2	2	1009	72	5887	Contig959,Contig5613,Contig3612,Contig10278,	Contig959,Contig5613,	Contig3612,Contig10278,	0.0122978	0.0449137
ko04120	Ubiquitin mediated proteolysis	4	3	1	1009	133	5887	Contig1225,Contig8795,Contig269,Contig4256,	Contig1225,Contig8795,Contig269,	Contig4256,	3.97368e-06	0.000111263
ko03008	Ribosome biogenesis in eukaryotes	3	1	2	1009	86	5887	Contig4786,Contig13731,Contig3556,	Contig13731,	Contig4786,Contig3556,	0.000552901	0.00409798
ko04111	Cell cycle - yeast	3	1	2	1009	119	5887	Contig1225,Contig1473,Contig4256,	Contig1225,	Contig1473,Contig4256,	5.20295e-06	0.000131114
ko04151	PI3K-Akt signaling pathway	3	2	1	1009	89	5887	Contig50442,Contig959,Contig61,	Contig50442,Contig959,	Contig61,	0.000365834	0.00297387
ko04390	Hippo signaling pathway	3	2	1	1009	74	5887	Contig10528,Contig959,Contig1473,	Contig10528,Contig959,	Contig1473,	0.00279707	0.0153231
ko00511	Other glycan degradation	3	3	0	1009	80	5887	Contig15478,Contig44193,Contig36309,	Contig15478,Contig44193,Contig36309,	-	0.00125185	0.00751108
ko03420	Nucleotide excision repair	3	3	0	1009	84	5887	Contig9343,Contig33252,Contig35929,	Contig9343,Contig33252,Contig35929,	-	0.000727005	0.00469757
ko04650	Natural killer cell mediated cytotoxicity	2	2	0	1009	58	5887	Contig15013,Contig21036,	Contig15013,Contig21036,	-	0.00595351	0.0250048
ko04914	Progesterone-mediated oocyte maturation	2	2	0	1009	65	5887	Contig9151,Contig10635,	Contig9151,Contig10635,	-	0.00222484	0.0124591
ko02010	ABC transporters	1	0	1	1009	62	5887	Contig4905,	-	Contig4905,	0.000585169	0.00409618
ko04391	Hippo signaling pathway - fly	1	0	1	1009	61	5887	Contig1473,	-	Contig1473,	0.000683349	0.00465416
ko05206	MicroRNAs in cancer	1	0	1	1009	114	5887	Contig4905,	-	Contig4905,	1.56031e-07	6.5533e-06
ko03030	DNA replication	1	1	0	1009	61	5887	Contig9343,	Contig9343,	-	0.000683349	0.00465416
ko03050	Proteasome	1	1	0	1009	48	5887	Contig13040,	Contig13040,	-	0.00502775	0.0226249
ko03430	Mismatch repair	1	1	0	1009	50	5887	Contig9343,	Contig9343,	-	0.00370923	0.018328
ko03440	Homologous recombination	1	1	0	1009	71	5887	Contig9343,	Contig9343,	-	0.000143762	0.00144912
ko03460	Fanconi anemia pathway	1	1	0	1009	74	5887	Contig9343,	Contig9343,	-	8.97952e-05	0.00113142
ko04113	Meiosis - yeast	1	1	0	1009	88	5887	Contig10528,	Contig10528,	-	9.85008e-06	0.00019094
ko04115	p53 signaling pathway	1	1	0	1009	51	5887	Contig15013,	Contig15013,	-	0.00318453	0.0167188
ko04520	Adherens junction	1	1	0	1009	51	5887	Contig13731,	Contig13731,	-	0.00318453	0.0170745
ko05161	Hepatitis B	1	1	0	1009	47	5887	Contig15013,	Contig15013,	-	0.0058508	0.0249898
ko05205	Proteoglycans in cancer	1	1	0	1009	76	5887	Contig10528,	Contig10528,	-	6.55708e-05	0.000917991

## Sheet: D-VS-CK
pathway_ID	PATHWAY_DES	diff_gene_in_this_pathway	UP_GENES	DOWN_GENES	diff_gene_in_all_pathway	all_gene_in_this_pathway	all_gene_in_all_pathway	all_gene_list	gene_UP_list	gene_DOWN_list	Pvalue	FDR
ko01100	Metabolic pathways	522	200	322	1082	2193	5887	Contig148,Contig25414,Contig699,Contig767,Contig1770,Contig15546,Contig15466,Contig27041,Contig3617,Contig16466,Contig11974,Contig593,Contig801,Contig2863,Contig2561,Contig2905,Contig5223,Contig54493,Contig15404,Contig5967,Contig15397,Contig1527,Contig9157,Contig7830,Contig6370,Contig10244,Contig6601,Contig57,Contig43565,Contig77052,Contig12348,Contig15902,Contig14895,Contig360,Contig9585,Contig1…	Contig25414,Contig15466,Contig27041,Contig16466,Contig11974,Contig2561,Contig54493,Contig1527,Contig7830,Contig43565,Contig77052,Contig14895,Contig9585,Contig15337,Contig8417,Contig2545,Contig10034,Contig16366,Contig6180,Contig2622,Contig11243,Contig210,Contig6267,Contig23113,Contig9032,Contig17022,Contig37251,Contig13255,Contig4649,Contig8490,Contig8535,Contig19678,Contig13894,Contig22805,Contig…	Contig148,Contig699,Contig767,Contig1770,Contig15546,Contig3617,Contig593,Contig801,Contig2863,Contig2905,Contig5223,Contig15404,Contig5967,Contig15397,Contig9157,Contig6370,Contig10244,Contig6601,Contig57,Contig12348,Contig15902,Contig360,Contig1405,Contig279,Contig10204,Contig9989,Contig78040,Contig14570,Contig4921,Contig5609,Contig5290,Contig268,Contig3459,First_Contig1625,Contig122,Contig971,…	1.67144e-06	7.32649e-05
ko01110	Biosynthesis of secondary metabolites	359	129	230	1082	1211	5887	Contig148,Contig25414,Contig699,Contig767,Contig1770,Contig15546,Contig15466,Contig16466,Contig11974,Contig593,Contig801,Contig2863,Contig2905,Contig5223,Contig54493,Contig2104,Contig15404,Contig5967,Contig9157,Contig18890,Contig10244,Contig6601,Contig77052,Contig12348,Contig15902,Contig360,Contig9385,Contig279,Contig9989,Contig78040,Contig14570,Contig2622,Contig2309,Contig5609,Contig268,Contig34…	Contig25414,Contig15466,Contig16466,Contig11974,Contig54493,Contig18890,Contig77052,Contig2622,Contig6267,Contig9032,First_Contig583,Contig17022,Contig13255,Contig8535,Contig13894,Contig22805,Contig1396,Contig15943,Contig646,Contig24207,Contig10336,Contig3270,Contig3714,First_Contig131,Contig1802,Contig6694,Contig7751,Contig1321,Contig11815,Contig6624,Contig24206,Contig18161,Contig645,Contig1002,…	Contig148,Contig699,Contig767,Contig1770,Contig15546,Contig593,Contig801,Contig2863,Contig2905,Contig5223,Contig2104,Contig15404,Contig5967,Contig9157,Contig10244,Contig6601,Contig12348,Contig15902,Contig360,Contig9385,Contig279,Contig9989,Contig78040,Contig14570,Contig2309,Contig5609,Contig268,Contig3459,First_Contig1625,Contig971,Contig11608,Contig7281,Contig10454,Contig1689,Contig572,Contig176…	4.39157e-14	1.15498e-11
ko01120	Microbial metabolism in diverse environments	129	56	73	1082	438	5887	Contig25414,Contig699,Contig4687,Contig1770,Contig27041,Contig16466,Contig11974,Contig593,Contig801,Contig54493,Contig15397,Contig6601,Contig14895,Contig9385,Contig279,Contig9989,Contig14570,Contig2622,Contig268,Contig210,Contig122,Contig6267,Contig9032,First_Contig583,Contig4605,Contig4649,Contig345,Contig15446,Contig6526,Contig1396,Contig1065,Contig149,Contig723,Contig5070,Contig15419,Contig103…	Contig25414,Contig27041,Contig16466,Contig11974,Contig54493,Contig14895,Contig2622,Contig210,Contig6267,Contig9032,First_Contig583,Contig4649,Contig1396,Contig15419,Contig10336,Contig1802,Contig6694,Contig1321,Contig11815,Contig3370,Contig1002,Contig6348,Contig3874,Contig1691,Contig8342,Contig13673,Contig3092,Contig2086,Contig16568,Contig13198,Contig7668,Contig3333,Contig671,Contig16785,Contig960…	Contig699,Contig4687,Contig1770,Contig593,Contig801,Contig15397,Contig6601,Contig9385,Contig279,Contig9989,Contig14570,Contig268,Contig122,Contig4605,Contig345,Contig15446,Contig6526,Contig1065,Contig149,Contig723,Contig5070,Contig82,Contig3490,Contig298,Contig16429,Contig28626,First_Contig155,Contig12403,Contig11721,Contig4061,Contig28122,Contig412,Contig81,Contig3,Contig4090,Contig56,Contig375,…	1.46232e-06	7.69179e-05
ko01200	Carbon metabolism	87	44	43	1082	265	5887	Contig699,Contig27041,Contig16466,Contig593,Contig801,Contig15397,Contig14895,Contig279,Contig9989,Contig2622,Contig268,Contig210,Contig9139,Contig122,Contig6267,Contig9032,Contig4605,Contig13255,Contig15446,Contig1065,Contig149,Contig723,Contig711,Contig15419,Contig82,Contig3714,Contig3490,Contig298,Contig16429,Contig1802,Contig6694,Contig1321,Contig11815,Contig3370,Contig6348,Contig11721,Contig…	Contig27041,Contig16466,Contig14895,Contig2622,Contig210,Contig6267,Contig9032,Contig13255,Contig15419,Contig3714,Contig1802,Contig6694,Contig1321,Contig11815,Contig3370,Contig6348,Contig3874,Contig1691,Contig6205,Contig8342,Contig13673,Contig2086,Contig16568,Contig3394,Contig13198,Contig7668,Contig7358,Contig3333,Contig1810,Contig8783,Contig3599,Contig8713,Contig11144,Contig4076,Contig5708,Conti…	Contig699,Contig593,Contig801,Contig15397,Contig279,Contig9989,Contig268,Contig9139,Contig122,Contig4605,Contig15446,Contig1065,Contig149,Contig723,Contig711,Contig82,Contig3490,Contig298,Contig16429,Contig11721,Contig28122,Contig412,Contig81,Contig3,Contig56,Contig375,Contig735,Contig695,Contig8808,Contig3469,Contig8345,Contig2227,Contig485,Contig459,Contig157,Contig118,First_Contig21,Contig8844…	1.08241e-06	9.48917e-05
ko00710	Carbon fixation in photosynthetic organisms	64	18	46	1082	204	5887	Contig699,Contig593,Contig2561,Contig15397,Contig14675,Contig1644,Contig9613,Contig279,Contig28346,Contig9940,Contig8516,Contig6275,Contig122,Contig1928,Contig13255,Contig12464,Contig1065,Contig149,Contig723,Contig82,Contig3714,Contig3490,Contig476,Contig1238,Contig3370,Contig1239,Contig412,Contig81,Contig3,First_Contig293,Contig56,Contig375,Contig7531,Contig4879,Contig735,Contig695,Contig13473,C…	Contig2561,Contig1644,Contig28346,Contig8516,Contig6275,Contig13255,Contig3714,Contig3370,Contig19411,Contig7133,Contig7668,Contig15013,Contig27439,Contig1810,Contig3599,Contig5708,Contig88894,Contig40205,	Contig699,Contig593,Contig15397,Contig14675,Contig9613,Contig279,Contig9940,Contig122,Contig1928,Contig12464,Contig1065,Contig149,Contig723,Contig82,Contig3490,Contig476,Contig1238,Contig1239,Contig412,Contig81,Contig3,First_Contig293,Contig56,Contig375,Contig7531,Contig4879,Contig735,Contig695,Contig13473,Contig2138,Contig1134,Contig5118,Contig8409,Contig459,Contig157,Contig118,First_Contig21,Co…	8.34014e-05	0.00156676
ko00940	Phenylpropanoid biosynthesis	54	19	35	1082	184	5887	Contig148,Contig15546,Contig2863,Contig5223,Contig5967,Contig360,Contig8535,Contig13894,Contig7148,First_Contig131,Contig9454,Contig4028,Contig11718,Contig4318,Contig1243,Contig9384,Contig12460,Contig19794,Contig18478,Contig12576,Contig844,Contig4175,Contig569,Contig8039,Contig560,First_Contig147,Contig2531,Contig7147,Contig10937,Contig3204,Contig7174,Contig18931,Contig2183,Contig6397,Contig4623,…	Contig8535,Contig13894,First_Contig131,Contig4318,Contig1243,Contig19794,Contig844,Contig8039,First_Contig147,Contig10937,Contig3204,Contig7174,Contig4623,Contig10851,Contig10654,Contig14994,Contig19855,Contig9625,Contig7468,	Contig148,Contig15546,Contig2863,Contig5223,Contig5967,Contig360,Contig7148,Contig9454,Contig4028,Contig11718,Contig9384,Contig12460,Contig18478,Contig12576,Contig4175,Contig569,Contig560,Contig2531,Contig7147,Contig18931,Contig2183,Contig6397,Contig11344,Contig4699,Contig1442,Contig809,Contig441,Contig7156,Contig5814,Contig3571,Contig83,Contig14567,Contig5813,Contig84,Contig570,	0.00125208	0.0109766
ko00010	Glycolysis / Gluconeogenesis	49	29	20	1082	156	5887	Contig25414,Contig15466,Contig16466,Contig32496,Contig9385,Contig279,Contig9989,Contig9032,First_Contig583,Contig15446,Contig723,Contig16429,Contig11815,Contig6348,Contig11721,Contig4061,Contig56,Contig375,Contig735,Contig2189,Contig8342,Contig15465,Contig13673,Contig2086,Contig16568,Contig7668,Contig8808,Contig1810,Contig3968,Contig8713,Contig2157,Contig2227,Contig485,Contig7397,Contig8103,Conti…	Contig25414,Contig15466,Contig16466,Contig32496,Contig9032,First_Contig583,Contig11815,Contig6348,Contig8342,Contig15465,Contig13673,Contig2086,Contig16568,Contig7668,Contig1810,Contig3968,Contig8713,Contig7397,Contig13706,Contig4076,Contig5708,Contig61003,Contig40205,Contig6007,Contig23218,Contig4593,Contig506,Contig7410,Contig2625,	Contig9385,Contig279,Contig9989,Contig15446,Contig723,Contig16429,Contig11721,Contig4061,Contig56,Contig375,Contig735,Contig2189,Contig8808,Contig2157,Contig2227,Contig485,Contig8103,Contig459,Contig8844,Contig435,	0.000482227	0.00603932
ko00941	Flavonoid biosynthesis	36	9	27	1082	88	5887	Contig148,Contig15902,Contig3459,Contig2503,Contig646,Contig2197,Contig10683,Contig11528,Contig4946,Contig2526,Contig645,Contig16150,Contig4318,Contig1243,Contig7629,Contig2375,Contig7162,Contig41,Contig9179,Contig29006,Contig64,Contig852,Contig6992,Contig18931,Contig12402,Contig5673,Contig9651,Contig18039,Contig4518,First_Contig285,Contig441,Contig648,Contig3571,Contig14341,Contig45,Contig11545,	Contig646,Contig645,Contig4318,Contig1243,Contig29006,Contig6992,Contig4518,Contig648,Contig14341,	Contig148,Contig15902,Contig3459,Contig2503,Contig2197,Contig10683,Contig11528,Contig4946,Contig2526,Contig16150,Contig7629,Contig2375,Contig7162,Contig41,Contig9179,Contig64,Contig852,Contig18931,Contig12402,Contig5673,Contig9651,Contig18039,First_Contig285,Contig441,Contig3571,Contig45,Contig11545,	1.55534e-05	0.000454505
ko04110	Cell cycle	34	17	17	1082	324	5887	Contig14675,Contig1644,Contig9157,Contig9613,Contig10034,Contig28346,Contig9940,Contig8516,Contig6275,Contig12464,First_Contig293,Contig6205,Contig959,Contig10858,Contig18466,Contig7531,Contig4879,Contig13473,Contig3394,Contig28342,Contig15013,Contig7358,Contig1810,Contig5118,Contig53775,Contig8409,Contig5337,Contig5708,Contig37066,Contig88894,Contig27343,Contig4256,First_Contig73,Contig4950,	Contig1644,Contig10034,Contig28346,Contig8516,Contig6275,Contig6205,Contig959,Contig3394,Contig28342,Contig15013,Contig7358,Contig1810,Contig5337,Contig5708,Contig88894,Contig27343,First_Contig73,	Contig14675,Contig9157,Contig9613,Contig9940,Contig12464,First_Contig293,Contig10858,Contig18466,Contig7531,Contig4879,Contig13473,Contig5118,Contig53775,Contig8409,Contig37066,Contig4256,Contig4950,	0.000607703	0.00726481
ko00195	Photosynthesis	32	0	32	1082	41	5887	Contig57,Contig14335,Contig226,Contig19856,Contig771,Contig249,First_Contig10,Contig8573,Contig371,Contig2064,Contig685,Contig490,Contig474,Contig251,Contig1296,Contig246,Contig556,Contig1104,Contig9500,Contig1428,Contig129,Contig114,Contig303,Contig1025,Contig73,Contig691,Contig765,Contig483,Contig4725,Contig52,Contig106,Contig95,	-	Contig57,Contig14335,Contig226,Contig19856,Contig771,Contig249,First_Contig10,Contig8573,Contig371,Contig2064,Contig685,Contig490,Contig474,Contig251,Contig1296,Contig246,Contig556,Contig1104,Contig9500,Contig1428,Contig129,Contig114,Contig303,Contig1025,Contig73,Contig691,Contig765,Contig483,Contig4725,Contig52,Contig106,Contig95,	1.89288e-11	2.48914e-09
ko00460	Cyanoamino acid metabolism	31	13	18	1082	77	5887	Contig2863,Contig5223,Contig77052,Contig4605,Contig13894,Contig22805,Contig298,Contig6624,Contig11718,Contig11875,Contig12460,Contig6625,Contig19794,Contig18478,Contig8039,Contig8345,Contig10937,Contig2183,Contig6397,Contig4623,Contig10851,Contig1442,Contig809,Contig8810,Contig7156,Contig5814,Contig83,Contig19855,Contig14567,Contig5813,Contig84,	Contig77052,Contig13894,Contig22805,Contig6624,Contig11875,Contig6625,Contig19794,Contig8039,Contig10937,Contig4623,Contig10851,Contig8810,Contig19855,	Contig2863,Contig5223,Contig4605,Contig298,Contig11718,Contig12460,Contig18478,Contig8345,Contig2183,Contig6397,Contig1442,Contig809,Contig7156,Contig5814,Contig83,Contig14567,Contig5813,Contig84,	7.35726e-05	0.00148843
ko00680	Methane metabolism	27	12	15	1082	75	5887	Contig16466,Contig801,Contig14895,Contig279,Contig268,Contig210,Contig4605,Contig15446,Contig298,Contig16429,Contig11815,Contig3370,Contig412,Contig56,Contig375,Contig735,Contig13673,Contig2086,Contig16568,Contig13198,Contig8808,Contig8783,Contig8345,Contig8844,Contig435,Contig6007,Contig23218,	Contig16466,Contig14895,Contig210,Contig11815,Contig3370,Contig13673,Contig2086,Contig16568,Contig13198,Contig8783,Contig6007,Contig23218,	Contig801,Contig279,Contig268,Contig4605,Contig15446,Contig298,Contig16429,Contig412,Contig56,Contig375,Contig735,Contig8808,Contig8345,Contig8844,Contig435,	0.001118	0.0101391
ko00906	Carotenoid biosynthesis	26	1	25	1082	50	5887	Contig971,Contig1763,Contig4868,Contig3270,Contig9039,Contig15626,Contig5803,Contig849,Contig4202,Contig3229,Contig6035,Contig19445,Contig972,Contig92287,Contig17374,Contig22179,Contig21860,Contig2399,Contig19974,Contig2640,Contig1933,Contig4031,Contig147,Contig11467,Contig1764,Contig8456,	Contig3270,	Contig971,Contig1763,Contig4868,Contig9039,Contig15626,Contig5803,Contig849,Contig4202,Contig3229,Contig6035,Contig19445,Contig972,Contig92287,Contig17374,Contig22179,Contig21860,Contig2399,Contig19974,Contig2640,Contig1933,Contig4031,Contig147,Contig11467,Contig1764,Contig8456,	3.30895e-06	0.000124322
ko00903	Limonene and pinene degradation	25	10	15	1082	71	5887	Contig25414,Contig11974,Contig54493,Contig6601,Contig14570,Contig345,Contig6526,Contig10336,Contig28626,Contig1002,Contig12403,Contig11975,Contig17625,Contig671,Contig16785,Contig8931,Contig14566,Contig2157,Contig2374,Contig3543,Contig23889,Contig2362,Contig5959,Contig10737,Contig13938,	Contig25414,Contig11974,Contig54493,Contig10336,Contig1002,Contig671,Contig16785,Contig8931,Contig23889,Contig10737,	Contig6601,Contig14570,Contig345,Contig6526,Contig28626,Contig12403,Contig11975,Contig17625,Contig14566,Contig2157,Contig2374,Contig3543,Contig2362,Contig5959,Contig13938,	0.00222238	0.0162357
ko00627	Aminobenzoate degradation	25	9	16	1082	66	5887	Contig4687,Contig11974,Contig54493,Contig6601,Contig14570,Contig345,Contig6526,Contig10336,Contig28626,Contig1002,Contig12403,Contig11975,Contig17625,Contig671,Contig16785,Contig8931,Contig14566,Contig2374,Contig3543,Contig23889,Contig2362,Contig6686,Contig5959,Contig10737,Contig13938,	Contig11974,Contig54493,Contig10336,Contig1002,Contig671,Contig16785,Contig8931,Contig23889,Contig10737,	Contig4687,Contig6601,Contig14570,Contig345,Contig6526,Contig28626,Contig12403,Contig11975,Contig17625,Contig14566,Contig2374,Contig3543,Contig2362,Contig6686,Contig5959,Contig13938,	0.000796377	0.00837789
ko00630	Glyoxylate and dicarboxylate metabolism	25	5	20	1082	60	5887	Contig801,Contig15397,Contig2622,Contig268,Contig9139,Contig4605,Contig149,Contig298,Contig1802,Contig3874,Contig3,Contig3326,Contig14892,Contig5,Contig2838,Contig143,Contig581,Contig8783,Contig8345,Contig310,Contig10497,Contig10071,Contig5605,Contig198,Contig3616,	Contig2622,Contig1802,Contig3874,Contig3326,Contig8783,	Contig801,Contig15397,Contig268,Contig9139,Contig4605,Contig149,Contig298,Contig3,Contig14892,Contig5,Contig2838,Contig143,Contig581,Contig8345,Contig310,Contig10497,Contig10071,Contig5605,Contig198,Contig3616,	0.000191209	0.003143
ko00592	alpha-Linolenic acid metabolism	24	17	7	1082	63	5887	Contig9585,Contig2545,Contig23113,Contig1396,Contig12666,First_Contig8,Contig4556,Contig40184,Contig13243,Contig3585,Contig4557,Contig8297,Contig58902,Contig3014,Contig395,Contig3070,Contig3462,Contig1781,First_Contig817,Contig16461,Contig6827,Contig9919,Contig15183,Contig8346,	Contig9585,Contig2545,Contig23113,Contig1396,First_Contig8,Contig4556,Contig40184,Contig13243,Contig3585,Contig4557,Contig58902,Contig3014,Contig3070,First_Contig817,Contig6827,Contig9919,Contig15183,	Contig12666,Contig8297,Contig395,Contig3462,Contig1781,Contig16461,Contig8346,	0.000913895	0.00858409
ko03040	Spliceosome	24	5	19	1082	239	5887	Contig4324,Contig12108,Contig9217,Contig10002,Contig8042,Contig4582,Contig15175,Contig3863,Contig11905,Contig3043,Contig12958,Contig10347,Contig14484,Contig11628,Contig41271,Contig323,Contig7006,Contig10791,Contig12620,Contig4978,Contig557,Contig74,Contig3018,Contig1766,	Contig4324,Contig8042,Contig11905,Contig10347,Contig74,	Contig12108,Contig9217,Contig10002,Contig4582,Contig15175,Contig3863,Contig3043,Contig12958,Contig14484,Contig11628,Contig41271,Contig323,Contig7006,Contig10791,Contig12620,Contig4978,Contig557,Contig3018,Contig1766,	0.00178342	0.0137953
ko00860	Porphyrin and chlorophyll metabolism	24	2	22	1082	62	5887	Contig767,Contig2905,Contig10454,Contig1689,Contig572,Contig11806,Contig3243,Contig7187,Contig7375,Contig1922,Contig3423,Contig2266,Contig322,Contig4224,Contig5149,Contig2555,Contig11444,Contig2388,Contig10708,Contig190,Contig12116,Contig3424,Contig1528,Contig598,	Contig7187,Contig1528,	Contig767,Contig2905,Contig10454,Contig1689,Contig572,Contig11806,Contig3243,Contig7375,Contig1922,Contig3423,Contig2266,Contig322,Contig4224,Contig5149,Contig2555,Contig11444,Contig2388,Contig10708,Contig190,Contig12116,Contig3424,Contig598,	0.000729377	0.00799275
ko00363	Bisphenol degradation	23	9	14	1082	59	5887	Contig11974,Contig54493,Contig6601,Contig14570,Contig345,Contig6526,Contig10336,Contig28626,Contig1002,Contig12403,Contig11975,Contig17625,Contig671,Contig16785,Contig8931,Contig14566,Contig2374,Contig3543,Contig23889,Contig2362,Contig5959,Contig10737,Contig13938,	Contig11974,Contig54493,Contig10336,Contig1002,Contig671,Contig16785,Contig8931,Contig23889,Contig10737,	Contig6601,Contig14570,Contig345,Contig6526,Contig28626,Contig12403,Contig11975,Contig17625,Contig14566,Contig2374,Contig3543,Contig2362,Contig5959,Contig13938,	0.000833024	0.00842636
ko00980	Metabolism of xenobiotics by cytochrome P450	23	9	14	1082	65	5887	Contig16466,Contig27553,Contig4091,Contig16429,Contig4812,Contig4499,Contig15766,Contig13673,Contig16568,Contig2481,Contig8808,Contig24323,Contig11034,Contig72327,Contig10664,Contig13706,Contig8844,Contig11671,Contig7836,Contig1211,Contig10421,Contig36526,Contig1212,	Contig16466,Contig27553,Contig13673,Contig16568,Contig24323,Contig72327,Contig13706,Contig10421,Contig36526,	Contig4091,Contig16429,Contig4812,Contig4499,Contig15766,Contig2481,Contig8808,Contig11034,Contig10664,Contig8844,Contig11671,Contig7836,Contig1211,Contig1212,	0.00300321	0.0192645
ko05204	Chemical carcinogenesis	22	8	14	1082	66	5887	Contig16466,Contig27553,Contig4091,Contig16429,Contig4812,Contig4499,Contig15766,Contig13673,Contig16568,Contig2481,Contig8808,Contig24323,Contig11034,Contig72327,Contig10664,Contig8844,Contig11671,Contig7836,Contig1211,Contig10421,Contig36526,Contig1212,	Contig16466,Contig27553,Contig13673,Contig16568,Contig24323,Contig72327,Contig10421,Contig36526,	Contig4091,Contig16429,Contig4812,Contig4499,Contig15766,Contig2481,Contig8808,Contig11034,Contig10664,Contig8844,Contig11671,Contig7836,Contig1211,Contig1212,	0.00738141	0.0388262
ko00982	Drug metabolism - cytochrome P450	21	9	12	1082	57	5887	Contig16466,Contig27553,Contig4091,Contig16429,Contig4499,Contig15766,Contig13673,Contig16568,Contig2481,Contig8808,Contig24323,Contig11034,Contig72327,Contig13706,Contig8844,Contig11671,Contig7836,Contig1211,Contig10421,Contig36526,Contig1212,	Contig16466,Contig27553,Contig13673,Contig16568,Contig24323,Contig72327,Contig13706,Contig10421,Contig36526,	Contig4091,Contig16429,Contig4499,Contig15766,Contig2481,Contig8808,Contig11034,Contig8844,Contig11671,Contig7836,Contig1211,Contig1212,	0.00268408	0.0181003
ko00030	Pentose phosphate pathway	19	6	13	1082	53	5887	Contig699,Contig593,Contig279,Contig6267,Contig82,Contig6694,Contig1321,Contig11815,Contig4061,Contig81,Contig56,Contig375,Contig735,Contig695,Contig3333,First_Contig21,Contig435,Contig23218,Contig273,	Contig6267,Contig6694,Contig1321,Contig11815,Contig3333,Contig23218,	Contig699,Contig593,Contig279,Contig82,Contig4061,Contig81,Contig56,Contig375,Contig735,Contig695,First_Contig21,Contig435,Contig273,	0.00549121	0.0307274
ko04020	Calcium signaling pathway	18	6	12	1082	52	5887	Contig14675,Contig1644,Contig9613,Contig28346,Contig9940,Contig8516,Contig6275,Contig12464,First_Contig293,Contig18466,Contig7531,Contig4879,Contig13473,Contig26065,Contig5118,Contig88894,Contig27343,Contig4950,	Contig1644,Contig28346,Contig8516,Contig6275,Contig88894,Contig27343,	Contig14675,Contig9613,Contig9940,Contig12464,First_Contig293,Contig18466,Contig7531,Contig4879,Contig13473,Contig26065,Contig5118,Contig4950,	0.00957185	0.0466184
ko01040	Biosynthesis of unsaturated fatty acids	17	10	7	1082	44	5887	Contig2104,Contig6370,Contig1396,Contig1905,Contig13243,Contig3585,Contig6371,Contig1531,Contig43434,Contig2639,Contig9177,Contig13615,Contig30382,Contig6827,Contig7453,Contig15183,Contig2580,	Contig1396,Contig13243,Contig3585,Contig1531,Contig43434,Contig9177,Contig30382,Contig6827,Contig15183,Contig2580,	Contig2104,Contig6370,Contig1905,Contig6371,Contig2639,Contig13615,Contig7453,	0.00377046	0.0230612
ko03013	RNA transport	17	7	10	1082	195	5887	Contig7000,Contig11002,Contig4988,Contig1411,Contig1410,Contig366,Contig14829,Contig372,Contig6283,Contig1144,Contig977,Contig3556,Contig6298,Contig13308,Contig4660,Contig3023,Contig17751,	Contig1411,Contig1410,Contig366,Contig14829,Contig1144,Contig13308,Contig4660,	Contig7000,Contig11002,Contig4988,Contig372,Contig6283,Contig977,Contig3556,Contig6298,Contig3023,Contig17751,	0.000862129	0.00839778
ko05031	Amphetamine addiction	17	6	11	1082	43	5887	Contig14675,Contig1644,Contig3421,Contig9613,Contig28346,Contig9940,Contig8516,Contig6275,Contig12464,First_Contig293,Contig7531,Contig4879,Contig13473,Contig26065,Contig5118,Contig7521,Contig88894,	Contig1644,Contig3421,Contig28346,Contig8516,Contig6275,Contig88894,	Contig14675,Contig9613,Contig9940,Contig12464,First_Contig293,Contig7531,Contig4879,Contig13473,Contig26065,Contig5118,Contig7521,	0.00295589	0.019435
ko00230	Purine metabolism	17	5	12	1082	174	5887	Contig4748,Contig1191,Contig6958,Contig1909,Contig21830,Contig30909,Contig4061,Contig19147,Contig4861,Contig12828,Contig9602,Contig5963,Contig21655,Contig22171,Contig4076,Contig10092,Contig1880,	Contig4861,Contig9602,Contig21655,Contig4076,Contig1880,	Contig4748,Contig1191,Contig6958,Contig1909,Contig21830,Contig30909,Contig4061,Contig19147,Contig12828,Contig5963,Contig22171,Contig10092,	0.00613824	0.0336324
ko05203	Viral carcinogenesis	15	6	9	1082	155	5887	Contig41649,Contig28039,Contig2222,Contig14248,Contig4830,Contig10858,Contig10162,Contig8409,Contig4076,Contig37066,Contig743,Contig4473,Contig5513,Contig12109,Contig12640,	Contig2222,Contig14248,Contig4830,Contig4076,Contig4473,Contig12640,	Contig41649,Contig28039,Contig10858,Contig10162,Contig8409,Contig37066,Contig743,Contig5513,Contig12109,	0.00915728	0.0463147
ko00830	Retinol metabolism	14	9	5	1082	33	5887	Contig16466,Contig16429,Contig4812,Contig13673,Contig13902,Contig16568,Contig8808,Contig4278,Contig4279,Contig20973,Contig13706,Contig8844,Contig32465,Contig6334,	Contig16466,Contig13673,Contig13902,Contig16568,Contig4278,Contig4279,Contig20973,Contig13706,Contig32465,	Contig16429,Contig4812,Contig8808,Contig8844,Contig6334,	0.0032414	0.0202974
ko04971	Gastric acid secretion	14	5	9	1082	30	5887	Contig1644,Contig9613,Contig28346,Contig8516,Contig6275,Contig12464,First_Contig293,Contig7531,Contig4879,Contig13473,Contig26065,Contig5118,Contig88894,Contig10092,	Contig1644,Contig28346,Contig8516,Contig6275,Contig88894,	Contig9613,Contig12464,First_Contig293,Contig7531,Contig4879,Contig13473,Contig26065,Contig5118,Contig10092,	0.00128783	0.0109258
ko04713	Circadian entrainment	13	5	8	1082	32	5887	Contig1644,Contig9613,Contig28346,Contig8516,Contig6275,Contig12464,First_Contig293,Contig7531,Contig4879,Contig13473,Contig26065,Contig5118,Contig88894,	Contig1644,Contig28346,Contig8516,Contig6275,Contig88894,	Contig9613,Contig12464,First_Contig293,Contig7531,Contig4879,Contig13473,Contig26065,Contig5118,	0.00633275	0.03399
ko04970	Salivary secretion	13	5	8	1082	29	5887	Contig1644,Contig9613,Contig28346,Contig8516,Contig6275,Contig12464,First_Contig293,Contig7531,Contig4879,Contig13473,Contig26065,Contig5118,Contig88894,	Contig1644,Contig28346,Contig8516,Contig6275,Contig88894,	Contig9613,Contig12464,First_Contig293,Contig7531,Contig4879,Contig13473,Contig26065,Contig5118,	0.00263798	0.0182576
ko00196	Photosynthesis - antenna proteins	13	0	13	1082	14	5887	Contig565,Contig139,Contig2154,Contig601,Contig70,Contig9297,First_Contig17,Contig135,Contig392,Contig2352,Contig189,Contig299,Contig592,	-	Contig565,Contig139,Contig2154,Contig601,Contig70,Contig9297,First_Contig17,Contig135,Contig392,Contig2352,Contig189,Contig299,Contig592,	1.25614e-06	8.25909e-05
ko04740	Olfactory transduction	12	5	7	1082	27	5887	Contig1644,Contig9613,Contig28346,Contig8516,Contig6275,Contig12464,First_Contig293,Contig7531,Contig4879,Contig13473,Contig5118,Contig88894,	Contig1644,Contig28346,Contig8516,Contig6275,Contig88894,	Contig9613,Contig12464,First_Contig293,Contig7531,Contig4879,Contig13473,Contig5118,	0.00392303	0.023449
ko04744	Phototransduction	12	5	7	1082	27	5887	Contig1644,Contig9613,Contig28346,Contig8516,Contig6275,Contig12464,First_Contig293,Contig7531,Contig4879,Contig13473,Contig5118,Contig88894,	Contig1644,Contig28346,Contig8516,Contig6275,Contig88894,	Contig9613,Contig12464,First_Contig293,Contig7531,Contig4879,Contig13473,Contig5118,	0.00392303	0.023449
ko03015	mRNA surveillance pathway	10	2	8	1082	130	5887	Contig3421,Contig11002,Contig4988,Contig7809,Contig7521,Contig6298,Contig1873,Contig4358,Contig3023,Contig17751,	Contig3421,Contig1873,	Contig11002,Contig4988,Contig7809,Contig7521,Contig6298,Contig4358,Contig3023,Contig17751,	0.00250359	0.0177958
ko04973	Carbohydrate digestion and absorption	9	6	3	1082	13	5887	Contig8417,Contig9989,Contig4452,Contig8490,Contig8342,Contig9215,Contig12679,Contig8580,Contig7410,	Contig8417,Contig8490,Contig8342,Contig9215,Contig8580,Contig7410,	Contig9989,Contig4452,Contig12679,	0.000401526	0.00528007
ko04120	Ubiquitin mediated proteolysis	9	0	9	1082	133	5887	Contig7685,Contig1877,Contig9181,Contig4395,Contig13907,Contig53775,Contig4256,Contig4399,Contig8400,	-	Contig7685,Contig1877,Contig9181,Contig4395,Contig13907,Contig53775,Contig4256,Contig4399,Contig8400,	0.00070262	0.00803431
ko05164	Influenza A	8	4	4	1082	119	5887	Contig959,Contig15013,Contig6283,Contig3863,Contig8409,Contig5229,Contig10347,Contig74,	Contig959,Contig15013,Contig10347,Contig74,	Contig6283,Contig3863,Contig8409,Contig5229,	0.00135657	0.0111493
ko01051	Biosynthesis of ansamycins	6	0	6	1082	8	5887	Contig699,Contig593,Contig82,Contig81,First_Contig21,Contig273,	-	Contig699,Contig593,Contig82,Contig81,First_Contig21,Contig273,	0.00168061	0.0133939
ko04111	Cell cycle - yeast	4	0	4	1082	119	5887	Contig7809,Contig53775,Contig1473,Contig4256,	-	Contig7809,Contig53775,Contig1473,Contig4256,	8.34186e-06	0.000274238
ko05206	MicroRNAs in cancer	4	0	4	1082	114	5887	Contig26065,Contig8409,Contig5229,Contig4905,	-	Contig26065,Contig8409,Contig5229,Contig4905,	1.75244e-05	0.000460892
ko03420	Nucleotide excision repair	3	2	1	1082	84	5887	Contig22002,Contig33252,Contig35929,	Contig33252,Contig35929,	Contig22002,	0.000313842	0.00458558
ko04113	Meiosis - yeast	3	1	2	1082	88	5887	Contig3421,Contig7809,Contig7521,	Contig3421,	Contig7809,Contig7521,	0.000172762	0.0030291
ko04391	Hippo signaling pathway - fly	3	0	3	1082	61	5887	Contig7809,Contig1473,Contig12109,	-	Contig7809,Contig1473,Contig12109,	0.00858465	0.0442699
ko04115	p53 signaling pathway	2	1	1	1082	51	5887	Contig10858,Contig15013,	Contig15013,	Contig10858,	0.00939981	0.0466444
ko00510	N-Glycan biosynthesis	1	1	0	1082	46	5887	Contig37251,	Contig37251,	-	0.00410327	0.02346
ko02010	ABC transporters	1	0	1	1082	62	5887	Contig4905,	-	Contig4905,	0.000290333	0.00449162
ko03030	DNA replication	1	0	1	1082	61	5887	Contig22002,	-	Contig22002,	0.000343201	0.00475063
ko03430	Mismatch repair	1	0	1	1082	50	5887	Contig22002,	-	Contig22002,	0.00212995	0.0160051
ko03440	Homologous recombination	1	0	1	1082	71	5887	Contig22002,	-	Contig22002,	6.39187e-05	0.00140088
ko03460	Fanconi anemia pathway	1	0	1	1082	74	5887	Contig22002,	-	Contig22002,	3.84912e-05	0.000920289

## Sheet: E-VS-C
pathway_ID	PATHWAY_DES	diff_gene_in_this_pathway	UP_GENES	DOWN_GENES	diff_gene_in_all_pathway	all_gene_in_this_pathway	all_gene_in_all_pathway	all_gene_list	gene_UP_list	gene_DOWN_list	Pvalue	FDR
ko01100	Metabolic pathways	397	120	277	776	2193	5887	Contig148,Contig699,Contig767,Contig3617,Contig16466,Contig11974,Contig593,Contig801,Contig2863,Contig14580,Contig8547,Contig5223,Contig729,Contig1527,Contig9157,Contig6370,Contig10244,Contig12960,Contig6601,Contig57,Contig77052,Contig9585,Contig2156,Contig1405,Contig92134,Contig297,Contig279,Contig17857,Contig16366,Contig14570,Contig4921,Contig5609,Contig11243,Contig268,Contig210,First_Contig162…	Contig16466,Contig11974,Contig8547,Contig1527,Contig77052,Contig9585,Contig92134,Contig16366,Contig11243,Contig210,Contig22453,Contig6267,Contig23113,Contig23942,Contig17022,Contig12981,Contig8490,Contig8535,Contig19678,Contig22805,Contig24899,Contig646,Contig4705,Contig4528,Contig15419,Contig15478,Contig10336,Contig3270,Contig3714,First_Contig131,Contig105599,Contig1321,Contig1294,Contig3370,Fir…	Contig148,Contig699,Contig767,Contig3617,Contig593,Contig801,Contig2863,Contig14580,Contig5223,Contig729,Contig9157,Contig6370,Contig10244,Contig12960,Contig6601,Contig57,Contig2156,Contig1405,Contig297,Contig279,Contig17857,Contig14570,Contig4921,Contig5609,Contig268,First_Contig1625,Contig122,Contig971,Contig7281,Contig10454,Contig1689,Contig2576,Contig572,Contig8098,Contig1763,Contig698,Contig…	4.12707e-07	2.30084e-05
ko01110	Biosynthesis of secondary metabolites	273	72	201	776	1211	5887	Contig148,Contig699,Contig767,Contig16466,Contig11974,Contig593,Contig801,Contig2863,Contig14580,Contig5223,Contig729,Contig9157,Contig18890,Contig10244,Contig6601,Contig77052,Contig2156,Contig92134,Contig297,Contig279,Contig17857,Contig14570,Contig2309,Contig5609,Contig268,First_Contig1625,Contig22453,Contig971,Contig7281,Contig6267,Contig10454,Contig1689,First_Contig583,Contig572,Contig17022,Co…	Contig16466,Contig11974,Contig18890,Contig77052,Contig92134,Contig22453,Contig6267,First_Contig583,Contig17022,Contig8535,Contig22805,Contig15943,Contig24899,Contig646,Contig24207,Contig10336,Contig3270,Contig3714,First_Contig131,Contig105599,Contig1321,Contig24206,Contig18161,Contig12002,Contig1002,Contig52326,Contig4318,Contig4101,Contig48132,Contig3472,Contig96649,Contig19794,Contig844,Contig1…	Contig148,Contig699,Contig767,Contig593,Contig801,Contig2863,Contig14580,Contig5223,Contig729,Contig9157,Contig10244,Contig6601,Contig2156,Contig297,Contig279,Contig17857,Contig14570,Contig2309,Contig5609,Contig268,First_Contig1625,Contig971,Contig7281,Contig10454,Contig1689,Contig572,Contig1763,Contig698,Contig4605,Contig11806,Contig6526,Contig2503,Contig2193,Contig3832,Contig4748,Contig3243,Con…	2.63514e-13	2.93818e-11
ko01120	Microbial metabolism in diverse environments	92	29	63	776	438	5887	Contig699,Contig4687,Contig16466,Contig11974,Contig593,Contig801,Contig6601,Contig2156,Contig279,Contig17857,Contig14570,Contig268,Contig210,Contig122,Contig22453,Contig6267,First_Contig583,Contig4605,Contig6526,Contig10354,Contig1065,Contig149,Contig723,Contig15419,Contig10336,Contig461,Contig82,Contig3490,Contig298,Contig34211,Contig16429,Contig1321,Contig3370,First_Contig155,Contig12002,Contig…	Contig16466,Contig11974,Contig210,Contig22453,Contig6267,First_Contig583,Contig15419,Contig10336,Contig34211,Contig1321,Contig3370,Contig12002,Contig1002,Contig16568,Contig13198,Contig7668,Contig671,Contig16785,Contig1810,Contig1142,Contig10061,Contig6464,Contig13706,Contig23889,Contig5708,Contig40205,Contig20188,Contig2625,Contig3598,	Contig699,Contig4687,Contig593,Contig801,Contig6601,Contig2156,Contig279,Contig17857,Contig14570,Contig268,Contig122,Contig4605,Contig6526,Contig10354,Contig1065,Contig149,Contig723,Contig461,Contig82,Contig3490,Contig298,Contig16429,First_Contig155,Contig11000,Contig4061,Contig965,Contig81,Contig3,Contig17,Contig56,Contig375,Contig7849,Contig2189,Contig695,Contig3092,Contig17784,Contig7218,Conti…	5.29527e-05	0.000738028
ko01200	Carbon metabolism	61	17	44	776	265	5887	Contig699,Contig16466,Contig593,Contig801,Contig279,Contig17857,Contig268,Contig210,Contig9139,Contig122,Contig6267,Contig4605,Contig1065,Contig149,Contig723,Contig711,Contig15419,Contig461,Contig82,Contig3714,Contig3490,Contig298,Contig16429,Contig1321,Contig3370,Contig11000,Contig9972,Contig965,Contig81,Contig3,Contig56,Contig375,Contig7849,Contig695,Contig16568,Contig13198,Contig7668,Contig287…	Contig16466,Contig210,Contig6267,Contig15419,Contig3714,Contig1321,Contig3370,Contig16568,Contig13198,Contig7668,Contig1810,Contig1142,Contig11144,Contig6464,Contig5708,Contig40205,Contig3598,	Contig699,Contig593,Contig801,Contig279,Contig17857,Contig268,Contig9139,Contig122,Contig4605,Contig1065,Contig149,Contig723,Contig711,Contig461,Contig82,Contig3490,Contig298,Contig16429,Contig11000,Contig9972,Contig965,Contig81,Contig3,Contig56,Contig375,Contig7849,Contig695,Contig2879,Contig8808,Contig6150,Contig2227,Contig485,Contig157,Contig118,First_Contig21,Contig8844,Contig1253,Contig435,C…	7.30746e-05	0.000905313
ko01230	Biosynthesis of amino acids	53	15	38	776	272	5887	Contig699,Contig593,Contig14580,Contig729,Contig10244,Contig17857,Contig210,Contig7281,Contig4605,Contig3832,Contig723,Contig4855,Contig15419,Contig461,Contig82,Contig3714,Contig298,First_Contig155,Contig2840,Contig20441,Contig965,Contig81,Contig3472,Contig56,Contig375,Contig695,Contig22121,Contig784,Contig13198,Contig7668,Contig2759,Contig2879,Contig143,Contig1810,Contig11144,Contig6464,First_Co…	Contig210,Contig15419,Contig3714,Contig20441,Contig3472,Contig22121,Contig13198,Contig7668,Contig1810,Contig11144,Contig6464,Contig5708,Contig24724,Contig23900,Contig631,	Contig699,Contig593,Contig14580,Contig729,Contig10244,Contig17857,Contig7281,Contig4605,Contig3832,Contig723,Contig4855,Contig461,Contig82,Contig298,First_Contig155,Contig2840,Contig965,Contig81,Contig56,Contig375,Contig695,Contig784,Contig2759,Contig2879,Contig143,First_Contig223,First_Contig21,Contig14719,Contig785,Contig10618,Contig12396,Contig9544,Contig1727,Contig534,Contig273,Contig5596,Con…	0.00705758	0.0271352
ko00710	Carbon fixation in photosynthetic organisms	48	16	32	776	204	5887	Contig699,Contig593,Contig1644,Contig9613,Contig279,Contig28346,Contig17857,Contig8516,Contig122,Contig68818,Contig693,Contig1065,Contig149,Contig14554,Contig723,Contig461,Contig82,Contig3714,Contig3490,Contig476,Contig29388,Contig37532,Contig3370,Contig1239,Contig965,Contig81,Contig3,Contig56,Contig375,Contig4879,Contig695,Contig17784,Contig2138,Contig7668,Contig1810,Contig1142,Contig1134,Contig…	Contig1644,Contig28346,Contig8516,Contig68818,Contig3714,Contig29388,Contig37532,Contig3370,Contig7668,Contig1810,Contig1142,Contig5708,Contig88894,Contig40205,Contig3845,Contig3598,	Contig699,Contig593,Contig9613,Contig279,Contig17857,Contig122,Contig693,Contig1065,Contig149,Contig14554,Contig723,Contig461,Contig82,Contig3490,Contig476,Contig1239,Contig965,Contig81,Contig3,Contig56,Contig375,Contig4879,Contig695,Contig17784,Contig2138,Contig1134,Contig157,Contig118,First_Contig21,Contig1253,Contig435,Contig273,	0.000227841	0.00241945
ko00500	Starch and sucrose metabolism	47	14	33	776	219	5887	Contig3617,Contig2863,Contig5223,Contig1527,Contig1405,Contig16366,Contig11243,Contig8490,Contig6870,Contig11718,Contig4061,Contig397,Contig12243,Contig12460,Contig2145,Contig19794,Contig18478,Contig11149,Contig9215,Contig10079,Contig11242,Contig1498,Contig8256,Contig2259,Contig1007,Contig8580,Contig2183,Contig548,Contig6397,Contig5666,Contig1707,Contig1442,Contig839,Contig8845,Contig1688,Contig5…	Contig1527,Contig16366,Contig11243,Contig8490,Contig19794,Contig11149,Contig9215,Contig8580,Contig1688,Contig13143,Contig2559,Contig19855,Contig20523,Contig13437,	Contig3617,Contig2863,Contig5223,Contig1405,Contig6870,Contig11718,Contig4061,Contig397,Contig12243,Contig12460,Contig2145,Contig18478,Contig10079,Contig11242,Contig1498,Contig8256,Contig2259,Contig1007,Contig2183,Contig548,Contig6397,Contig5666,Contig1707,Contig1442,Contig839,Contig8845,Contig5814,Contig3661,Contig83,Contig1960,First_Contig279,Contig5813,Contig84,	0.00178347	0.010749
ko00940	Phenylpropanoid biosynthesis	44	13	31	776	184	5887	Contig148,Contig2863,Contig5223,Contig8535,Contig24899,Contig7148,First_Contig131,Contig9454,Contig4028,Contig11718,Contig4318,Contig2298,Contig12460,Contig19794,Contig18478,Contig353,Contig844,Contig4175,Contig569,Contig560,Contig3135,First_Contig147,Contig2531,Contig7147,Contig7174,Contig18931,Contig2183,Contig6397,Contig5666,Contig4699,Contig1442,Contig839,Contig9753,Contig441,Contig8845,Conti…	Contig8535,Contig24899,First_Contig131,Contig4318,Contig19794,Contig844,First_Contig147,Contig7174,Contig14994,Contig25275,Contig19855,Contig9625,Contig7468,	Contig148,Contig2863,Contig5223,Contig7148,Contig9454,Contig4028,Contig11718,Contig2298,Contig12460,Contig18478,Contig353,Contig4175,Contig569,Contig560,Contig3135,Contig2531,Contig7147,Contig18931,Contig2183,Contig6397,Contig5666,Contig4699,Contig1442,Contig839,Contig9753,Contig441,Contig8845,Contig5814,Contig83,Contig5813,Contig84,	0.000280509	0.00240591
ko00195	Photosynthesis	33	3	30	776	41	5887	Contig57,Contig14335,Contig226,Contig19856,Contig771,Contig249,First_Contig10,Contig8573,Contig371,Contig2064,Contig685,Contig490,Contig474,Contig251,Contig1296,Contig246,Contig556,Contig1104,Contig9500,Contig1428,Contig129,Contig77,Contig5810,Contig114,Contig303,Contig1025,Contig73,Contig691,Contig765,Contig483,Contig52,Contig106,Contig95,	Contig77,Contig5810,Contig114,	Contig57,Contig14335,Contig226,Contig19856,Contig771,Contig249,First_Contig10,Contig8573,Contig371,Contig2064,Contig685,Contig490,Contig474,Contig251,Contig1296,Contig246,Contig556,Contig1104,Contig9500,Contig1428,Contig129,Contig303,Contig1025,Contig73,Contig691,Contig765,Contig483,Contig52,Contig106,Contig95,	5.05298e-16	1.12681e-13
ko00941	Flavonoid biosynthesis	29	4	25	776	88	5887	Contig148,Contig2503,Contig646,Contig2197,Contig4946,Contig2526,Contig645,Contig16150,Contig4318,Contig7629,Contig2375,Contig7162,Contig41,Contig9179,Contig64,Contig852,Contig6992,Contig18931,Contig12402,Contig5673,Contig9651,Contig18039,Contig4518,First_Contig285,Contig9753,Contig441,Contig7589,Contig648,Contig45,	Contig646,Contig4318,Contig6992,Contig4518,	Contig148,Contig2503,Contig2197,Contig4946,Contig2526,Contig645,Contig16150,Contig7629,Contig2375,Contig7162,Contig41,Contig9179,Contig64,Contig852,Contig18931,Contig12402,Contig5673,Contig9651,Contig18039,First_Contig285,Contig9753,Contig441,Contig7589,Contig648,Contig45,	1.18295e-05	0.000263798
ko00480	Glutathione metabolism	27	14	13	776	100	5887	Contig27553,Contig6267,Contig3687,Contig8482,Contig4091,Contig1321,Contig26202,Contig13746,Contig4092,Contig15766,Contig4501,Contig3980,Contig24323,Contig11034,Contig11347,Contig72327,Contig11393,Contig39626,Contig11671,Contig5008,Contig7836,Contig1211,Contig10421,Contig19505,Contig36526,Contig11348,Contig1393,	Contig27553,Contig6267,Contig8482,Contig1321,Contig13746,Contig24323,Contig11347,Contig72327,Contig11393,Contig39626,Contig5008,Contig10421,Contig36526,Contig11348,	Contig3687,Contig4091,Contig26202,Contig4092,Contig15766,Contig4501,Contig3980,Contig11034,Contig11671,Contig7836,Contig1211,Contig19505,Contig1393,	0.000593227	0.00413405
ko00945	Stilbenoid, diarylheptanoid and gingerol biosynthesis	25	10	15	776	101	5887	Contig148,Contig11974,Contig6601,Contig14570,Contig22453,Contig6526,Contig10354,Contig10336,Contig12002,Contig1002,Contig4318,Contig17625,Contig671,Contig16785,Contig8931,Contig14566,Contig2374,Contig3543,Contig18931,Contig23889,Contig9753,Contig441,Contig5959,Contig20188,Contig9932,	Contig11974,Contig22453,Contig10336,Contig12002,Contig1002,Contig4318,Contig671,Contig16785,Contig23889,Contig20188,	Contig148,Contig6601,Contig14570,Contig6526,Contig10354,Contig17625,Contig8931,Contig14566,Contig2374,Contig3543,Contig18931,Contig9753,Contig441,Contig5959,Contig9932,	0.00300995	0.0156097
ko00980	Metabolism of xenobiotics by cytochrome P450	24	10	14	776	65	5887	Contig16466,Contig27553,Contig4091,Contig16429,Contig26202,Contig11000,Contig13746,Contig4812,Contig4092,Contig15766,Contig16568,Contig4501,Contig8808,Contig24323,Contig11034,Contig72327,Contig13706,Contig8844,Contig11671,Contig5008,Contig7836,Contig1211,Contig10421,Contig36526,	Contig16466,Contig27553,Contig13746,Contig16568,Contig24323,Contig72327,Contig13706,Contig5008,Contig10421,Contig36526,	Contig4091,Contig16429,Contig26202,Contig11000,Contig4812,Contig4092,Contig15766,Contig4501,Contig8808,Contig11034,Contig8844,Contig11671,Contig7836,Contig1211,	9.17061e-06	0.000227227
ko00982	Drug metabolism - cytochrome P450	23	10	13	776	57	5887	Contig16466,Contig27553,Contig4091,Contig16429,Contig26202,Contig11000,Contig13746,Contig4092,Contig15766,Contig16568,Contig4501,Contig8808,Contig24323,Contig11034,Contig72327,Contig13706,Contig8844,Contig11671,Contig5008,Contig7836,Contig1211,Contig10421,Contig36526,	Contig16466,Contig27553,Contig13746,Contig16568,Contig24323,Contig72327,Contig13706,Contig5008,Contig10421,Contig36526,	Contig4091,Contig16429,Contig26202,Contig11000,Contig4092,Contig15766,Contig4501,Contig8808,Contig11034,Contig8844,Contig11671,Contig7836,Contig1211,	3.15629e-06	0.00010055
ko00630	Glyoxylate and dicarboxylate metabolism	23	2	21	776	60	5887	Contig801,Contig17857,Contig268,Contig9139,Contig4605,Contig149,Contig5754,Contig461,Contig10498,Contig298,Contig3,Contig3326,Contig14892,Contig5,Contig2838,Contig143,Contig581,Contig1142,Contig9544,Contig310,Contig10497,Contig5605,Contig198,	Contig3326,Contig1142,	Contig801,Contig17857,Contig268,Contig9139,Contig4605,Contig149,Contig5754,Contig461,Contig10498,Contig298,Contig3,Contig14892,Contig5,Contig2838,Contig143,Contig581,Contig9544,Contig310,Contig10497,Contig5605,Contig198,	7.37877e-06	0.000205683
ko05204	Chemical carcinogenesis	23	9	14	776	66	5887	Contig16466,Contig27553,Contig4091,Contig16429,Contig26202,Contig11000,Contig13746,Contig4812,Contig4092,Contig15766,Contig16568,Contig4501,Contig8808,Contig24323,Contig11034,Contig72327,Contig8844,Contig11671,Contig5008,Contig7836,Contig1211,Contig10421,Contig36526,	Contig16466,Contig27553,Contig13746,Contig16568,Contig24323,Contig72327,Contig5008,Contig10421,Contig36526,	Contig4091,Contig16429,Contig26202,Contig11000,Contig4812,Contig4092,Contig15766,Contig4501,Contig8808,Contig11034,Contig8844,Contig11671,Contig7836,Contig1211,	3.3929e-05	0.000630513
ko00460	Cyanoamino acid metabolism	23	5	18	776	77	5887	Contig2863,Contig5223,Contig77052,Contig4605,Contig22805,Contig298,Contig11718,Contig12460,Contig19794,Contig18478,Contig2183,Contig6397,Contig5666,Contig1442,Contig8810,Contig839,Contig9544,Contig8845,Contig5814,Contig83,Contig19855,Contig5813,Contig84,	Contig77052,Contig22805,Contig19794,Contig8810,Contig19855,	Contig2863,Contig5223,Contig4605,Contig298,Contig11718,Contig12460,Contig18478,Contig2183,Contig6397,Contig5666,Contig1442,Contig839,Contig9544,Contig8845,Contig5814,Contig83,Contig5813,Contig84,	0.000341759	0.00272187
ko00906	Carotenoid biosynthesis	22	3	19	776	50	5887	Contig92134,Contig971,Contig1763,Contig4868,Contig3270,Contig9039,Contig15626,Contig849,Contig4202,Contig3229,Contig6035,Contig17374,Contig22179,Contig89719,Contig21860,Contig2399,Contig2640,Contig1933,Contig4031,Contig11467,Contig1764,Contig8456,	Contig92134,Contig3270,Contig89719,	Contig971,Contig1763,Contig4868,Contig9039,Contig15626,Contig849,Contig4202,Contig3229,Contig6035,Contig17374,Contig22179,Contig21860,Contig2399,Contig2640,Contig1933,Contig4031,Contig11467,Contig1764,Contig8456,	1.20041e-06	4.46151e-05
ko00860	Porphyrin and chlorophyll metabolism	22	1	21	776	62	5887	Contig767,Contig10454,Contig1689,Contig572,Contig11806,Contig2193,Contig3243,Contig7375,Contig1922,Contig3423,Contig2266,Contig4224,Contig5149,Contig2555,Contig22588,Contig2388,Contig10708,Contig190,Contig12116,Contig3424,Contig4223,Contig598,	Contig22588,	Contig767,Contig10454,Contig1689,Contig572,Contig11806,Contig2193,Contig3243,Contig7375,Contig1922,Contig3423,Contig2266,Contig4224,Contig5149,Contig2555,Contig2388,Contig10708,Contig190,Contig12116,Contig3424,Contig4223,Contig598,	3.68805e-05	0.000632642
ko04110	Cell cycle	22	15	7	776	324	5887	Contig1644,Contig9157,Contig9613,Contig28346,Contig8516,Contig68818,Contig29388,Contig37532,Contig1294,Contig10858,Contig18466,Contig4879,Contig15603,Contig19270,Contig1810,Contig5708,Contig88894,Contig27343,Contig4256,Contig11187,Contig3845,Contig4950,	Contig1644,Contig28346,Contig8516,Contig68818,Contig29388,Contig37532,Contig1294,Contig15603,Contig19270,Contig1810,Contig5708,Contig88894,Contig27343,Contig11187,Contig3845,	Contig9157,Contig9613,Contig10858,Contig18466,Contig4879,Contig4256,Contig4950,	0.000949621	0.0062284
ko00260	Glycine, serine and threonine metabolism	22	4	18	776	88	5887	Contig801,Contig17857,Contig268,Contig210,Contig4605,Contig5754,Contig711,Contig461,Contig10498,Contig298,Contig9986,Contig9972,Contig13198,Contig6150,Contig11144,Contig6464,Contig485,Contig9544,Contig10497,Contig5605,Contig12822,Contig739,	Contig210,Contig13198,Contig11144,Contig6464,	Contig801,Contig17857,Contig268,Contig4605,Contig5754,Contig711,Contig461,Contig10498,Contig298,Contig9986,Contig9972,Contig6150,Contig485,Contig9544,Contig10497,Contig5605,Contig12822,Contig739,	0.0044561	0.0202798
ko00627	Aminobenzoate degradation	21	9	12	776	66	5887	Contig4687,Contig11974,Contig6601,Contig14570,Contig22453,Contig6526,Contig10354,Contig10336,Contig12002,Contig1002,Contig17784,Contig17625,Contig671,Contig16785,Contig8931,Contig14566,Contig2374,Contig3543,Contig23889,Contig5959,Contig20188,	Contig11974,Contig22453,Contig10336,Contig12002,Contig1002,Contig671,Contig16785,Contig23889,Contig20188,	Contig4687,Contig6601,Contig14570,Contig6526,Contig10354,Contig17784,Contig17625,Contig8931,Contig14566,Contig2374,Contig3543,Contig5959,	0.000249021	0.00222127
ko00903	Limonene and pinene degradation	21	9	12	776	71	5887	Contig11974,Contig6601,Contig2156,Contig14570,Contig22453,Contig6526,Contig10354,Contig10336,Contig12002,Contig1002,Contig17625,Contig671,Contig16785,Contig8931,Contig14566,Contig2157,Contig2374,Contig3543,Contig23889,Contig5959,Contig20188,	Contig11974,Contig22453,Contig10336,Contig12002,Contig1002,Contig671,Contig16785,Contig23889,Contig20188,	Contig6601,Contig2156,Contig14570,Contig6526,Contig10354,Contig17625,Contig8931,Contig14566,Contig2157,Contig2374,Contig3543,Contig5959,	0.000663667	0.00448478
ko00624	Polycyclic aromatic hydrocarbon degradation	21	10	11	776	73	5887	Contig11974,Contig6601,Contig14570,Contig22453,Contig6526,Contig10354,Contig10336,Contig34211,Contig12002,Contig1002,Contig7218,Contig17625,Contig671,Contig16785,Contig8931,Contig14566,Contig2374,Contig3543,Contig23889,Contig5959,Contig20188,	Contig11974,Contig22453,Contig10336,Contig34211,Contig12002,Contig1002,Contig671,Contig16785,Contig23889,Contig20188,	Contig6601,Contig14570,Contig6526,Contig10354,Contig7218,Contig17625,Contig8931,Contig14566,Contig2374,Contig3543,Contig5959,	0.000952426	0.00606832
ko00680	Methane metabolism	20	6	14	776	75	5887	Contig16466,Contig801,Contig279,Contig268,Contig210,Contig4605,Contig298,Contig16429,Contig3370,Contig11000,Contig56,Contig375,Contig16568,Contig13198,Contig8808,Contig6464,Contig8844,Contig435,Contig9544,Contig12822,	Contig16466,Contig210,Contig3370,Contig16568,Contig13198,Contig6464,	Contig801,Contig279,Contig268,Contig4605,Contig298,Contig16429,Contig11000,Contig56,Contig375,Contig8808,Contig8844,Contig435,Contig9544,Contig12822,	0.00303942	0.0154043
ko00363	Bisphenol degradation	19	9	10	776	59	5887	Contig11974,Contig6601,Contig14570,Contig22453,Contig6526,Contig10354,Contig10336,Contig12002,Contig1002,Contig17625,Contig671,Contig16785,Contig8931,Contig14566,Contig2374,Contig3543,Contig23889,Contig5959,Contig20188,	Contig11974,Contig22453,Contig10336,Contig12002,Contig1002,Contig671,Contig16785,Contig23889,Contig20188,	Contig6601,Contig14570,Contig6526,Contig10354,Contig17625,Contig8931,Contig14566,Contig2374,Contig3543,Contig5959,	0.000393666	0.00292625
ko00592	alpha-Linolenic acid metabolism	17	11	6	776	63	5887	Contig9585,Contig23113,Contig12666,First_Contig8,Contig3585,Contig4557,Contig8297,Contig3014,Contig395,Contig3070,Contig3462,Contig1781,Contig13905,Contig6827,Contig9919,Contig8346,Contig13517,	Contig9585,Contig23113,First_Contig8,Contig3585,Contig4557,Contig3014,Contig3070,Contig13905,Contig6827,Contig9919,Contig13517,	Contig12666,Contig8297,Contig395,Contig3462,Contig1781,Contig8346,	0.00506923	0.0221655
ko00400	Phenylalanine, tyrosine and tryptophan biosynthesis	16	6	10	776	61	5887	Contig14580,Contig729,Contig10244,Contig7281,Contig4855,Contig3714,Contig20441,Contig3472,Contig22121,Contig784,Contig2759,Contig785,Contig12396,Contig24724,Contig23900,Contig5596,	Contig3714,Contig20441,Contig3472,Contig22121,Contig24724,Contig23900,	Contig14580,Contig729,Contig10244,Contig7281,Contig4855,Contig784,Contig2759,Contig785,Contig12396,Contig5596,	0.00830495	0.0313899
ko00030	Pentose phosphate pathway	15	2	13	776	53	5887	Contig699,Contig593,Contig279,Contig6267,Contig82,Contig1321,Contig4061,Contig965,Contig81,Contig56,Contig375,Contig695,First_Contig21,Contig435,Contig273,	Contig6267,Contig1321,	Contig699,Contig593,Contig279,Contig82,Contig4061,Contig965,Contig81,Contig56,Contig375,Contig695,First_Contig21,Contig435,Contig273,	0.00502202	0.0223982
ko00196	Photosynthesis - antenna proteins	13	0	13	776	14	5887	Contig565,Contig139,Contig2154,Contig601,Contig70,Contig9297,First_Contig17,Contig135,Contig392,Contig2352,Contig189,Contig299,Contig592,	-	Contig565,Contig139,Contig2154,Contig601,Contig70,Contig9297,First_Contig17,Contig135,Contig392,Contig2352,Contig189,Contig299,Contig592,	2.43167e-08	1.80754e-06
ko00830	Retinol metabolism	13	8	5	776	33	5887	Contig16466,Contig16429,Contig11000,Contig4812,Contig13902,Contig16568,Contig8808,Contig4278,Contig4279,Contig20973,Contig13706,Contig8844,Contig32465,	Contig16466,Contig13902,Contig16568,Contig4278,Contig4279,Contig20973,Contig13706,Contig32465,	Contig16429,Contig11000,Contig4812,Contig8808,Contig8844,	0.00038415	0.00295398
ko04740	Olfactory transduction	10	8	2	776	27	5887	Contig1644,Contig9613,Contig28346,Contig8516,Contig68818,Contig29388,Contig37532,Contig4879,Contig88894,Contig3845,	Contig1644,Contig28346,Contig8516,Contig68818,Contig29388,Contig37532,Contig88894,Contig3845,	Contig9613,Contig4879,	0.00242544	0.013192
ko04744	Phototransduction	10	8	2	776	27	5887	Contig1644,Contig9613,Contig28346,Contig8516,Contig68818,Contig29388,Contig37532,Contig4879,Contig88894,Contig3845,	Contig1644,Contig28346,Contig8516,Contig68818,Contig29388,Contig37532,Contig88894,Contig3845,	Contig9613,Contig4879,	0.00242544	0.0135218
ko04970	Salivary secretion	10	8	2	776	29	5887	Contig1644,Contig9613,Contig28346,Contig8516,Contig68818,Contig29388,Contig37532,Contig4879,Contig88894,Contig3845,	Contig1644,Contig28346,Contig8516,Contig68818,Contig29388,Contig37532,Contig88894,Contig3845,	Contig9613,Contig4879,	0.00420018	0.0195133
ko04971	Gastric acid secretion	10	8	2	776	30	5887	Contig1644,Contig9613,Contig28346,Contig8516,Contig68818,Contig29388,Contig37532,Contig4879,Contig88894,Contig3845,	Contig1644,Contig28346,Contig8516,Contig68818,Contig29388,Contig37532,Contig88894,Contig3845,	Contig9613,Contig4879,	0.00541869	0.0227994
ko04713	Circadian entrainment	10	8	2	776	32	5887	Contig1644,Contig9613,Contig28346,Contig8516,Contig68818,Contig29388,Contig37532,Contig4879,Contig88894,Contig3845,	Contig1644,Contig28346,Contig8516,Contig68818,Contig29388,Contig37532,Contig88894,Contig3845,	Contig9613,Contig4879,	0.0087056	0.0318254
ko01220	Degradation of aromatic compounds	10	5	5	776	33	5887	Contig148,Contig16466,Contig16429,Contig11000,Contig4318,Contig16568,Contig8808,Contig13706,Contig8844,Contig2625,	Contig16466,Contig4318,Contig16568,Contig13706,Contig2625,	Contig148,Contig16429,Contig11000,Contig8808,Contig8844,	0.0108573	0.0390513
ko03013	RNA transport	8	2	6	776	195	5887	Contig11002,Contig4988,Contig161,Contig366,Contig3556,Contig6298,Contig3023,Contig17751,	Contig161,Contig366,	Contig11002,Contig4988,Contig3556,Contig6298,Contig3023,Contig17751,	0.000110232	0.00122908
ko05168	Herpes simplex infection	8	0	8	776	163	5887	Contig270,Contig10858,Contig17548,Contig7521,Contig7106,Contig4256,Contig3018,Contig1766,	-	Contig270,Contig10858,Contig17548,Contig7521,Contig7106,Contig4256,Contig3018,Contig1766,	0.00178719	0.010488
ko03040	Spliceosome	7	2	5	776	239	5887	Contig3586,Contig4582,Contig3863,Contig10347,Contig4978,Contig3018,Contig1766,	Contig3586,Contig10347,	Contig4582,Contig3863,Contig4978,Contig3018,Contig1766,	4.58205e-07	2.04359e-05
ko00230	Purine metabolism	7	2	5	776	174	5887	Contig12981,Contig4748,Contig6958,Contig4061,Contig1406,Contig39626,Contig1727,	Contig12981,Contig39626,	Contig4748,Contig6958,Contig4061,Contig1406,Contig1727,	0.000235187	0.00238394
ko05166	HTLV-I infection	7	3	4	776	152	5887	Contig89185,Contig14554,Contig23963,Contig18466,Contig27343,Contig3556,Contig4950,	Contig89185,Contig23963,Contig27343,	Contig14554,Contig18466,Contig3556,Contig4950,	0.00166965	0.0103425
ko00626	Naphthalene degradation	7	3	4	776	18	5887	Contig16466,Contig16429,Contig11000,Contig16568,Contig8808,Contig13706,Contig8844,	Contig16466,Contig16568,Contig13706,	Contig16429,Contig11000,Contig8808,Contig8844,	0.00639775	0.0254767
ko05169	Epstein-Barr virus infection	6	2	4	776	185	5887	Contig12981,Contig10858,Contig1406,Contig3863,Contig10347,Contig3556,	Contig12981,Contig10347,	Contig10858,Contig1406,Contig3863,Contig3556,	2.37355e-05	0.000481183
ko01051	Biosynthesis of ansamycins	6	0	6	776	8	5887	Contig699,Contig593,Contig82,Contig81,First_Contig21,Contig273,	-	Contig699,Contig593,Contig82,Contig81,First_Contig21,Contig273,	0.000236681	0.00229477
ko05203	Viral carcinogenesis	6	0	6	776	155	5887	Contig41649,Contig10858,Contig2376,Contig1727,Contig53055,Contig67222,	-	Contig41649,Contig10858,Contig2376,Contig1727,Contig53055,Contig67222,	0.000419859	0.00302028
ko04144	Endocytosis	6	4	2	776	139	5887	Contig8397,Contig3863,Contig10347,Contig15903,Contig28331,Contig2958,	Contig8397,Contig10347,Contig15903,Contig28331,	Contig3863,Contig2958,	0.00181424	0.0103737
ko03015	mRNA surveillance pathway	6	0	6	776	130	5887	Contig11002,Contig4988,Contig7521,Contig6298,Contig3023,Contig17751,	-	Contig11002,Contig4988,Contig7521,Contig6298,Contig3023,Contig17751,	0.00402394	0.0190923
ko04210	Apoptosis	4	3	1	776	106	5887	Contig9114,Contig11265,Contig3863,Contig10347,	Contig9114,Contig11265,Contig10347,	Contig3863,	0.00388174	0.018818
ko00440	Phosphonate and phosphinate metabolism	4	3	1	776	7	5887	Contig8547,Contig1416,Contig9711,Contig1201,	Contig8547,Contig1416,Contig9711,	Contig1201,	0.00528589	0.0226683
ko04120	Ubiquitin mediated proteolysis	3	0	3	776	133	5887	Contig4395,Contig5257,Contig4256,	-	Contig4395,Contig5257,Contig4256,	5.85362e-05	0.000767857
ko05164	Influenza A	2	1	1	776	119	5887	Contig3863,Contig10347,	Contig10347,	Contig3863,	4.76868e-05	0.000759582
ko04111	Cell cycle - yeast	2	0	2	776	119	5887	Contig1473,Contig4256,	-	Contig1473,Contig4256,	4.76868e-05	0.000759582
ko05206	MicroRNAs in cancer	2	0	2	776	114	5887	Contig4862,Contig4905,	-	Contig4862,Contig4905,	8.41943e-05	0.000988176
ko03420	Nucleotide excision repair	2	2	0	776	84	5887	Contig33252,Contig35929,	Contig33252,Contig35929,	-	0.00237651	0.013249
ko05205	Proteoglycans in cancer	2	1	1	776	76	5887	Contig3586,Contig7521,	Contig3586,	Contig7521,	0.0056325	0.0232602
ko04390	Hippo signaling pathway	2	0	2	776	74	5887	Contig7521,Contig1473,	-	Contig7521,Contig1473,	0.0069715	0.0272745
ko04919	Thyroid hormone signaling pathway	2	1	1	776	72	5887	Contig5613,Contig3612,	Contig5613,	Contig3612,	0.00861946	0.0320357
ko04113	Meiosis - yeast	1	0	1	776	88	5887	Contig7521,	-	Contig7521,	0.000244956	0.00227605
ko03008	Ribosome biogenesis in eukaryotes	1	0	1	776	86	5887	Contig3556,	-	Contig3556,	0.000311187	0.00257017
ko04310	Wnt signaling pathway	1	0	1	776	65	5887	Contig4256,	-	Contig4256,	0.00373818	0.0185247
ko04391	Hippo signaling pathway - fly	1	0	1	776	61	5887	Contig1473,	-	Contig1473,	0.00595913	0.0241616

## Sheet: E-VS-CK
pathway_ID	PATHWAY_DES	diff_gene_in_this_pathway	UP_GENES	DOWN_GENES	diff_gene_in_all_pathway	all_gene_in_this_pathway	all_gene_in_all_pathway	all_gene_list	gene_UP_list	gene_DOWN_list	Pvalue	FDR
ko01100	Metabolic pathways	456	133	323	1028	2193	5887	Contig148,Contig699,Contig767,Contig1770,Contig17400,Contig15546,Contig34154,Contig3617,Contig16466,Contig11974,Contig593,Contig801,Contig2863,Contig8547,Contig2905,Contig5223,Contig729,Contig30563,Contig5967,Contig15397,Contig1527,Contig9157,Contig7830,Contig6370,Contig10244,Contig6601,Contig57,Contig77052,Contig12348,Contig15902,Contig360,Contig9585,Contig92134,Contig297,Contig279,Contig9861,Co…	Contig16466,Contig11974,Contig8547,Contig30563,Contig1527,Contig7830,Contig77052,Contig9585,Contig92134,Contig16366,Contig11243,Contig22453,Contig6267,Contig23113,Contig23942,Contig17022,Contig8490,Contig8535,Contig22805,Contig24899,Contig646,Contig10495,Contig4705,Contig4528,Contig15419,Contig15478,Contig10336,Contig3270,Contig3714,First_Contig131,Contig105599,Contig1321,Contig3370,Contig6624,Fi…	Contig148,Contig699,Contig767,Contig1770,Contig17400,Contig15546,Contig34154,Contig3617,Contig593,Contig801,Contig2863,Contig2905,Contig5223,Contig729,Contig5967,Contig15397,Contig9157,Contig6370,Contig10244,Contig6601,Contig57,Contig12348,Contig15902,Contig360,Contig297,Contig279,Contig9861,Contig9989,Contig78040,Contig14570,Contig4921,Contig5609,Contig6260,Contig5290,Contig268,Contig3459,First_…	0.0020469	0.0250501
ko01110	Biosynthesis of secondary metabolites	311	82	229	1028	1211	5887	Contig148,Contig699,Contig767,Contig1770,Contig15546,Contig34154,Contig16466,Contig11974,Contig593,Contig801,Contig2863,Contig2905,Contig5223,Contig729,Contig2104,Contig5967,Contig9157,Contig18890,Contig10244,Contig6601,Contig77052,Contig12348,Contig15902,Contig360,Contig9385,Contig92134,Contig297,Contig279,Contig9989,Contig78040,Contig14570,Contig2309,Contig5609,Contig6260,Contig268,Contig3459,F…	Contig16466,Contig11974,Contig18890,Contig77052,Contig92134,Contig22453,Contig6267,Contig98,First_Contig583,Contig17022,Contig8535,Contig22805,Contig15943,Contig24899,Contig646,Contig24207,Contig10336,Contig3270,Contig3714,First_Contig131,Contig105599,Contig1321,Contig6624,Contig24206,Contig18161,Contig12002,Contig1002,Contig52326,Contig4318,Contig4101,Contig48132,Contig3472,Contig96649,Contig197…	Contig148,Contig699,Contig767,Contig1770,Contig15546,Contig34154,Contig593,Contig801,Contig2863,Contig2905,Contig5223,Contig729,Contig2104,Contig5967,Contig9157,Contig10244,Contig6601,Contig12348,Contig15902,Contig360,Contig9385,Contig297,Contig279,Contig9989,Contig78040,Contig14570,Contig2309,Contig5609,Contig6260,Contig268,Contig3459,First_Contig1625,Contig971,Contig11608,Contig7281,Contig10454…	7.56851e-09	6.48369e-07
ko01120	Microbial metabolism in diverse environments	105	29	76	1028	438	5887	Contig699,Contig4687,Contig1770,Contig34154,Contig16466,Contig11974,Contig593,Contig801,Contig15397,Contig6601,Contig9385,Contig279,Contig9989,Contig14570,Contig6260,Contig268,Contig122,Contig22453,Contig6267,First_Contig583,Contig4605,Contig15446,Contig6526,Contig10354,Contig1065,Contig149,Contig723,Contig15419,Contig10336,Contig82,Contig3490,Contig298,Contig34211,Contig16429,Contig1321,Contig33…	Contig16466,Contig11974,Contig22453,Contig6267,First_Contig583,Contig15419,Contig10336,Contig34211,Contig1321,Contig3370,Contig12002,Contig1002,Contig16568,Contig13198,Contig7668,Contig671,Contig16785,Contig1810,Contig1142,Contig10061,Contig670,Contig13706,Contig23889,Contig40205,Contig8803,Contig7410,Contig20188,Contig2625,Contig3598,	Contig699,Contig4687,Contig1770,Contig34154,Contig593,Contig801,Contig15397,Contig6601,Contig9385,Contig279,Contig9989,Contig14570,Contig6260,Contig268,Contig122,Contig4605,Contig15446,Contig6526,Contig10354,Contig1065,Contig149,Contig723,Contig82,Contig3490,Contig298,Contig16429,First_Contig155,Contig1334,Contig11000,Contig993,Contig12403,Contig4061,Contig81,Contig3,Contig4090,Contig10045,Contig…	0.0024935	0.0267012
ko03010	Ribosome	100	1	99	1028	280	5887	Contig3075,Contig918,Contig501,Contig1476,Contig1579,Contig305,Contig12893,Contig1955,Contig21064,Contig477,Contig1277,Contig3364,Contig500,Contig3403,Contig2269,Contig11354,Contig6113,Contig539,Contig5697,Contig10849,Contig7596,Contig5720,Contig7502,Contig3670,First_Contig63,Contig25077,Contig1501,Contig1029,Contig981,Contig702,Contig4429,Contig23,Contig1272,Contig1957,Contig17393,Contig5570,Con…	Contig285,	Contig3075,Contig918,Contig501,Contig1476,Contig1579,Contig305,Contig12893,Contig1955,Contig21064,Contig477,Contig1277,Contig3364,Contig500,Contig3403,Contig2269,Contig11354,Contig6113,Contig539,Contig5697,Contig10849,Contig7596,Contig5720,Contig7502,Contig3670,First_Contig63,Contig25077,Contig1501,Contig1029,Contig981,Contig702,Contig4429,Contig23,Contig1272,Contig1957,Contig17393,Contig5570,Con…	3.51667e-10	4.51892e-08
ko01200	Carbon metabolism	67	16	51	1028	265	5887	Contig699,Contig17400,Contig34154,Contig16466,Contig593,Contig801,Contig15397,Contig279,Contig9989,Contig268,Contig9139,Contig122,Contig6267,Contig4605,Contig15446,Contig1065,Contig149,Contig723,Contig711,Contig15419,Contig82,Contig3714,Contig3490,Contig298,Contig16429,Contig1321,Contig3370,Contig11000,Contig993,Contig81,Contig3,Contig10045,Contig56,Contig375,Contig7849,Contig735,Contig695,Contig…	Contig16466,Contig6267,Contig15419,Contig3714,Contig1321,Contig3370,Contig16568,Contig3394,Contig13198,Contig7668,Contig1810,Contig1142,Contig11144,Contig40205,Contig7410,Contig3598,	Contig699,Contig17400,Contig34154,Contig593,Contig801,Contig15397,Contig279,Contig9989,Contig268,Contig9139,Contig122,Contig4605,Contig15446,Contig1065,Contig149,Contig723,Contig711,Contig82,Contig3490,Contig298,Contig16429,Contig11000,Contig993,Contig81,Contig3,Contig10045,Contig56,Contig375,Contig7849,Contig735,Contig695,Contig2879,Contig8808,Contig6150,Contig2122,Contig2227,Contig15831,Contig4…	0.00418715	0.032609
ko00195	Photosynthesis	35	3	32	1028	41	5887	Contig57,Contig14335,Contig226,Contig19856,Contig771,Contig249,First_Contig10,Contig8573,Contig371,Contig2064,Contig685,Contig490,Contig474,Contig251,Contig1296,Contig22,Contig246,Contig556,Contig1104,Contig9500,Contig1428,Contig129,Contig5810,Contig114,Contig303,Contig1025,Contig73,Contig1147,Contig691,Contig765,Contig483,Contig4725,Contig52,Contig106,Contig95,	Contig5810,Contig114,Contig1147,	Contig57,Contig14335,Contig226,Contig19856,Contig771,Contig249,First_Contig10,Contig8573,Contig371,Contig2064,Contig685,Contig490,Contig474,Contig251,Contig1296,Contig22,Contig246,Contig556,Contig1104,Contig9500,Contig1428,Contig129,Contig303,Contig1025,Contig73,Contig691,Contig765,Contig483,Contig4725,Contig52,Contig106,Contig95,	4.67776e-14	1.20218e-11
ko05034	Alcoholism	32	6	26	1028	107	5887	Contig1644,Contig24370,Contig3421,Contig9613,Contig41649,Contig8516,Contig68818,Contig12464,Contig28039,Contig80626,Contig37532,Contig4894,Contig8592,Contig2289,Contig7531,Contig4907,Contig4879,Contig1470,Contig13473,Contig2376,Contig2163,Contig2162,Contig5118,Contig3531,Contig7521,Contig5229,Contig10582,Contig88894,Contig53055,Contig1439,Contig67222,Contig2168,	Contig1644,Contig3421,Contig8516,Contig68818,Contig37532,Contig88894,	Contig24370,Contig9613,Contig41649,Contig12464,Contig28039,Contig80626,Contig4894,Contig8592,Contig2289,Contig7531,Contig4907,Contig4879,Contig1470,Contig13473,Contig2376,Contig2163,Contig2162,Contig5118,Contig3531,Contig7521,Contig5229,Contig10582,Contig53055,Contig1439,Contig67222,Contig2168,	0.00385921	0.0330606
ko00941	Flavonoid biosynthesis	32	4	28	1028	88	5887	Contig148,Contig15902,Contig3459,Contig2503,Contig646,Contig2197,Contig11528,Contig4946,Contig2526,Contig16150,Contig4318,Contig7629,Contig3085,Contig7162,Contig41,Contig9179,Contig64,Contig852,Contig6992,Contig18931,Contig12402,Contig9651,Contig18039,Contig4518,Contig6385,First_Contig285,Contig441,Contig7589,Contig8143,Contig45,Contig11545,Contig30683,	Contig646,Contig4318,Contig6992,Contig4518,	Contig148,Contig15902,Contig3459,Contig2503,Contig2197,Contig11528,Contig4946,Contig2526,Contig16150,Contig7629,Contig3085,Contig7162,Contig41,Contig9179,Contig64,Contig852,Contig18931,Contig12402,Contig9651,Contig18039,Contig6385,First_Contig285,Contig441,Contig7589,Contig8143,Contig45,Contig11545,Contig30683,	0.000148095	0.0054372
ko00624	Polycyclic aromatic hydrocarbon degradation	24	12	12	1028	73	5887	Contig11974,Contig6601,Contig14570,Contig22453,Contig6526,Contig10354,Contig10336,Contig34211,Contig12002,Contig1002,Contig12403,Contig7218,Contig17625,Contig671,Contig16785,Contig8931,Contig14566,Contig670,Contig3543,Contig23889,Contig7674,Contig8803,Contig5959,Contig20188,	Contig11974,Contig22453,Contig10336,Contig34211,Contig12002,Contig1002,Contig671,Contig16785,Contig670,Contig23889,Contig8803,Contig20188,	Contig6601,Contig14570,Contig6526,Contig10354,Contig12403,Contig7218,Contig17625,Contig8931,Contig14566,Contig3543,Contig7674,Contig5959,	0.00335863	0.0297644
ko00980	Metabolism of xenobiotics by cytochrome P450	23	6	17	1028	65	5887	Contig16466,Contig27553,Contig4091,Contig16429,Contig11000,Contig4812,Contig4499,Contig10045,Contig15766,Contig16568,Contig2481,Contig8808,Contig11034,Contig72327,Contig10664,Contig2480,Contig13706,Contig8844,Contig11671,Contig7836,Contig1211,Contig10421,Contig1212,	Contig16466,Contig27553,Contig16568,Contig72327,Contig13706,Contig10421,	Contig4091,Contig16429,Contig11000,Contig4812,Contig4499,Contig10045,Contig15766,Contig2481,Contig8808,Contig11034,Contig10664,Contig2480,Contig8844,Contig11671,Contig7836,Contig1211,Contig1212,	0.0015496	0.0199123
ko00860	Porphyrin and chlorophyll metabolism	23	1	22	1028	62	5887	Contig767,Contig2905,Contig10454,Contig1689,Contig572,Contig11806,Contig3243,Contig15190,Contig7375,Contig1922,Contig3423,Contig2266,Contig322,Contig4224,Contig5149,Contig2555,Contig22588,Contig11444,Contig2388,Contig10708,Contig190,Contig12116,Contig3424,	Contig22588,	Contig767,Contig2905,Contig10454,Contig1689,Contig572,Contig11806,Contig3243,Contig15190,Contig7375,Contig1922,Contig3423,Contig2266,Contig322,Contig4224,Contig5149,Contig2555,Contig11444,Contig2388,Contig10708,Contig190,Contig12116,Contig3424,	0.000818719	0.0150293
ko00627	Aminobenzoate degradation	22	11	11	1028	66	5887	Contig4687,Contig11974,Contig6601,Contig14570,Contig22453,Contig6526,Contig10354,Contig10336,Contig12002,Contig1002,Contig12403,Contig17625,Contig671,Contig16785,Contig8931,Contig14566,Contig670,Contig3543,Contig23889,Contig8803,Contig5959,Contig20188,	Contig11974,Contig22453,Contig10336,Contig12002,Contig1002,Contig671,Contig16785,Contig670,Contig23889,Contig8803,Contig20188,	Contig4687,Contig6601,Contig14570,Contig6526,Contig10354,Contig12403,Contig17625,Contig8931,Contig14566,Contig3543,Contig5959,	0.00402544	0.0333722
ko05204	Chemical carcinogenesis	22	5	17	1028	66	5887	Contig16466,Contig27553,Contig4091,Contig16429,Contig11000,Contig4812,Contig4499,Contig10045,Contig15766,Contig16568,Contig2481,Contig8808,Contig11034,Contig72327,Contig10664,Contig2480,Contig8844,Contig11671,Contig7836,Contig1211,Contig10421,Contig1212,	Contig16466,Contig27553,Contig16568,Contig72327,Contig10421,	Contig4091,Contig16429,Contig11000,Contig4812,Contig4499,Contig10045,Contig15766,Contig2481,Contig8808,Contig11034,Contig10664,Contig2480,Contig8844,Contig11671,Contig7836,Contig1211,Contig1212,	0.00402544	0.0344846
ko00906	Carotenoid biosynthesis	22	3	19	1028	50	5887	Contig92134,Contig971,Contig1763,Contig4868,Contig3270,Contig9039,Contig15626,Contig849,Contig4202,Contig3229,Contig19445,Contig92287,Contig22179,Contig89719,Contig2399,Contig19974,Contig2640,Contig1933,Contig4031,Contig147,Contig1764,Contig8456,	Contig92134,Contig3270,Contig89719,	Contig971,Contig1763,Contig4868,Contig9039,Contig15626,Contig849,Contig4202,Contig3229,Contig19445,Contig92287,Contig22179,Contig2399,Contig19974,Contig2640,Contig1933,Contig4031,Contig147,Contig1764,Contig8456,	9.54311e-05	0.00408763
ko00363	Bisphenol degradation	21	11	10	1028	59	5887	Contig11974,Contig6601,Contig14570,Contig22453,Contig6526,Contig10354,Contig10336,Contig12002,Contig1002,Contig12403,Contig17625,Contig671,Contig16785,Contig8931,Contig14566,Contig670,Contig3543,Contig23889,Contig8803,Contig5959,Contig20188,	Contig11974,Contig22453,Contig10336,Contig12002,Contig1002,Contig671,Contig16785,Contig670,Contig23889,Contig8803,Contig20188,	Contig6601,Contig14570,Contig6526,Contig10354,Contig12403,Contig17625,Contig8931,Contig14566,Contig3543,Contig5959,	0.00219567	0.0256494
ko00982	Drug metabolism - cytochrome P450	21	6	15	1028	57	5887	Contig16466,Contig27553,Contig4091,Contig16429,Contig11000,Contig4499,Contig10045,Contig15766,Contig16568,Contig2481,Contig8808,Contig11034,Contig72327,Contig2480,Contig13706,Contig8844,Contig11671,Contig7836,Contig1211,Contig10421,Contig1212,	Contig16466,Contig27553,Contig16568,Contig72327,Contig13706,Contig10421,	Contig4091,Contig16429,Contig11000,Contig4499,Contig10045,Contig15766,Contig2481,Contig8808,Contig11034,Contig2480,Contig8844,Contig11671,Contig7836,Contig1211,Contig1212,	0.00142821	0.0193184
ko00630	Glyoxylate and dicarboxylate metabolism	21	3	18	1028	60	5887	Contig801,Contig15397,Contig268,Contig9139,Contig98,Contig4605,Contig149,Contig5754,Contig298,Contig3,Contig3326,Contig14892,Contig2838,Contig143,Contig1142,Contig310,Contig10497,Contig10071,Contig5605,Contig198,Contig3616,	Contig98,Contig3326,Contig1142,	Contig801,Contig15397,Contig268,Contig9139,Contig4605,Contig149,Contig5754,Contig298,Contig3,Contig14892,Contig2838,Contig143,Contig310,Contig10497,Contig10071,Contig5605,Contig198,Contig3616,	0.00269705	0.0256719
ko04020	Calcium signaling pathway	19	6	13	1028	52	5887	Contig14675,Contig1644,Contig9613,Contig9940,Contig8516,Contig68818,Contig12464,Contig37532,Contig25518,Contig18466,Contig7531,Contig4879,Contig13473,Contig26065,Contig5118,Contig6584,Contig88894,Contig27343,Contig4950,	Contig1644,Contig8516,Contig68818,Contig37532,Contig88894,Contig27343,	Contig14675,Contig9613,Contig9940,Contig12464,Contig25518,Contig18466,Contig7531,Contig4879,Contig13473,Contig26065,Contig5118,Contig6584,Contig4950,	0.00250326	0.0257335
ko05031	Amphetamine addiction	18	6	12	1028	43	5887	Contig14675,Contig1644,Contig3421,Contig9613,Contig9940,Contig8516,Contig68818,Contig12464,Contig37532,Contig25518,Contig7531,Contig4879,Contig1470,Contig13473,Contig26065,Contig5118,Contig7521,Contig88894,	Contig1644,Contig3421,Contig8516,Contig68818,Contig37532,Contig88894,	Contig14675,Contig9613,Contig9940,Contig12464,Contig25518,Contig7531,Contig4879,Contig1470,Contig13473,Contig26065,Contig5118,Contig7521,	0.000660718	0.0141504
ko00830	Retinol metabolism	16	9	7	1028	33	5887	Contig16466,Contig16429,Contig11000,Contig4812,Contig10045,Contig13902,Contig4277,Contig16568,Contig8808,Contig4278,Contig4279,Contig20973,Contig13706,Contig8844,Contig32465,Contig6334,	Contig16466,Contig13902,Contig4277,Contig16568,Contig4278,Contig4279,Contig20973,Contig13706,Contig32465,	Contig16429,Contig11000,Contig4812,Contig10045,Contig8808,Contig8844,Contig6334,	0.000234799	0.0075429
ko05169	Epstein-Barr virus infection	16	3	13	1028	185	5887	Contig7000,Contig687,Contig28279,Contig959,Contig10858,Contig9464,Contig12828,Contig3863,Contig8409,Contig6564,Contig10347,Contig37606,Contig37066,Contig561,Contig3556,Contig2939,	Contig28279,Contig959,Contig10347,	Contig7000,Contig687,Contig10858,Contig9464,Contig12828,Contig3863,Contig8409,Contig6564,Contig37606,Contig37066,Contig561,Contig3556,Contig2939,	0.00266106	0.0263035
ko03013	RNA transport	15	1	14	1028	195	5887	Contig7000,Contig11002,Contig4988,Contig1165,Contig687,Contig7184,Contig366,Contig372,Contig6283,Contig3556,Contig6298,Contig2939,Contig3023,Contig1863,Contig17751,	Contig366,	Contig7000,Contig11002,Contig4988,Contig1165,Contig687,Contig7184,Contig372,Contig6283,Contig3556,Contig6298,Contig2939,Contig3023,Contig1863,Contig17751,	0.000483634	0.0138104
ko04971	Gastric acid secretion	13	5	8	1028	30	5887	Contig1644,Contig9613,Contig8516,Contig68818,Contig12464,Contig37532,Contig7531,Contig4879,Contig13473,Contig26065,Contig5118,Contig88894,Contig10092,	Contig1644,Contig8516,Contig68818,Contig37532,Contig88894,	Contig9613,Contig12464,Contig7531,Contig4879,Contig13473,Contig26065,Contig5118,Contig10092,	0.00225593	0.0252076
ko04970	Salivary secretion	12	5	7	1028	29	5887	Contig1644,Contig9613,Contig8516,Contig68818,Contig12464,Contig37532,Contig7531,Contig4879,Contig13473,Contig26065,Contig5118,Contig88894,	Contig1644,Contig8516,Contig68818,Contig37532,Contig88894,	Contig9613,Contig12464,Contig7531,Contig4879,Contig13473,Contig26065,Contig5118,	0.00466473	0.0352599
ko00196	Photosynthesis - antenna proteins	12	0	12	1028	14	5887	Contig565,Contig139,Contig601,Contig70,Contig9297,First_Contig17,Contig135,Contig392,Contig2352,Contig189,Contig299,Contig592,	-	Contig565,Contig139,Contig601,Contig70,Contig9297,First_Contig17,Contig135,Contig392,Contig2352,Contig189,Contig299,Contig592,	3.98301e-06	0.000255909
ko04973	Carbohydrate digestion and absorption	7	4	3	1028	13	5887	Contig9989,Contig4452,Contig8490,Contig9215,Contig12679,Contig8580,Contig7410,	Contig8490,Contig9215,Contig8580,Contig7410,	Contig9989,Contig4452,Contig12679,	0.00487987	0.0358322
ko05164	Influenza A	7	2	5	1028	119	5887	Contig959,Contig6283,Contig3863,Contig8409,Contig5229,Contig10347,Contig561,	Contig959,Contig10347,	Contig6283,Contig3863,Contig8409,Contig5229,Contig561,	0.000994126	0.0170327
ko04111	Cell cycle - yeast	7	0	7	1028	119	5887	Contig25926,Contig1225,Contig7809,Contig53775,Contig1473,Contig4256,Contig1474,	-	Contig25926,Contig1225,Contig7809,Contig53775,Contig1473,Contig4256,Contig1474,	0.000994126	0.0170327
ko01051	Biosynthesis of ansamycins	6	0	6	1028	8	5887	Contig699,Contig593,Contig82,Contig81,First_Contig21,Contig273,	-	Contig699,Contig593,Contig82,Contig81,First_Contig21,Contig273,	0.00125216	0.0189297
ko03420	Nucleotide excision repair	5	1	4	1028	84	5887	Contig1323,Contig11090,Contig33252,Contig2529,Contig2054,	Contig33252,	Contig1323,Contig11090,Contig2529,Contig2054,	0.0072876	0.0492872
ko04113	Meiosis - yeast	4	1	3	1028	88	5887	Contig3421,Contig1470,Contig7809,Contig7521,	Contig3421,	Contig1470,Contig7809,Contig7521,	0.00136845	0.0195384
ko05206	MicroRNAs in cancer	4	0	4	1028	114	5887	Contig4862,Contig26065,Contig8409,Contig5229,	-	Contig4862,Contig26065,Contig8409,Contig5229,	4.06941e-05	0.00209168
ko03460	Fanconi anemia pathway	2	0	2	1028	74	5887	Contig11090,Contig2054,	-	Contig11090,Contig2054,	0.00049929	0.0116652
ko03440	Homologous recombination	2	0	2	1028	71	5887	Contig11090,Contig2054,	-	Contig11090,Contig2054,	0.000777339	0.0153674
ko02010	ABC transporters	1	0	1	1028	62	5887	Contig4862,	-	Contig4862,	0.000487787	0.0125361
ko04115	p53 signaling pathway	1	0	1	1028	51	5887	Contig10858,	-	Contig10858,	0.00274874	0.0252295

## Sheet: E-VS-D
pathway_ID	PATHWAY_DES	diff_gene_in_this_pathway	UP_GENES	DOWN_GENES	diff_gene_in_all_pathway	all_gene_in_this_pathway	all_gene_in_all_pathway	all_gene_list	gene_UP_list	gene_DOWN_list	Pvalue	FDR
ko01100	Metabolic pathways	184	55	129	328	2193	5887	Contig148,Contig699,Contig15725,Contig8625,Contig34154,Contig15466,Contig27041,Contig16466,Contig8547,Contig2561,Contig729,Contig30563,Contig7830,Contig77052,Contig14895,Contig9585,Contig15337,Contig9310,Contig8417,Contig92134,Contig10204,Contig5609,Contig6260,Contig268,Contig3459,Contig16430,Contig122,Contig13255,Contig8535,Contig19678,Contig13894,Contig22805,Contig646,Contig8990,Contig10495,Con…	Contig699,Contig15725,Contig8625,Contig8547,Contig30563,Contig92134,Contig10204,Contig5609,Contig268,Contig122,Contig10495,Contig4528,Contig82,Contig105599,Contig601,Contig70,Contig11113,Contig35073,Contig9025,Contig56,Contig3014,Contig11975,Contig9522,Contig2064,Contig12052,Contig569,Contig3418,Contig9573,Contig19270,Contig3070,Contig1142,Contig670,Contig2352,Contig8103,Contig5810,Contig118,Cont…	Contig148,Contig34154,Contig15466,Contig27041,Contig16466,Contig2561,Contig729,Contig7830,Contig77052,Contig14895,Contig9585,Contig15337,Contig9310,Contig8417,Contig6260,Contig3459,Contig16430,Contig13255,Contig8535,Contig19678,Contig13894,Contig22805,Contig646,Contig8990,Contig4946,Contig11815,Contig6336,Contig2526,Contig1334,Contig645,Contig40184,Contig16150,Contig12416,Contig6348,Contig15843,C…	1.23049e-05	0.00040196
ko01110	Biosynthesis of secondary metabolites	124	22	102	328	1211	5887	Contig148,Contig699,Contig34154,Contig15466,Contig16466,Contig729,Contig77052,Contig92134,Contig5609,Contig6260,Contig268,Contig3459,Contig16430,Contig98,First_Contig583,Contig13255,Contig8535,Contig13894,Contig22805,Contig15943,Contig646,Contig2197,Contig8990,Contig24207,Contig82,Contig4946,Contig105599,Contig11815,Contig6336,Contig2526,Contig1334,Contig645,Contig16150,Contig6348,Contig52326,Con…	Contig699,Contig92134,Contig5609,Contig268,Contig98,Contig24207,Contig82,Contig105599,Contig52326,Contig11113,Contig56,Contig11975,Contig10309,Contig569,Contig670,Contig8103,Contig2362,Contig631,Contig2559,Contig13938,Contig198,Contig570,	Contig148,Contig34154,Contig15466,Contig16466,Contig729,Contig77052,Contig6260,Contig3459,Contig16430,First_Contig583,Contig13255,Contig8535,Contig13894,Contig22805,Contig15943,Contig646,Contig2197,Contig8990,Contig4946,Contig11815,Contig6336,Contig2526,Contig1334,Contig645,Contig16150,Contig6348,Contig15843,Contig4101,Contig3085,Contig3472,Contig1691,Contig6205,Contig6625,Contig10868,Contig41,Co…	3.13473e-08	6.14407e-06
ko01120	Microbial metabolism in diverse environments	50	16	34	328	438	5887	Contig699,Contig34154,Contig27041,Contig16466,Contig14895,Contig6260,Contig268,Contig16430,Contig122,First_Contig583,Contig82,Contig34211,Contig11815,Contig1334,Contig6348,Contig1691,Contig56,Contig11975,Contig13673,Contig3092,Contig2086,Contig7218,Contig16568,Contig7668,Contig5,Contig9602,Contig1810,Contig8931,Contig8783,Contig1142,Contig3599,Contig2122,Contig670,Contig15831,Contig8103,Contig137…	Contig699,Contig268,Contig122,Contig82,Contig34211,Contig56,Contig11975,Contig5,Contig1142,Contig670,Contig8103,Contig118,Contig2362,Contig6686,Contig13938,Contig3598,	Contig34154,Contig27041,Contig16466,Contig14895,Contig6260,Contig16430,First_Contig583,Contig11815,Contig1334,Contig6348,Contig1691,Contig13673,Contig3092,Contig2086,Contig7218,Contig16568,Contig7668,Contig9602,Contig1810,Contig8931,Contig8783,Contig3599,Contig2122,Contig15831,Contig13706,Contig1076,Contig40205,Contig26378,Contig6007,Contig23218,Contig10737,Contig4593,Contig506,Contig1630,	9.93777e-06	0.00038956
ko01200	Carbon metabolism	36	9	27	328	265	5887	Contig699,Contig34154,Contig27041,Contig16466,Contig14895,Contig268,Contig16430,Contig122,Contig13255,Contig82,Contig11815,Contig6348,Contig1691,Contig6205,Contig56,Contig13673,Contig2086,Contig16568,Contig7668,Contig7358,Contig1810,Contig8783,Contig1142,Contig3599,Contig2122,Contig15831,Contig118,Contig1076,Contig40205,Contig26378,Contig6007,Contig23218,Contig506,Contig739,Contig3598,Contig1630,	Contig699,Contig268,Contig122,Contig82,Contig56,Contig1142,Contig118,Contig739,Contig3598,	Contig34154,Contig27041,Contig16466,Contig14895,Contig16430,Contig13255,Contig11815,Contig6348,Contig1691,Contig6205,Contig13673,Contig2086,Contig16568,Contig7668,Contig7358,Contig1810,Contig8783,Contig3599,Contig2122,Contig15831,Contig1076,Contig40205,Contig26378,Contig6007,Contig23218,Contig506,Contig1630,	3.55046e-06	0.000173972
ko01230	Biosynthesis of amino acids	27	4	23	328	272	5887	Contig699,Contig34154,Contig27041,Contig729,Contig14895,Contig13255,Contig82,Contig11815,Contig3472,Contig56,Contig504,Contig2086,Contig7668,Contig10055,Contig1105,Contig1810,Contig2122,Contig17101,Contig15831,Contig953,Contig12396,Contig26378,Contig6007,Contig23218,Contig631,Contig2210,Contig1630,	Contig699,Contig82,Contig56,Contig631,	Contig34154,Contig27041,Contig729,Contig14895,Contig13255,Contig11815,Contig3472,Contig504,Contig2086,Contig7668,Contig10055,Contig1105,Contig1810,Contig2122,Contig17101,Contig15831,Contig953,Contig12396,Contig26378,Contig6007,Contig23218,Contig2210,Contig1630,	0.00521409	0.0425818
ko00010	Glycolysis / Gluconeogenesis	26	2	24	328	156	5887	Contig34154,Contig15466,Contig16466,Contig16430,First_Contig583,Contig11815,Contig6348,Contig56,Contig15465,Contig13673,Contig2086,Contig16568,Contig7668,Contig1810,Contig2122,Contig3968,Contig15831,Contig7397,Contig8103,Contig13706,Contig40205,Contig6007,Contig23218,Contig4593,Contig506,Contig1630,	Contig56,Contig8103,	Contig34154,Contig15466,Contig16466,Contig16430,First_Contig583,Contig11815,Contig6348,Contig15465,Contig13673,Contig2086,Contig16568,Contig7668,Contig1810,Contig2122,Contig3968,Contig15831,Contig7397,Contig13706,Contig40205,Contig6007,Contig23218,Contig4593,Contig506,Contig1630,	1.71002e-06	0.000111722
ko00710	Carbon fixation in photosynthetic organisms	23	12	11	328	204	5887	Contig699,Contig2561,Contig14708,Contig122,Contig68818,Contig13255,Contig82,Contig37532,First_Contig293,Contig56,Contig19411,Contig7133,Contig7668,Contig15013,Contig1810,Contig1142,Contig3599,Contig21036,Contig118,Contig1076,Contig40205,Contig6686,Contig3598,	Contig699,Contig14708,Contig122,Contig68818,Contig82,Contig37532,First_Contig293,Contig56,Contig1142,Contig118,Contig6686,Contig3598,	Contig2561,Contig13255,Contig19411,Contig7133,Contig7668,Contig15013,Contig1810,Contig3599,Contig21036,Contig1076,Contig40205,	0.00188655	0.0231102
ko00190	Oxidative phosphorylation	22	10	12	328	147	5887	Contig15725,Contig8625,Contig2561,Contig30563,Contig9310,Contig19678,Contig10495,Contig6205,Contig35073,Contig12052,Contig4079,Contig28342,Contig7358,Contig9573,Contig19270,Contig3851,Contig8020,Contig5337,Contig11187,Contig483,Contig5314,Contig15136,	Contig15725,Contig8625,Contig30563,Contig10495,Contig35073,Contig12052,Contig9573,Contig19270,Contig11187,Contig483,	Contig2561,Contig9310,Contig19678,Contig6205,Contig4079,Contig28342,Contig7358,Contig3851,Contig8020,Contig5337,Contig5314,Contig15136,	4.66102e-05	0.00130508
ko00941	Flavonoid biosynthesis	21	0	21	328	88	5887	Contig148,Contig3459,Contig646,Contig2197,Contig4946,Contig2526,Contig645,Contig16150,Contig3085,Contig41,Contig29006,Contig647,Contig64,Contig852,Contig6385,First_Contig285,Contig7589,Contig648,Contig8143,Contig45,Contig30683,	-	Contig148,Contig3459,Contig646,Contig2197,Contig4946,Contig2526,Contig645,Contig16150,Contig3085,Contig41,Contig29006,Contig647,Contig64,Contig852,Contig6385,First_Contig285,Contig7589,Contig648,Contig8143,Contig45,Contig30683,	4.12509e-08	4.04258e-06
ko00020	Citrate cycle (TCA cycle)	19	0	19	328	124	5887	Contig2561,Contig9952,Contig1280,Contig6260,Contig7822,Contig1334,Contig6348,Contig31742,Contig1691,Contig6205,Contig17070,Contig6166,Contig4079,Contig7358,Contig3851,Contig8020,Contig1076,Contig40205,Contig506,	-	Contig2561,Contig9952,Contig1280,Contig6260,Contig7822,Contig1334,Contig6348,Contig31742,Contig1691,Contig6205,Contig17070,Contig6166,Contig4079,Contig7358,Contig3851,Contig8020,Contig1076,Contig40205,Contig506,	9.8571e-05	0.00214666
ko00270	Cysteine and methionine metabolism	15	2	13	328	97	5887	Contig27041,Contig13255,Contig105599,Contig3472,Contig96649,Contig2554,Contig11965,Contig21626,Contig1076,Contig11966,Contig26378,Contig6339,Contig16379,Contig631,Contig11893,	Contig105599,Contig631,	Contig27041,Contig13255,Contig3472,Contig96649,Contig2554,Contig11965,Contig21626,Contig1076,Contig11966,Contig26378,Contig6339,Contig16379,Contig11893,	0.000399253	0.00711396
ko00680	Methane metabolism	14	2	12	328	75	5887	Contig34154,Contig16466,Contig14895,Contig268,Contig16430,Contig11815,Contig56,Contig13673,Contig2086,Contig16568,Contig8783,Contig15831,Contig6007,Contig23218,	Contig268,Contig56,	Contig34154,Contig16466,Contig14895,Contig16430,Contig11815,Contig13673,Contig2086,Contig16568,Contig8783,Contig15831,Contig6007,Contig23218,	7.92848e-05	0.00194248
ko04932	Non-alcoholic fatty liver disease (NAFLD)	13	6	7	328	94	5887	Contig15725,Contig9310,Contig10495,Contig6205,Contig35073,Contig28342,Contig15013,Contig7358,Contig9573,Contig19270,Contig11187,Contig11264,Contig15136,	Contig15725,Contig10495,Contig35073,Contig9573,Contig19270,Contig11187,	Contig9310,Contig6205,Contig28342,Contig15013,Contig7358,Contig11264,Contig15136,	0.00246456	0.0241527
ko00592	alpha-Linolenic acid metabolism	10	4	6	328	63	5887	Contig9585,Contig40184,Contig4557,Contig58902,Contig3014,Contig3418,Contig3070,First_Contig817,Contig15183,Contig13517,	Contig3014,Contig3418,Contig3070,Contig13517,	Contig9585,Contig40184,Contig4557,Contig58902,First_Contig817,Contig15183,	0.00230514	0.0251004
ko00350	Tyrosine metabolism	10	0	10	328	60	5887	Contig16466,Contig16430,Contig13255,Contig15843,Contig3472,Contig13673,Contig16568,Contig10055,Contig17101,Contig13706,	-	Contig16466,Contig16430,Contig13255,Contig15843,Contig3472,Contig13673,Contig16568,Contig10055,Contig17101,Contig13706,	0.00157043	0.0219861
ko00400	Phenylalanine, tyrosine and tryptophan biosynthesis	10	0	10	328	61	5887	Contig729,Contig13255,Contig3472,Contig504,Contig10055,Contig1105,Contig17101,Contig953,Contig12396,Contig2210,	-	Contig729,Contig13255,Contig3472,Contig504,Contig10055,Contig1105,Contig17101,Contig953,Contig12396,Contig2210,	0.00178992	0.0233883
ko04712	Circadian rhythm - plant	9	1	8	328	56	5887	Contig17284,Contig3459,Contig4946,Contig15457,Contig13731,Contig6641,Contig38982,Contig7589,Contig8143,	Contig38982,	Contig17284,Contig3459,Contig4946,Contig15457,Contig13731,Contig6641,Contig7589,Contig8143,	0.00319885	0.0284988
ko01220	Degradation of aromatic compounds	8	1	7	328	33	5887	Contig148,Contig16466,Contig16430,Contig3085,Contig13673,Contig16568,Contig8103,Contig13706,	Contig8103,	Contig148,Contig16466,Contig16430,Contig3085,Contig13673,Contig16568,Contig13706,	0.000281146	0.00551046
ko04721	Synaptic vesicle cycle	8	0	8	328	40	5887	Contig2561,Contig11324,Contig4079,Contig3851,Contig2992,Contig5506,Contig8020,Contig1738,	-	Contig2561,Contig11324,Contig4079,Contig3851,Contig2992,Contig5506,Contig8020,Contig1738,	0.00111698	0.0182439
ko04260	Cardiac muscle contraction	7	5	2	328	36	5887	Contig15725,Contig9310,Contig10495,Contig28342,Contig9573,Contig19270,Contig11187,	Contig15725,Contig10495,Contig9573,Contig19270,Contig11187,	Contig9310,Contig28342,	0.00238572	0.0246106
ko00830	Retinol metabolism	6	0	6	328	33	5887	Contig16466,Contig16430,Contig13673,Contig13902,Contig16568,Contig13706,	-	Contig16466,Contig16430,Contig13673,Contig13902,Contig16568,Contig13706,	0.00606891	0.0475802
ko00626	Naphthalene degradation	5	0	5	328	18	5887	Contig16466,Contig16430,Contig13673,Contig16568,Contig13706,	-	Contig16466,Contig16430,Contig13673,Contig16568,Contig13706,	0.00126391	0.0190558
ko00950	Isoquinoline alkaloid biosynthesis	5	0	5	328	20	5887	Contig13255,Contig15843,Contig3472,Contig10055,Contig17101,	-	Contig13255,Contig15843,Contig3472,Contig10055,Contig17101,	0.00216222	0.0249291
ko00196	Photosynthesis - antenna proteins	4	4	0	328	14	5887	Contig601,Contig70,Contig2352,Contig592,	Contig601,Contig70,Contig2352,Contig592,	-	0.00261697	0.0244251
ko04966	Collecting duct acid secretion	4	0	4	328	16	5887	Contig2561,Contig4079,Contig3851,Contig8020,	-	Contig2561,Contig4079,Contig3851,Contig8020,	0.00465233	0.0396459

## Sheet: F-VS-C
pathway_ID	PATHWAY_DES	diff_gene_in_this_pathway	UP_GENES	DOWN_GENES	diff_gene_in_all_pathway	all_gene_in_this_pathway	all_gene_in_all_pathway	all_gene_list	gene_UP_list	gene_DOWN_list	Pvalue	FDR
ko01100	Metabolic pathways	282	11	271	489	2193	5887	Contig4220,Contig148,Contig699,Contig17400,Contig593,Contig801,Contig2863,Contig14580,Contig2905,Contig5223,Contig20179,Contig729,Contig15397,Contig1527,Contig6370,Contig10244,Contig12960,Contig57,Contig77052,Contig360,Contig9585,Contig297,Contig279,Contig9419,Contig9861,Contig4921,Contig5609,Contig16409,First_Contig335,Contig3459,Contig122,Contig7281,Contig6267,Contig10454,Contig1689,Contig572,C…	Contig77052,Contig19794,Contig9573,Contig19270,Contig9177,Contig8580,Contig1142,Contig8810,Contig20966,Contig11187,Contig877,	Contig4220,Contig148,Contig699,Contig17400,Contig593,Contig801,Contig2863,Contig14580,Contig2905,Contig5223,Contig20179,Contig729,Contig15397,Contig1527,Contig6370,Contig10244,Contig12960,Contig57,Contig360,Contig9585,Contig297,Contig279,Contig9419,Contig9861,Contig4921,Contig5609,Contig16409,First_Contig335,Contig3459,Contig122,Contig7281,Contig6267,Contig10454,Contig1689,Contig572,Contig1763,Co…	9.92586e-09	4.98774e-07
ko01110	Biosynthesis of secondary metabolites	201	9	192	489	1211	5887	Contig148,Contig699,Contig593,Contig801,Contig2863,Contig14580,Contig2905,Contig5223,Contig729,Contig10244,Contig77052,Contig360,Contig297,Contig1206,Contig279,Contig9419,Contig2309,Contig5609,First_Contig335,Contig3459,Contig7281,Contig6267,Contig98,Contig10454,Contig1689,First_Contig583,Contig572,Contig1763,Contig16284,Contig2503,Contig2193,Contig3832,Contig3243,Contig2197,Contig149,Contig723,F…	Contig77052,Contig98,First_Contig583,Contig52326,Contig4101,Contig19794,Contig8810,Contig20966,Contig1535,	Contig148,Contig699,Contig593,Contig801,Contig2863,Contig14580,Contig2905,Contig5223,Contig729,Contig10244,Contig360,Contig297,Contig1206,Contig279,Contig9419,Contig2309,Contig5609,First_Contig335,Contig3459,Contig7281,Contig6267,Contig10454,Contig1689,Contig572,Contig1763,Contig16284,Contig2503,Contig2193,Contig3832,Contig3243,Contig2197,Contig149,Contig723,First_Contig117,Contig5754,Contig4868,…	3.82963e-15	7.69757e-13
ko01120	Microbial metabolism in diverse environments	66	2	64	489	438	5887	Contig699,Contig593,Contig801,Contig15397,Contig279,First_Contig335,Contig122,Contig6267,First_Contig583,Contig1065,Contig149,Contig723,Contig5070,Contig461,Contig82,Contig3490,Contig298,Contig16429,Contig1334,Contig11000,Contig4928,Contig965,Contig8734,Contig81,Contig3,Contig10931,Contig3985,Contig17,Contig56,Contig375,Contig7849,Contig2189,Contig7306,Contig695,Contig12660,Contig176,Contig3092,C…	First_Contig583,Contig1142,	Contig699,Contig593,Contig801,Contig15397,Contig279,First_Contig335,Contig122,Contig6267,Contig1065,Contig149,Contig723,Contig5070,Contig461,Contig82,Contig3490,Contig298,Contig16429,Contig1334,Contig11000,Contig4928,Contig965,Contig8734,Contig81,Contig3,Contig10931,Contig3985,Contig17,Contig56,Contig375,Contig7849,Contig2189,Contig7306,Contig695,Contig12660,Contig176,Contig3092,Contig1227,Contig…	1.77882e-05	0.000275033
ko01200	Carbon metabolism	55	1	54	489	265	5887	Contig699,Contig17400,Contig593,Contig801,Contig15397,Contig279,First_Contig335,Contig9139,Contig122,Contig6267,Contig1065,Contig149,Contig723,Contig711,Contig461,Contig82,Contig3490,Contig298,Contig16429,Contig11000,Contig4928,Contig965,Contig81,Contig3,Contig3985,Contig56,Contig375,Contig7849,Contig7306,Contig695,Contig12660,Contig176,Contig700,Contig7358,Contig2879,Contig8808,Contig1824,Contig…	Contig1142,	Contig699,Contig17400,Contig593,Contig801,Contig15397,Contig279,First_Contig335,Contig9139,Contig122,Contig6267,Contig1065,Contig149,Contig723,Contig711,Contig461,Contig82,Contig3490,Contig298,Contig16429,Contig11000,Contig4928,Contig965,Contig81,Contig3,Contig3985,Contig56,Contig375,Contig7849,Contig7306,Contig695,Contig12660,Contig176,Contig700,Contig7358,Contig2879,Contig8808,Contig1824,Contig…	6.18245e-09	4.14224e-07
ko01230	Biosynthesis of amino acids	52	0	52	489	272	5887	Contig699,Contig593,Contig14580,Contig729,Contig10244,First_Contig335,Contig7281,Contig3832,Contig723,Contig461,Contig82,Contig298,Contig2840,Contig4928,Contig965,Contig81,Contig10931,Contig3472,Contig3985,Contig56,Contig375,Contig504,Contig7306,Contig695,Contig12660,Contig176,Contig700,Contig784,Contig2759,Contig1105,Contig1056,Contig2879,Contig20127,Contig13196,Contig1824,Contig143,First_Contig…	-	Contig699,Contig593,Contig14580,Contig729,Contig10244,First_Contig335,Contig7281,Contig3832,Contig723,Contig461,Contig82,Contig298,Contig2840,Contig4928,Contig965,Contig81,Contig10931,Contig3472,Contig3985,Contig56,Contig375,Contig504,Contig7306,Contig695,Contig12660,Contig176,Contig700,Contig784,Contig2759,Contig1105,Contig1056,Contig2879,Contig20127,Contig13196,Contig1824,Contig143,First_Contig…	1.80875e-07	5.1937e-06
ko00710	Carbon fixation in photosynthetic organisms	31	1	30	489	204	5887	Contig699,Contig593,Contig15397,Contig9613,Contig279,Contig8516,Contig122,Contig1065,Contig149,Contig723,Contig334,Contig461,Contig82,Contig3490,Contig965,Contig81,Contig3,Contig56,Contig375,Contig695,Contig17784,Contig700,Contig1824,Contig1142,Contig157,Contig118,First_Contig21,Contig435,Contig3480,Contig273,Contig3845,	Contig1142,	Contig699,Contig593,Contig15397,Contig9613,Contig279,Contig8516,Contig122,Contig1065,Contig149,Contig723,Contig334,Contig461,Contig82,Contig3490,Contig965,Contig81,Contig3,Contig56,Contig375,Contig695,Contig17784,Contig700,Contig1824,Contig157,Contig118,First_Contig21,Contig435,Contig3480,Contig273,Contig3845,	0.0018252	0.0152861
ko00940	Phenylpropanoid biosynthesis	29	1	28	489	184	5887	Contig148,Contig2863,Contig5223,Contig360,First_Contig117,Contig9454,Contig3085,Contig2298,Contig19794,Contig18478,Contig21313,Contig12576,Contig353,Contig560,Contig3135,Contig2531,Contig7174,Contig18931,Contig2183,Contig10654,Contig1442,Contig839,Contig9753,Contig441,Contig5814,Contig25275,Contig83,Contig5813,Contig84,	Contig19794,	Contig148,Contig2863,Contig5223,Contig360,First_Contig117,Contig9454,Contig3085,Contig2298,Contig18478,Contig21313,Contig12576,Contig353,Contig560,Contig3135,Contig2531,Contig7174,Contig18931,Contig2183,Contig10654,Contig1442,Contig839,Contig9753,Contig441,Contig5814,Contig25275,Contig83,Contig5813,Contig84,	0.00143009	0.013688
ko00941	Flavonoid biosynthesis	24	1	23	489	88	5887	Contig148,Contig3459,Contig2503,Contig2197,Contig4946,Contig2526,Contig16150,Contig2375,Contig3085,Contig41,Contig64,Contig852,Contig18931,Contig12402,Contig9651,Contig6385,First_Contig285,Contig9753,Contig441,Contig7589,Contig20966,Contig8143,Contig45,Contig30683,	Contig20966,	Contig148,Contig3459,Contig2503,Contig2197,Contig4946,Contig2526,Contig16150,Contig2375,Contig3085,Contig41,Contig64,Contig852,Contig18931,Contig12402,Contig9651,Contig6385,First_Contig285,Contig9753,Contig441,Contig7589,Contig8143,Contig45,Contig30683,	6.61231e-07	1.66134e-05
ko00010	Glycolysis / Gluconeogenesis	24	1	23	489	156	5887	Contig279,First_Contig583,Contig723,Contig16429,Contig11000,Contig3985,Contig17,Contig56,Contig375,Contig2189,Contig15465,Contig1227,Contig8808,Contig18784,Contig1824,Contig6150,Contig3968,Contig2227,Contig485,Contig2161,Contig8844,Contig435,Contig1727,Contig1630,	First_Contig583,	Contig279,Contig723,Contig16429,Contig11000,Contig3985,Contig17,Contig56,Contig375,Contig2189,Contig15465,Contig1227,Contig8808,Contig18784,Contig1824,Contig6150,Contig3968,Contig2227,Contig485,Contig2161,Contig8844,Contig435,Contig1727,Contig1630,	0.00451996	0.0324468
ko00195	Photosynthesis	23	0	23	489	41	5887	Contig57,Contig226,Contig19856,Contig771,Contig249,First_Contig10,Contig8573,Contig371,Contig2064,Contig490,Contig474,Contig251,Contig1296,Contig246,Contig1104,Contig9500,Contig129,Contig303,Contig73,Contig691,Contig483,Contig52,Contig106,	-	Contig57,Contig226,Contig19856,Contig771,Contig249,First_Contig10,Contig8573,Contig371,Contig2064,Contig490,Contig474,Contig251,Contig1296,Contig246,Contig1104,Contig9500,Contig129,Contig303,Contig73,Contig691,Contig483,Contig52,Contig106,	1.14842e-12	1.15416e-10
ko00860	Porphyrin and chlorophyll metabolism	22	0	22	489	62	5887	Contig2905,Contig9419,Contig10454,Contig1689,Contig572,Contig16284,Contig2193,Contig3243,Contig7187,Contig15190,Contig7375,Contig10934,Contig2266,Contig4224,Contig5149,Contig2555,Contig11444,Contig190,Contig12116,Contig3424,Contig4223,Contig598,	-	Contig2905,Contig9419,Contig10454,Contig1689,Contig572,Contig16284,Contig2193,Contig3243,Contig7187,Contig15190,Contig7375,Contig10934,Contig2266,Contig4224,Contig5149,Contig2555,Contig11444,Contig190,Contig12116,Contig3424,Contig4223,Contig598,	1.88543e-08	7.57944e-07
ko00630	Glyoxylate and dicarboxylate metabolism	21	2	19	489	60	5887	Contig801,Contig15397,Contig9139,Contig98,Contig149,Contig5754,Contig461,Contig298,Contig4928,Contig3,Contig176,Contig14892,Contig1422,Contig2838,Contig143,Contig1142,Contig9544,Contig310,Contig10497,Contig5217,Contig198,	Contig98,Contig1142,	Contig801,Contig15397,Contig9139,Contig149,Contig5754,Contig461,Contig298,Contig4928,Contig3,Contig176,Contig14892,Contig1422,Contig2838,Contig143,Contig9544,Contig310,Contig10497,Contig5217,Contig198,	4.70259e-08	1.57537e-06
ko00030	Pentose phosphate pathway	17	0	17	489	53	5887	Contig699,Contig593,Contig279,Contig6267,Contig82,Contig965,Contig81,Contig56,Contig375,Contig695,Contig12660,Contig700,First_Contig21,Contig6774,Contig435,Contig273,Contig12106,	-	Contig699,Contig593,Contig279,Contig6267,Contig82,Contig965,Contig81,Contig56,Contig375,Contig695,Contig12660,Contig700,First_Contig21,Contig6774,Contig435,Contig273,Contig12106,	2.34536e-06	4.28561e-05
ko00460	Cyanoamino acid metabolism	17	3	14	489	77	5887	Contig2863,Contig5223,Contig77052,Contig298,Contig4928,Contig19794,Contig18478,Contig176,Contig2183,Contig1442,Contig8810,Contig839,Contig9544,Contig5814,Contig83,Contig5813,Contig84,	Contig77052,Contig19794,Contig8810,	Contig2863,Contig5223,Contig298,Contig4928,Contig18478,Contig176,Contig2183,Contig1442,Contig839,Contig9544,Contig5814,Contig83,Contig5813,Contig84,	0.000290226	0.00388903
ko00480	Glutathione metabolism	17	0	17	489	100	5887	Contig6033,First_Contig335,Contig6267,Contig3687,Contig4091,Contig4092,Contig403,Contig7306,Contig4501,Contig3980,Contig11034,Contig11347,Contig2480,Contig7836,Contig1211,Contig19505,Contig11348,	-	Contig6033,First_Contig335,Contig6267,Contig3687,Contig4091,Contig4092,Contig403,Contig7306,Contig4501,Contig3980,Contig11034,Contig11347,Contig2480,Contig7836,Contig1211,Contig19505,Contig11348,	0.00529203	0.0366792
ko00906	Carotenoid biosynthesis	16	0	16	489	50	5887	Contig1838,Contig1763,Contig4868,Contig3270,Contig849,Contig4202,Contig10868,Contig972,Contig17374,Contig2399,Contig2640,Contig1933,Contig4031,Contig8991,Contig11467,Contig1764,	-	Contig1838,Contig1763,Contig4868,Contig3270,Contig849,Contig4202,Contig10868,Contig972,Contig17374,Contig2399,Contig2640,Contig1933,Contig4031,Contig8991,Contig11467,Contig1764,	4.46869e-06	7.48506e-05
ko00260	Glycine, serine and threonine metabolism	15	0	15	489	88	5887	Contig801,Contig5754,Contig711,Contig461,Contig298,Contig4928,Contig504,Contig176,Contig1422,Contig6150,Contig485,Contig9544,Contig10497,Contig5217,Contig739,	-	Contig801,Contig5754,Contig711,Contig461,Contig298,Contig4928,Contig504,Contig176,Contig1422,Contig6150,Contig485,Contig9544,Contig10497,Contig5217,Contig739,	0.00795153	0.044396
ko00980	Metabolism of xenobiotics by cytochrome P450	14	0	14	489	65	5887	Contig6033,Contig4091,Contig16429,Contig11000,Contig4812,Contig4092,Contig4501,Contig8808,Contig11034,Contig2480,Contig2161,Contig8844,Contig7836,Contig1211,	-	Contig6033,Contig4091,Contig16429,Contig11000,Contig4812,Contig4092,Contig4501,Contig8808,Contig11034,Contig2480,Contig2161,Contig8844,Contig7836,Contig1211,	0.00110708	0.0117117
ko05204	Chemical carcinogenesis	14	0	14	489	66	5887	Contig6033,Contig4091,Contig16429,Contig11000,Contig4812,Contig4092,Contig4501,Contig8808,Contig11034,Contig2480,Contig2161,Contig8844,Contig7836,Contig1211,	-	Contig6033,Contig4091,Contig16429,Contig11000,Contig4812,Contig4092,Contig4501,Contig8808,Contig11034,Contig2480,Contig2161,Contig8844,Contig7836,Contig1211,	0.00128831	0.0129475
ko00680	Methane metabolism	14	0	14	489	75	5887	Contig801,Contig279,Contig298,Contig16429,Contig11000,Contig4928,Contig56,Contig375,Contig176,Contig8808,Contig2161,Contig8844,Contig435,Contig9544,	-	Contig801,Contig279,Contig298,Contig16429,Contig11000,Contig4928,Contig56,Contig375,Contig176,Contig8808,Contig2161,Contig8844,Contig435,Contig9544,	0.00437848	0.0325953
ko00982	Drug metabolism - cytochrome P450	13	0	13	489	57	5887	Contig6033,Contig4091,Contig16429,Contig11000,Contig4092,Contig4501,Contig8808,Contig11034,Contig2480,Contig2161,Contig8844,Contig7836,Contig1211,	-	Contig6033,Contig4091,Contig16429,Contig11000,Contig4092,Contig4501,Contig8808,Contig11034,Contig2480,Contig2161,Contig8844,Contig7836,Contig1211,	0.000915262	0.0102204
ko00400	Phenylalanine, tyrosine and tryptophan biosynthesis	13	0	13	489	61	5887	Contig14580,Contig729,Contig10244,Contig7281,Contig3472,Contig504,Contig784,Contig2759,Contig1105,Contig785,Contig12396,Contig2210,Contig7189,	-	Contig14580,Contig729,Contig10244,Contig7281,Contig3472,Contig504,Contig784,Contig2759,Contig1105,Contig785,Contig12396,Contig2210,Contig7189,	0.00173846	0.0151927
ko04110	Cell cycle	12	4	8	489	324	5887	Contig9613,Contig9861,Contig8516,Contig10076,Contig7358,Contig9573,Contig1824,Contig19270,Contig11187,Contig756,Contig877,Contig3845,	Contig9573,Contig19270,Contig11187,Contig877,	Contig9613,Contig9861,Contig8516,Contig10076,Contig7358,Contig1824,Contig756,Contig3845,	0.0026004	0.0201031
ko00196	Photosynthesis - antenna proteins	9	0	9	489	14	5887	Contig565,Contig139,Contig70,Contig9297,Contig135,Contig392,Contig189,Contig299,Contig592,	-	Contig565,Contig139,Contig70,Contig9297,Contig135,Contig392,Contig189,Contig299,Contig592,	9.51627e-07	2.1253e-05
ko00521	Streptomycin biosynthesis	8	0	8	489	36	5887	Contig842,Contig3985,Contig312,Contig13152,Contig1727,Contig9526,Contig13555,Contig1630,	-	Contig842,Contig3985,Contig312,Contig13152,Contig1727,Contig9526,Contig13555,Contig1630,	0.00779644	0.0447738
ko01051	Biosynthesis of ansamycins	7	0	7	489	8	5887	Contig699,Contig593,Contig82,Contig81,Contig700,First_Contig21,Contig273,	-	Contig699,Contig593,Contig82,Contig81,Contig700,First_Contig21,Contig273,	1.11496e-06	2.24106e-05
ko04112	Cell cycle - Caulobacter	7	0	7	489	24	5887	Contig4716,Contig5042,Contig2052,Contig3549,Contig4555,First_Contig82,Contig4839,	-	Contig4716,Contig5042,Contig2052,Contig3549,Contig4555,First_Contig82,Contig4839,	0.0022474	0.0180691
ko03040	Spliceosome	6	0	6	489	239	5887	Contig352,Contig2714,Contig867,Contig7412,Contig561,Contig74,	-	Contig352,Contig2714,Contig867,Contig7412,Contig561,Contig74,	0.000670364	0.00792607
ko00670	One carbon pool by folate	6	0	6	489	22	5887	Contig711,Contig298,Contig4928,Contig176,Contig14892,Contig9544,	-	Contig711,Contig298,Contig4928,Contig176,Contig14892,Contig9544,	0.00577474	0.0386907
ko00626	Naphthalene degradation	5	0	5	489	18	5887	Contig16429,Contig11000,Contig8808,Contig2161,Contig8844,	-	Contig16429,Contig11000,Contig8808,Contig2161,Contig8844,	0.00901268	0.0476724
ko04141	Protein processing in endoplasmic reticulum	3	0	3	489	196	5887	Contig7193,Contig561,Contig74,	-	Contig7193,Contig561,Contig74,	0.000171928	0.00246839
ko05168	Herpes simplex infection	3	0	3	489	163	5887	Contig7521,Contig3076,Contig9138,	-	Contig7521,Contig3076,Contig9138,	0.00150248	0.0137272
ko00966	Glucosinolate biosynthesis	3	0	3	489	7	5887	Contig2309,Contig8106,Contig3318,	-	Contig2309,Contig8106,Contig3318,	0.00610669	0.0383576
ko04111	Cell cycle - yeast	2	0	2	489	119	5887	Contig10076,Contig3076,	-	Contig10076,Contig3076,	0.00638597	0.0388963
ko05206	MicroRNAs in cancer	2	0	2	489	114	5887	Contig4862,Contig4905,	-	Contig4862,Contig4905,	0.00890574	0.0483799
ko04120	Ubiquitin mediated proteolysis	1	0	1	489	133	5887	Contig10076,	-	Contig10076,	0.000416533	0.00523269
ko00340	Histidine metabolism	1	0	1	489	97	5887	Contig1227,	-	Contig1227,	0.0059526	0.0385959
ko00254	Aflatoxin biosynthesis	1	0	1	489	1	5887	Contig172,	-	Contig172,	0.00656717	0.0388236

## Sheet: F-VS-CK
pathway_ID	PATHWAY_DES	diff_gene_in_this_pathway	UP_GENES	DOWN_GENES	diff_gene_in_all_pathway	all_gene_in_this_pathway	all_gene_in_all_pathway	all_gene_list	gene_UP_list	gene_DOWN_list	Pvalue	FDR
ko01110	Biosynthesis of secondary metabolites	243	19	224	955	1211	5887	Contig148,Contig699,Contig1770,Contig15546,Contig34154,Contig2905,Contig5223,Contig729,Contig2104,Contig5967,Contig10244,Contig77052,Contig12348,Contig360,Contig297,Contig17664,Contig1206,Contig78040,Contig2309,Contig5609,Contig15203,Contig6260,First_Contig335,Contig3459,Contig14355,Contig18109,First_Contig1625,Contig7281,Contig98,Contig5826,Contig10454,Contig1689,Contig903,First_Contig583,Contig…	Contig77052,Contig98,First_Contig583,Contig17003,Contig6624,Contig52326,Contig15843,Contig4101,Contig48132,Contig19794,Contig569,Contig8039,Contig670,Contig5666,Contig20967,Contig8810,Contig20966,Contig14567,Contig1535,	Contig148,Contig699,Contig1770,Contig15546,Contig34154,Contig2905,Contig5223,Contig729,Contig2104,Contig5967,Contig10244,Contig12348,Contig360,Contig297,Contig17664,Contig1206,Contig78040,Contig2309,Contig5609,Contig15203,Contig6260,First_Contig335,Contig3459,Contig14355,Contig18109,First_Contig1625,Contig7281,Contig5826,Contig10454,Contig1689,Contig903,Contig16284,Contig2503,Contig2197,Contig119…	0.00341151	0.0463247
ko03010	Ribosome	101	2	99	955	280	5887	Contig3075,Contig501,Contig1579,Contig305,Contig12893,Contig1955,Contig21064,Contig477,Contig3364,First_Contig66,Contig17804,Contig500,Contig5799,Contig9216,Contig2269,Contig11354,Contig6113,Contig539,Contig1822,Contig5697,Contig4661,Contig18677,Contig24190,Contig10849,Contig7596,Contig5720,Contig7502,Contig3670,First_Contig63,Contig25077,Contig1029,Contig981,Contig14001,Contig702,Contig5798,Cont…	Contig986,Contig285,	Contig3075,Contig501,Contig1579,Contig305,Contig12893,Contig1955,Contig21064,Contig477,Contig3364,First_Contig66,Contig17804,Contig500,Contig5799,Contig9216,Contig2269,Contig11354,Contig6113,Contig539,Contig1822,Contig5697,Contig4661,Contig18677,Contig24190,Contig10849,Contig7596,Contig5720,Contig7502,Contig3670,First_Contig63,Contig25077,Contig1029,Contig981,Contig14001,Contig702,Contig5798,Cont…	3.86128e-12	9.96211e-10
ko00240	Pyrimidine metabolism	67	8	59	955	272	5887	Contig30877,Contig9310,Contig2020,Contig9861,Contig962,Contig5290,Contig12981,Contig1191,Contig10495,Contig1601,Contig28279,Contig1294,Contig2933,Contig21830,Contig3665,Contig92,Contig2814,Contig19147,Contig1857,Contig3783,Contig6205,Contig4105,Contig8398,Contig9522,Contig1406,Contig10131,Contig15603,Contig8264,Contig8674,Contig9464,Contig9169,Contig2006,Contig15013,Contig7358,Contig12828,Contig9…	Contig10495,Contig28279,Contig9522,Contig1406,Contig9573,Contig19270,Contig11187,Contig877,	Contig30877,Contig9310,Contig2020,Contig9861,Contig962,Contig5290,Contig12981,Contig1191,Contig1601,Contig1294,Contig2933,Contig21830,Contig3665,Contig92,Contig2814,Contig19147,Contig1857,Contig3783,Contig6205,Contig4105,Contig8398,Contig10131,Contig15603,Contig8264,Contig8674,Contig9464,Contig9169,Contig2006,Contig15013,Contig7358,Contig12828,Contig12977,Contig5963,Contig22960,Contig3315,Contig8…	0.00139685	0.0400431
ko01230	Biosynthesis of amino acids	65	0	65	955	272	5887	Contig699,Contig1770,Contig34154,Contig729,Contig10244,Contig14895,First_Contig335,Contig18109,Contig210,Contig7281,Contig723,Contig4855,Contig461,Contig2840,Contig993,Contig965,Contig81,Contig10931,Contig56,Contig375,Contig9812,Contig735,Contig504,Contig695,Contig176,Contig9161,Contig520,Contig2911,Contig700,Contig10055,Contig2759,Contig1105,Contig1056,Contig2879,Contig5481,Contig20127,Contig112…	-	Contig699,Contig1770,Contig34154,Contig729,Contig10244,Contig14895,First_Contig335,Contig18109,Contig210,Contig7281,Contig723,Contig4855,Contig461,Contig2840,Contig993,Contig965,Contig81,Contig10931,Contig56,Contig375,Contig9812,Contig735,Contig504,Contig695,Contig176,Contig9161,Contig520,Contig2911,Contig700,Contig10055,Contig2759,Contig1105,Contig1056,Contig2879,Contig5481,Contig20127,Contig112…	0.00327087	0.0496402
ko00710	Carbon fixation in photosynthetic organisms	52	1	51	955	204	5887	Contig699,Contig15397,Contig5698,Contig14675,Contig2834,Contig9613,Contig28346,Contig9940,Contig5592,Contig8516,Contig1928,Contig12464,Contig22016,Contig1065,Contig723,Contig334,Contig461,Contig25518,Contig2814,Contig965,Contig81,Contig3,Contig56,Contig375,Contig9812,Contig4879,Contig735,Contig695,Contig18763,Contig13473,Contig10930,Contig700,Contig577,Contig15013,Contig1142,Contig380,Contig5118,…	Contig1142,	Contig699,Contig15397,Contig5698,Contig14675,Contig2834,Contig9613,Contig28346,Contig9940,Contig5592,Contig8516,Contig1928,Contig12464,Contig22016,Contig1065,Contig723,Contig334,Contig461,Contig25518,Contig2814,Contig965,Contig81,Contig3,Contig56,Contig375,Contig9812,Contig4879,Contig735,Contig695,Contig18763,Contig13473,Contig10930,Contig700,Contig577,Contig15013,Contig380,Contig5118,Contig8409,…	0.00217311	0.0431278
ko00190	Oxidative phosphorylation	48	8	40	955	147	5887	Contig4220,Contig8625,Contig30563,Contig9310,Contig2020,Contig9861,Contig19678,Contig1381,Contig10495,Contig7672,Contig771,Contig1294,Contig2933,Contig3665,Contig10873,Contig6205,Contig4105,Contig8398,Contig15603,Contig12124,Contig8264,Contig8674,Contig9169,Contig2006,Contig7358,Contig9573,Contig19270,Contig3851,Contig2828,Contig1104,Contig1889,Contig9076,Contig6535,Contig3078,Contig9962,Contig80…	Contig8625,Contig30563,Contig10495,Contig12124,Contig9573,Contig19270,Contig11187,Contig877,	Contig4220,Contig9310,Contig2020,Contig9861,Contig19678,Contig1381,Contig7672,Contig771,Contig1294,Contig2933,Contig3665,Contig10873,Contig6205,Contig4105,Contig8398,Contig15603,Contig8264,Contig8674,Contig9169,Contig2006,Contig7358,Contig3851,Contig2828,Contig1104,Contig1889,Contig9076,Contig6535,Contig3078,Contig9962,Contig8020,Contig13856,Contig1025,Contig4151,Contig1373,Contig17239,Contig483,…	1.19983e-05	0.00103185
ko04932	Non-alcoholic fatty liver disease (NAFLD)	32	5	27	955	94	5887	Contig9310,Contig2020,Contig9861,Contig10495,Contig1294,Contig2933,Contig3665,Contig2814,Contig6205,Contig4105,Contig10162,Contig8398,Contig15603,Contig8264,Contig8674,Contig9169,Contig2006,Contig15013,Contig7358,Contig9573,Contig19270,Contig9076,Contig3078,Contig13856,Contig4151,Contig17239,Contig11187,Contig15136,Contig877,Contig13295,Contig11550,Contig5513,	Contig10495,Contig9573,Contig19270,Contig11187,Contig877,	Contig9310,Contig2020,Contig9861,Contig1294,Contig2933,Contig3665,Contig2814,Contig6205,Contig4105,Contig10162,Contig8398,Contig15603,Contig8264,Contig8674,Contig9169,Contig2006,Contig15013,Contig7358,Contig9076,Contig3078,Contig13856,Contig4151,Contig17239,Contig15136,Contig13295,Contig11550,Contig5513,	0.000130338	0.00672542
ko00941	Flavonoid biosynthesis	31	3	28	955	88	5887	Contig148,Contig17664,Contig3459,Contig5826,Contig2503,Contig2197,Contig17003,Contig10683,Contig11528,Contig4946,Contig2526,Contig16150,Contig1243,Contig7629,Contig3085,Contig41,Contig64,Contig852,Contig18931,Contig20967,Contig3570,Contig6385,First_Contig285,Contig441,Contig7589,Contig20966,Contig3571,Contig8143,Contig45,Contig11545,Contig30683,	Contig17003,Contig20967,Contig20966,	Contig148,Contig17664,Contig3459,Contig5826,Contig2503,Contig2197,Contig10683,Contig11528,Contig4946,Contig2526,Contig16150,Contig1243,Contig7629,Contig3085,Contig41,Contig64,Contig852,Contig18931,Contig3570,Contig6385,First_Contig285,Contig441,Contig7589,Contig3571,Contig8143,Contig45,Contig11545,Contig30683,	8.79811e-05	0.00567478
ko00195	Photosynthesis	29	0	29	955	41	5887	Contig57,Contig14335,Contig226,Contig19856,Contig771,Contig249,First_Contig10,Contig8573,Contig371,Contig2064,Contig685,Contig490,Contig474,Contig251,Contig22,Contig246,Contig1104,Contig9500,Contig1428,Contig129,Contig303,Contig1025,Contig73,Contig691,Contig483,Contig4725,Contig52,Contig106,Contig95,	-	Contig57,Contig14335,Contig226,Contig19856,Contig771,Contig249,First_Contig10,Contig8573,Contig371,Contig2064,Contig685,Contig490,Contig474,Contig251,Contig22,Contig246,Contig1104,Contig9500,Contig1428,Contig129,Contig303,Contig1025,Contig73,Contig691,Contig483,Contig4725,Contig52,Contig106,Contig95,	8.09732e-11	1.04455e-08
ko05031	Amphetamine addiction	17	1	16	955	43	5887	Contig14675,Contig3421,Contig9613,Contig28346,Contig9940,Contig8516,Contig12464,Contig22016,Contig25518,Contig4879,Contig1470,Contig13473,Contig577,Contig26065,Contig5118,Contig7521,Contig3845,	Contig3421,	Contig14675,Contig9613,Contig28346,Contig9940,Contig8516,Contig12464,Contig22016,Contig25518,Contig4879,Contig1470,Contig13473,Contig577,Contig26065,Contig5118,Contig7521,Contig3845,	0.00074677	0.0275238
ko04075	Plant hormone signal transduction	16	2	14	955	200	5887	Contig1996,Contig35608,Contig14114,Contig15609,Contig7683,Contig19534,Contig3059,Contig20489,Contig8666,Contig7680,Contig14727,Contig11675,Contig2442,Contig3979,Contig15089,Contig19369,	Contig14114,Contig15089,	Contig1996,Contig35608,Contig15609,Contig7683,Contig19534,Contig3059,Contig20489,Contig8666,Contig7680,Contig14727,Contig11675,Contig2442,Contig3979,Contig19369,	0.00249829	0.0460399
ko00590	Arachidonic acid metabolism	14	0	14	955	32	5887	Contig2131,Contig5070,Contig8482,Contig5072,Contig16234,Contig5322,Contig97378,Contig11347,Contig10664,Contig11393,Contig5073,Contig64633,Contig11348,Contig8998,	-	Contig2131,Contig5070,Contig8482,Contig5072,Contig16234,Contig5322,Contig97378,Contig11347,Contig10664,Contig11393,Contig5073,Contig64633,Contig11348,Contig8998,	0.000706413	0.0303758
ko04971	Gastric acid secretion	12	0	12	955	30	5887	Contig9613,Contig28346,Contig8516,Contig12464,Contig22016,Contig4879,Contig13473,Contig577,Contig26065,Contig5118,Contig10092,Contig3845,	-	Contig9613,Contig28346,Contig8516,Contig12464,Contig22016,Contig4879,Contig13473,Contig577,Contig26065,Contig5118,Contig10092,Contig3845,	0.00333712	0.0478321
ko00196	Photosynthesis - antenna proteins	8	0	8	955	14	5887	Contig139,Contig22178,Contig70,Contig9297,Contig135,Contig392,Contig189,Contig299,	-	Contig139,Contig22178,Contig70,Contig9297,Contig135,Contig392,Contig189,Contig299,	0.00120819	0.0389642
ko04111	Cell cycle - yeast	7	0	7	955	119	5887	Contig25926,Contig1225,Contig10076,Contig7809,Contig53775,Contig1473,Contig3076,	-	Contig25926,Contig1225,Contig10076,Contig7809,Contig53775,Contig1473,Contig3076,	0.00265025	0.0455843
ko05206	MicroRNAs in cancer	6	0	6	955	114	5887	Contig4862,Contig26065,Contig8409,Contig5229,Contig17835,Contig5585,	-	Contig4862,Contig26065,Contig8409,Contig5229,Contig17835,Contig5585,	0.00158953	0.0372816
ko00903	Limonene and pinene degradation	2	1	1	955	71	5887	Contig2157,Contig670,	Contig670,	Contig2157,	0.0016298	0.0350406
ko00363	Bisphenol degradation	1	1	0	955	59	5887	Contig670,	Contig670,	-	0.00151821	0.0391697

## Sheet: F-VS-D
pathway_ID	PATHWAY_DES	diff_gene_in_this_pathway	UP_GENES	DOWN_GENES	diff_gene_in_all_pathway	all_gene_in_this_pathway	all_gene_in_all_pathway	all_gene_list	gene_UP_list	gene_DOWN_list	Pvalue	FDR
ko01100	Metabolic pathways	497	107	390	1084	2193	5887	Contig4220,Contig148,Contig25414,Contig699,Contig15725,Contig9978,Contig47377,Contig767,Contig8625,Contig17400,Contig4356,Contig34154,Contig15251,Contig15466,Contig27041,Contig3617,Contig16466,Contig11974,Contig593,Contig801,Contig2561,Contig54493,Contig729,Contig30563,Contig5967,Contig15397,Contig1527,Contig9157,Contig7830,Contig6601,Contig57,Contig43565,Contig77052,Contig15317,Contig14895,Conti…	Contig699,Contig15725,Contig767,Contig8625,Contig3617,Contig593,Contig801,Contig30563,Contig5967,Contig9157,Contig6601,Contig57,Contig279,Contig14570,Contig268,Contig122,Contig572,Contig1763,Contig698,Contig4452,Contig737,Contig11806,Contig6526,Contig226,Contig3243,Contig1065,Contig10495,Contig17003,Contig9039,Contig82,Contig2154,Contig3490,Contig28626,Contig4028,Contig601,Contig4202,Contig249,Co…	Contig4220,Contig148,Contig25414,Contig9978,Contig47377,Contig17400,Contig4356,Contig34154,Contig15251,Contig15466,Contig27041,Contig16466,Contig11974,Contig2561,Contig54493,Contig729,Contig15397,Contig1527,Contig7830,Contig43565,Contig77052,Contig15317,Contig14895,Contig9585,Contig15337,Contig3623,Contig9310,Contig17664,Contig2545,Contig10034,Contig2020,Contig9861,Contig16366,Contig6180,Contig26…	0.000146333	0.00287037
ko01110	Biosynthesis of secondary metabolites	283	60	223	1084	1211	5887	Contig148,Contig25414,Contig699,Contig767,Contig34154,Contig15466,Contig16466,Contig11974,Contig593,Contig801,Contig54493,Contig729,Contig5967,Contig9157,Contig18890,Contig6601,Contig77052,Contig15317,Contig3623,Contig17664,Contig1206,Contig279,Contig14570,Contig2622,Contig15203,Contig6260,First_Contig335,Contig268,Contig3459,Contig16430,Contig6267,Contig98,Contig9032,First_Contig583,Contig572,Co…	Contig699,Contig767,Contig593,Contig801,Contig5967,Contig9157,Contig6601,Contig279,Contig14570,Contig268,Contig98,Contig572,Contig1763,Contig698,Contig11806,Contig6526,Contig2503,Contig3243,Contig17003,Contig9039,Contig82,Contig2332,Contig28626,Contig4028,Contig4202,Contig7629,Contig12460,Contig7162,Contig9179,Contig3229,Contig56,Contig11975,Contig4175,Contig569,Contig2266,Contig581,Contig343,Con…	Contig148,Contig25414,Contig34154,Contig15466,Contig16466,Contig11974,Contig54493,Contig729,Contig18890,Contig77052,Contig15317,Contig3623,Contig17664,Contig1206,Contig2622,Contig15203,Contig6260,First_Contig335,Contig3459,Contig16430,Contig6267,Contig9032,First_Contig583,Contig17022,Contig13255,Contig8535,Contig13894,Contig22805,Contig1396,Contig15943,Contig646,Contig2197,Contig8990,Contig10336,…	0.000439134	0.00622107
ko01120	Microbial metabolism in diverse environments	142	30	112	1084	438	5887	Contig25414,Contig699,Contig34154,Contig27041,Contig16466,Contig11974,Contig593,Contig801,Contig54493,Contig15397,Contig6601,Contig14895,Contig279,Contig14570,Contig2622,Contig6260,First_Contig335,Contig268,Contig210,Contig16430,Contig122,Contig31918,Contig6267,Contig9032,First_Contig583,Contig4649,Contig6526,Contig1396,Contig1065,Contig15419,Contig10336,Contig82,Contig3490,Contig25154,Contig1802…	Contig699,Contig593,Contig801,Contig6601,Contig279,Contig14570,Contig268,Contig122,Contig6526,Contig1065,Contig82,Contig3490,Contig28626,Contig3,Contig56,Contig11975,Contig5,Contig143,Contig1142,Contig32612,Contig2157,Contig3543,Contig8103,Contig157,Contig118,First_Contig21,Contig2362,Contig435,Contig6686,Contig13938,	Contig25414,Contig34154,Contig27041,Contig16466,Contig11974,Contig54493,Contig15397,Contig14895,Contig2622,Contig6260,First_Contig335,Contig210,Contig16430,Contig31918,Contig6267,Contig9032,First_Contig583,Contig4649,Contig1396,Contig15419,Contig10336,Contig25154,Contig1802,Contig1321,Contig11815,Contig3370,Contig12002,Contig1334,Contig1002,Contig6348,Contig33687,Contig1779,Contig21219,Contig3874…	2.65784e-09	3.38874e-07
ko01200	Carbon metabolism	103	18	85	1084	265	5887	Contig699,Contig17400,Contig34154,Contig27041,Contig16466,Contig593,Contig801,Contig15397,Contig14895,Contig279,Contig2622,First_Contig335,Contig268,Contig210,Contig16430,Contig122,Contig31918,Contig6267,Contig9032,Contig13255,Contig1065,Contig15419,Contig82,Contig3714,Contig3490,Contig25154,Contig1802,Contig1321,Contig11815,Contig3370,Contig5557,Contig6348,Contig1779,Contig21219,Contig3874,Conti…	Contig699,Contig593,Contig801,Contig279,Contig268,Contig122,Contig1065,Contig82,Contig3490,Contig3,Contig56,Contig1142,Contig32612,Contig157,Contig118,First_Contig21,Contig435,Contig739,	Contig17400,Contig34154,Contig27041,Contig16466,Contig15397,Contig14895,Contig2622,First_Contig335,Contig210,Contig16430,Contig31918,Contig6267,Contig9032,Contig13255,Contig15419,Contig3714,Contig25154,Contig1802,Contig1321,Contig11815,Contig3370,Contig5557,Contig6348,Contig1779,Contig21219,Contig3874,Contig1691,Contig6205,Contig9812,Contig14357,Contig8342,Contig12660,Contig13673,Contig4836,Conti…	3.55791e-11	9.07268e-09
ko01230	Biosynthesis of amino acids	85	6	79	1084	272	5887	Contig699,Contig34154,Contig27041,Contig593,Contig729,Contig15317,Contig14895,Contig3623,Contig2622,First_Contig335,Contig210,Contig13255,Contig15419,Contig82,Contig3714,Contig25154,Contig1802,Contig11815,Contig20441,Contig21219,Contig3874,Contig3472,Contig56,Contig9812,Contig14357,Contig504,Contig22121,Contig12660,Contig5471,Contig4836,Contig9161,Contig2086,Contig4338,Contig520,Contig5206,Contig…	Contig699,Contig593,Contig82,Contig56,Contig143,First_Contig21,	Contig34154,Contig27041,Contig729,Contig15317,Contig14895,Contig3623,Contig2622,First_Contig335,Contig210,Contig13255,Contig15419,Contig3714,Contig25154,Contig1802,Contig11815,Contig20441,Contig21219,Contig3874,Contig3472,Contig9812,Contig14357,Contig504,Contig22121,Contig12660,Contig5471,Contig4836,Contig9161,Contig2086,Contig4338,Contig520,Contig5206,Contig3622,Contig5089,Contig3130,Contig13198…	9.21066e-06	0.000335531
ko00710	Carbon fixation in photosynthetic organisms	69	22	47	1084	204	5887	Contig699,Contig9978,Contig593,Contig2561,Contig7024,Contig15397,Contig1644,Contig2834,Contig279,Contig28346,Contig5592,Contig8516,Contig6275,Contig122,Contig18872,Contig68818,Contig13255,Contig22016,Contig1065,Contig334,Contig82,Contig3714,Contig3490,Contig3781,Contig10961,Contig1238,Contig3370,Contig25518,Contig21219,Contig1239,Contig3,Contig56,Contig9812,Contig7531,Contig4879,Contig18763,Conti…	Contig699,Contig593,Contig279,Contig122,Contig1065,Contig82,Contig3490,Contig1238,Contig1239,Contig3,Contig56,Contig7531,Contig4879,Contig2138,Contig1142,Contig157,Contig118,First_Contig21,Contig435,Contig6686,Contig25711,Contig9956,	Contig9978,Contig2561,Contig7024,Contig15397,Contig1644,Contig2834,Contig28346,Contig5592,Contig8516,Contig6275,Contig18872,Contig68818,Contig13255,Contig22016,Contig334,Contig3714,Contig3781,Contig10961,Contig3370,Contig25518,Contig21219,Contig9812,Contig18763,Contig4836,Contig19411,Contig7133,Contig577,Contig7668,Contig59435,Contig15013,Contig10147,Contig1824,Contig27439,Contig1810,Contig3599,C…	4.76035e-06	0.000202315
ko00190	Oxidative phosphorylation	56	10	46	1084	147	5887	Contig4220,Contig15725,Contig9978,Contig8625,Contig2561,Contig30563,Contig9310,Contig10034,Contig2020,Contig9861,Contig4993,Contig19678,Contig1449,Contig10495,Contig7672,Contig3781,Contig1294,Contig2933,Contig4416,Contig10873,Contig6205,Contig4105,Contig6523,Contig1492,Contig8398,Contig12124,Contig2148,Contig4079,Contig3394,Contig3639,Contig28342,Contig9169,Contig7358,Contig10147,Contig9573,Conti…	Contig15725,Contig8625,Contig30563,Contig10495,Contig12124,Contig3639,Contig9573,Contig19270,Contig11187,Contig483,	Contig4220,Contig9978,Contig2561,Contig9310,Contig10034,Contig2020,Contig9861,Contig4993,Contig19678,Contig1449,Contig7672,Contig3781,Contig1294,Contig2933,Contig4416,Contig10873,Contig6205,Contig4105,Contig6523,Contig1492,Contig8398,Contig2148,Contig4079,Contig3394,Contig28342,Contig9169,Contig7358,Contig10147,Contig3851,Contig2828,Contig1889,Contig9076,Contig9962,Contig8020,Contig13856,Contig53…	1.09631e-06	6.98898e-05
ko00020	Citrate cycle (TCA cycle)	54	0	54	1084	124	5887	Contig4220,Contig9978,Contig2561,Contig11323,Contig9952,Contig11322,Contig1759,Contig2622,Contig836,Contig6260,First_Contig335,Contig9032,Contig2875,Contig3781,Contig1802,Contig4,Contig7822,Contig1334,Contig6348,Contig31742,Contig1779,Contig3874,Contig1691,Contig6205,Contig13998,Contig17070,Contig6166,Contig2148,Contig4079,Contig3394,Contig16305,Contig7358,Contig10147,Contig3851,Contig2828,Contig…	-	Contig4220,Contig9978,Contig2561,Contig11323,Contig9952,Contig11322,Contig1759,Contig2622,Contig836,Contig6260,First_Contig335,Contig9032,Contig2875,Contig3781,Contig1802,Contig4,Contig7822,Contig1334,Contig6348,Contig31742,Contig1779,Contig3874,Contig1691,Contig6205,Contig13998,Contig17070,Contig6166,Contig2148,Contig4079,Contig3394,Contig16305,Contig7358,Contig10147,Contig3851,Contig2828,Contig…	2.73906e-08	2.3282e-06
ko00010	Glycolysis / Gluconeogenesis	49	6	43	1084	156	5887	Contig25414,Contig34154,Contig15466,Contig16466,Contig32496,Contig279,Contig16430,Contig9032,First_Contig583,Contig25154,Contig11815,Contig6348,Contig33687,Contig56,Contig8342,Contig15465,Contig13673,Contig4836,Contig2086,Contig16568,Contig7668,Contig1824,Contig1810,Contig15166,Contig3683,Contig2122,Contig3968,Contig32612,Contig8713,Contig2157,Contig15831,Contig7397,Contig8103,Contig13706,Contig2…	Contig279,Contig56,Contig32612,Contig2157,Contig8103,Contig435,	Contig25414,Contig34154,Contig15466,Contig16466,Contig32496,Contig16430,Contig9032,First_Contig583,Contig25154,Contig11815,Contig6348,Contig33687,Contig8342,Contig15465,Contig13673,Contig4836,Contig2086,Contig16568,Contig7668,Contig1824,Contig1810,Contig15166,Contig3683,Contig2122,Contig3968,Contig8713,Contig15831,Contig7397,Contig13706,Contig20660,Contig4076,Contig1696,Contig5708,Contig61003,Con…	0.000501946	0.00673665
ko00941	Flavonoid biosynthesis	35	10	25	1084	88	5887	Contig148,Contig17664,Contig3459,Contig2503,Contig646,Contig2197,Contig17003,Contig4946,Contig2526,Contig645,Contig16150,Contig4318,Contig1243,Contig7629,Contig3085,Contig7162,Contig41,Contig9179,Contig29006,Contig852,Contig6992,Contig20967,Contig12402,Contig9651,Contig18039,Contig4518,Contig6385,Contig441,Contig7589,Contig648,Contig20966,Contig8143,Contig14341,Contig45,Contig30683,	Contig2503,Contig17003,Contig7629,Contig7162,Contig9179,Contig20967,Contig12402,Contig9651,Contig18039,Contig20966,	Contig148,Contig17664,Contig3459,Contig646,Contig2197,Contig4946,Contig2526,Contig645,Contig16150,Contig4318,Contig1243,Contig3085,Contig41,Contig29006,Contig852,Contig6992,Contig4518,Contig6385,Contig441,Contig7589,Contig648,Contig8143,Contig14341,Contig45,Contig30683,	3.69193e-05	0.000941442
ko04932	Non-alcoholic fatty liver disease (NAFLD)	35	5	30	1084	94	5887	Contig15725,Contig9310,Contig10034,Contig2020,Contig9861,Contig4993,Contig10495,Contig1294,Contig2933,Contig27471,Contig6205,Contig959,Contig4105,Contig8398,Contig27203,Contig3394,Contig28342,Contig9169,Contig15013,Contig7358,Contig9573,Contig19270,Contig41707,Contig9076,Contig12580,Contig13856,Contig9550,Contig4151,Contig17239,Contig11187,Contig756,Contig11264,Contig15136,First_Contig73,Contig13…	Contig15725,Contig10495,Contig9573,Contig19270,Contig11187,	Contig9310,Contig10034,Contig2020,Contig9861,Contig4993,Contig1294,Contig2933,Contig27471,Contig6205,Contig959,Contig4105,Contig8398,Contig27203,Contig3394,Contig28342,Contig9169,Contig15013,Contig7358,Contig41707,Contig9076,Contig12580,Contig13856,Contig9550,Contig4151,Contig17239,Contig756,Contig11264,Contig15136,First_Contig73,Contig13295,	0.000135632	0.00288219
ko04910	Insulin signaling pathway	29	4	25	1084	92	5887	Contig1644,Contig10528,Contig279,Contig28346,Contig13245,Contig8516,Contig6275,Contig68818,Contig22016,Contig18497,Contig10961,Contig959,Contig7531,Contig4879,Contig8342,Contig1470,Contig11866,Contig3969,Contig577,Contig13564,Contig13565,Contig9550,Contig10160,Contig88894,Contig435,Contig13141,Contig172,Contig3845,Contig7410,	Contig279,Contig7531,Contig4879,Contig435,	Contig1644,Contig10528,Contig28346,Contig13245,Contig8516,Contig6275,Contig68818,Contig22016,Contig18497,Contig10961,Contig959,Contig8342,Contig1470,Contig11866,Contig3969,Contig577,Contig13564,Contig13565,Contig9550,Contig10160,Contig88894,Contig13141,Contig172,Contig3845,Contig7410,	0.00567889	0.0391383
ko00680	Methane metabolism	27	6	21	1084	75	5887	Contig34154,Contig16466,Contig801,Contig14895,Contig279,Contig268,Contig210,Contig16430,Contig31918,Contig25154,Contig11815,Contig3370,Contig56,Contig14357,Contig13673,Contig4836,Contig2086,Contig16568,Contig13198,Contig8783,Contig15166,Contig32612,Contig6464,Contig15831,Contig435,Contig6007,Contig23218,	Contig801,Contig279,Contig268,Contig56,Contig32612,Contig435,	Contig34154,Contig16466,Contig14895,Contig210,Contig16430,Contig31918,Contig25154,Contig11815,Contig3370,Contig14357,Contig13673,Contig4836,Contig2086,Contig16568,Contig13198,Contig8783,Contig15166,Contig6464,Contig15831,Contig6007,Contig23218,	0.00114887	0.0117184
ko03010	Ribosome	27	5	22	1084	280	5887	Contig1955,Contig1277,Contig5799,Contig1822,Contig5697,Contig18677,Contig5720,Contig25077,Contig1029,Contig4429,Contig5798,Contig1957,Contig6900,Contig5570,Contig2740,Contig26457,Contig7931,Contig1483,Contig6861,Contig494,Contig986,Contig823,Contig3590,Contig3132,Contig17080,Contig5696,Contig285,	Contig1277,Contig4429,Contig986,Contig3132,Contig285,	Contig1955,Contig5799,Contig1822,Contig5697,Contig18677,Contig5720,Contig25077,Contig1029,Contig5798,Contig1957,Contig6900,Contig5570,Contig2740,Contig26457,Contig7931,Contig1483,Contig6861,Contig494,Contig823,Contig3590,Contig17080,Contig5696,	0.000332043	0.00498064
ko04020	Calcium signaling pathway	24	4	20	1084	52	5887	Contig1644,Contig28346,Contig8516,Contig6275,Contig18872,Contig68818,Contig22016,Contig10961,Contig25518,Contig92,Contig18466,Contig7531,Contig4879,Contig577,Contig21036,Contig11819,First_Contig9,Contig6584,Contig3487,Contig88894,Contig27343,Contig4402,Contig3845,Contig4950,	Contig18466,Contig7531,Contig4879,Contig4950,	Contig1644,Contig28346,Contig8516,Contig6275,Contig18872,Contig68818,Contig22016,Contig10961,Contig25518,Contig92,Contig577,Contig21036,Contig11819,First_Contig9,Contig6584,Contig3487,Contig88894,Contig27343,Contig4402,Contig3845,	5.33176e-05	0.001236
ko00400	Phenylalanine, tyrosine and tryptophan biosynthesis	22	0	22	1084	61	5887	Contig729,Contig15317,Contig13255,Contig3714,Contig20441,Contig3472,Contig504,Contig22121,Contig9161,Contig5206,Contig3130,Contig10055,Contig1105,Contig17101,Contig953,Contig3593,Contig12396,Contig24724,Contig23900,Contig2210,Contig7189,Contig1477,	-	Contig729,Contig15317,Contig13255,Contig3714,Contig20441,Contig3472,Contig504,Contig22121,Contig9161,Contig5206,Contig3130,Contig10055,Contig1105,Contig17101,Contig953,Contig3593,Contig12396,Contig24724,Contig23900,Contig2210,Contig7189,Contig1477,	0.00292153	0.0225755
ko00630	Glyoxylate and dicarboxylate metabolism	21	9	12	1084	60	5887	Contig801,Contig15397,Contig2622,Contig268,Contig98,Contig1802,Contig3874,Contig3,Contig14357,Contig520,Contig5,Contig143,Contig581,Contig8783,Contig1142,Contig12730,Contig14421,Contig1076,Contig132,Contig5217,Contig198,	Contig801,Contig268,Contig98,Contig3,Contig5,Contig143,Contig581,Contig1142,Contig198,	Contig15397,Contig2622,Contig1802,Contig3874,Contig14357,Contig520,Contig8783,Contig12730,Contig14421,Contig1076,Contig132,Contig5217,	0.00505532	0.0358085
ko00030	Pentose phosphate pathway	21	7	14	1084	53	5887	Contig699,Contig593,Contig279,Contig6267,Contig82,Contig1321,Contig11815,Contig56,Contig9812,Contig12660,Contig4836,Contig59435,Contig3333,Contig4114,Contig15166,First_Contig21,Contig6774,Contig435,Contig23218,Contig273,Contig12106,	Contig699,Contig593,Contig279,Contig82,Contig56,First_Contig21,Contig435,	Contig6267,Contig1321,Contig11815,Contig9812,Contig12660,Contig4836,Contig59435,Contig3333,Contig4114,Contig15166,Contig6774,Contig23218,Contig273,Contig12106,	0.00110692	0.0122724
ko03040	Spliceosome	21	1	20	1084	239	5887	Contig4626,Contig4324,Contig25239,Contig9682,Contig12433,Contig8042,Contig13602,Contig13509,Contig4974,Contig634,Contig867,Contig11905,Contig18388,Contig10347,Contig7687,Contig7973,Contig2211,Contig5834,Contig6917,Contig4978,Contig74,	Contig4978,	Contig4626,Contig4324,Contig25239,Contig9682,Contig12433,Contig8042,Contig13602,Contig13509,Contig4974,Contig634,Contig867,Contig11905,Contig18388,Contig10347,Contig7687,Contig7973,Contig2211,Contig5834,Contig6917,Contig74,	0.000228156	0.00387866
ko00195	Photosynthesis	19	18	1	1084	41	5887	Contig57,Contig226,Contig249,Contig2064,Contig685,Contig490,Contig474,Contig1296,Contig556,Contig129,Contig77,Contig5810,Contig114,Contig691,Contig765,Contig483,Contig52,Contig106,Contig95,	Contig57,Contig226,Contig249,Contig2064,Contig685,Contig490,Contig474,Contig1296,Contig556,Contig129,Contig5810,Contig114,Contig691,Contig765,Contig483,Contig52,Contig106,Contig95,	Contig77,	0.000261279	0.00416413
ko04721	Synaptic vesicle cycle	19	0	19	1084	40	5887	Contig4220,Contig9978,Contig2561,Contig3781,Contig47147,Contig11324,Contig541,Contig2148,Contig4079,Contig10147,Contig3851,Contig2828,Contig2992,Contig5506,Contig8020,Contig8798,Contig27233,Contig1738,Contig5764,	-	Contig4220,Contig9978,Contig2561,Contig3781,Contig47147,Contig11324,Contig541,Contig2148,Contig4079,Contig10147,Contig3851,Contig2828,Contig2992,Contig5506,Contig8020,Contig8798,Contig27233,Contig1738,Contig5764,	0.000189671	0.00345472
ko05031	Amphetamine addiction	16	2	14	1084	43	5887	Contig1644,Contig10528,Contig28346,Contig8516,Contig6275,Contig68818,Contig22016,Contig10961,Contig25518,Contig7531,Contig4879,Contig1470,Contig577,Contig21036,Contig88894,Contig3845,	Contig7531,Contig4879,	Contig1644,Contig10528,Contig28346,Contig8516,Contig6275,Contig68818,Contig22016,Contig10961,Contig25518,Contig1470,Contig577,Contig21036,Contig88894,Contig3845,	0.00703367	0.0448396
ko04150	mTOR signaling pathway	13	0	13	1084	32	5887	Contig13245,Contig9151,Contig10487,Contig17277,Contig12383,Contig11866,First_Contig405,Contig10635,Contig13564,Contig13565,Contig10160,Contig20822,Contig12200,	-	Contig13245,Contig9151,Contig10487,Contig17277,Contig12383,Contig11866,First_Contig405,Contig10635,Contig13564,Contig13565,Contig10160,Contig20822,Contig12200,	0.00643428	0.0431774
ko04740	Olfactory transduction	12	2	10	1084	27	5887	Contig1644,Contig28346,Contig8516,Contig6275,Contig68818,Contig22016,Contig10961,Contig7531,Contig4879,Contig577,Contig88894,Contig3845,	Contig7531,Contig4879,	Contig1644,Contig28346,Contig8516,Contig6275,Contig68818,Contig22016,Contig10961,Contig577,Contig88894,Contig3845,	0.00398481	0.0298861
ko04744	Phototransduction	12	2	10	1084	27	5887	Contig1644,Contig28346,Contig8516,Contig6275,Contig68818,Contig22016,Contig10961,Contig7531,Contig4879,Contig577,Contig88894,Contig3845,	Contig7531,Contig4879,	Contig1644,Contig28346,Contig8516,Contig6275,Contig68818,Contig22016,Contig10961,Contig577,Contig88894,Contig3845,	0.00398481	0.0298861
ko04970	Salivary secretion	12	2	10	1084	29	5887	Contig1644,Contig28346,Contig8516,Contig6275,Contig68818,Contig22016,Contig10961,Contig7531,Contig4879,Contig577,Contig88894,Contig3845,	Contig7531,Contig4879,	Contig1644,Contig28346,Contig8516,Contig6275,Contig68818,Contig22016,Contig10961,Contig577,Contig88894,Contig3845,	0.00722953	0.0449641
ko00196	Photosynthesis - antenna proteins	11	11	0	1084	14	5887	Contig565,Contig139,Contig2154,Contig601,Contig70,First_Contig17,Contig392,Contig2352,Contig189,Contig299,Contig592,	Contig565,Contig139,Contig2154,Contig601,Contig70,First_Contig17,Contig392,Contig2352,Contig189,Contig299,Contig592,	-	3.5528e-05	0.00113245
ko04918	Thyroid hormone synthesis	11	0	11	1084	21	5887	Contig1051,Contig2131,Contig8482,Contig13169,Contig403,Contig9009,Contig6671,Contig5322,Contig11347,Contig11393,Contig11348,	-	Contig1051,Contig2131,Contig8482,Contig13169,Contig403,Contig9009,Contig6671,Contig5322,Contig11347,Contig11393,Contig11348,	0.00142405	0.0134493
ko04966	Collecting duct acid secretion	9	0	9	1084	16	5887	Contig4220,Contig9978,Contig2561,Contig2148,Contig4079,Contig3851,Contig2828,Contig8020,Contig5764,	-	Contig4220,Contig9978,Contig2561,Contig2148,Contig4079,Contig3851,Contig2828,Contig8020,Contig5764,	0.00198286	0.0168543
ko04973	Carbohydrate digestion and absorption	7	1	6	1084	13	5887	Contig4452,Contig8490,Contig10428,Contig8342,Contig9215,Contig8580,Contig7410,	Contig4452,	Contig8490,Contig10428,Contig8342,Contig9215,Contig8580,Contig7410,	0.00669424	0.0437701
ko01051	Biosynthesis of ansamycins	6	4	2	1084	8	5887	Contig699,Contig593,Contig82,Contig59435,First_Contig21,Contig273,	Contig699,Contig593,Contig82,First_Contig21,	Contig59435,Contig273,	0.00169845	0.015468
ko04111	Cell cycle - yeast	5	1	4	1084	119	5887	Contig1225,Contig4282,First_Contig1622,Contig4256,Contig3076,	Contig4256,	Contig1225,Contig4282,First_Contig1622,Contig3076,	3.67622e-05	0.0010416
ko04113	Meiosis - yeast	4	0	4	1084	88	5887	Contig10528,Contig1470,Contig12508,Contig4282,	-	Contig10528,Contig1470,Contig12508,Contig4282,	0.000725653	0.00881151
ko03008	Ribosome biogenesis in eukaryotes	4	0	4	1084	86	5887	Contig687,Contig13731,Contig14692,Contig2939,	-	Contig687,Contig13731,Contig14692,Contig2939,	0.000959173	0.0111177
ko00511	Other glycan degradation	4	0	4	1084	80	5887	Contig15478,Contig44193,Contig3454,Contig36309,	-	Contig15478,Contig44193,Contig3454,Contig36309,	0.00219162	0.0174645
ko05206	MicroRNAs in cancer	3	0	3	1084	114	5887	Contig62119,Contig20822,Contig15276,	-	Contig62119,Contig20822,Contig15276,	3.11374e-06	0.0001588
ko03460	Fanconi anemia pathway	3	0	3	1084	74	5887	Contig13994,Contig9343,Contig2054,	-	Contig13994,Contig9343,Contig2054,	0.001335	0.0130933
ko03440	Homologous recombination	3	0	3	1084	71	5887	Contig9343,Contig2054,Contig9690,	-	Contig9343,Contig2054,Contig9690,	0.00205914	0.0169381
ko00970	Aminoacyl-tRNA biosynthesis	2	2	0	1084	69	5887	Contig737,Contig12206,	Contig737,Contig12206,	-	0.000598445	0.00763017
ko04914	Progesterone-mediated oocyte maturation	2	0	2	1084	65	5887	Contig9151,Contig10635,	-	Contig9151,Contig10635,	0.0011129	0.0118245
ko02010	ABC transporters	2	0	2	1084	62	5887	Contig14095,Contig15276,	-	Contig14095,Contig15276,	0.00176553	0.0155245

## Sheet: F-VS-E
pathway_ID	PATHWAY_DES	diff_gene_in_this_pathway	UP_GENES	DOWN_GENES	diff_gene_in_all_pathway	all_gene_in_this_pathway	all_gene_in_all_pathway	all_gene_list	gene_UP_list	gene_DOWN_list	Pvalue	FDR
ko01100	Metabolic pathways	288	74	214	583	2193	5887	Contig699,Contig767,Contig40741,Contig3617,Contig16466,Contig11974,Contig593,Contig801,Contig8547,Contig5967,Contig41405,Contig1527,Contig7830,Contig77052,Contig14895,Contig9585,Contig8417,Contig92134,Contig10034,Contig279,Contig9419,Contig2020,Contig24081,Contig16366,Contig14570,Contig15203,Contig962,Contig11243,Contig268,Contig210,Contig122,Contig22453,Contig6267,Contig23113,Contig23942,Contig5…	Contig699,Contig767,Contig3617,Contig593,Contig801,Contig5967,Contig8417,Contig279,Contig14570,Contig268,Contig122,Contig572,Contig1763,Contig698,Contig737,Contig6526,Contig226,Contig9039,Contig82,Contig2154,Contig3490,Contig298,Contig3016,Contig601,Contig4202,Contig249,Contig70,Contig4812,Contig12460,Contig3,Contig7162,Contig9179,Contig3229,Contig56,Contig4175,Contig2064,Contig1406,Contig490,Con…	Contig40741,Contig16466,Contig11974,Contig8547,Contig41405,Contig1527,Contig7830,Contig77052,Contig14895,Contig9585,Contig92134,Contig10034,Contig9419,Contig2020,Contig24081,Contig16366,Contig15203,Contig962,Contig11243,Contig210,Contig22453,Contig6267,Contig23113,Contig23942,Contig17022,Contig37251,Contig13255,Contig12981,Contig4649,Contig8490,Contig8535,Contig19678,Contig13894,Contig22805,Conti…	0.000107993	0.00127971
ko01110	Biosynthesis of secondary metabolites	173	44	129	583	1211	5887	Contig699,Contig767,Contig40741,Contig16466,Contig11974,Contig593,Contig801,Contig5967,Contig41405,Contig18890,Contig77052,Contig92134,Contig279,Contig9419,Contig24081,Contig14570,Contig15203,Contig268,Contig22453,Contig6267,Contig98,First_Contig583,Contig572,Contig17022,Contig1763,Contig698,Contig13255,Contig6526,Contig2503,Contig8535,Contig13894,Contig22805,Contig15943,Contig24899,Contig646,Con…	Contig699,Contig767,Contig593,Contig801,Contig5967,Contig279,Contig14570,Contig268,Contig98,Contig572,Contig1763,Contig698,Contig6526,Contig2503,Contig9039,Contig82,Contig298,Contig3016,Contig4202,Contig12460,Contig7162,Contig9179,Contig3229,Contig56,Contig4175,Contig569,Contig1700,Contig2266,Contig2157,Contig3543,Contig548,Contig2640,Contig5666,First_Contig21,Contig12402,Contig9651,Contig18039,C…	Contig40741,Contig16466,Contig11974,Contig41405,Contig18890,Contig77052,Contig92134,Contig9419,Contig24081,Contig15203,Contig22453,Contig6267,First_Contig583,Contig17022,Contig13255,Contig8535,Contig13894,Contig22805,Contig15943,Contig24899,Contig646,Contig24207,Contig10336,Contig3270,Contig3714,First_Contig131,Contig105599,Contig7751,Contig1321,Contig11815,Contig14828,Contig24206,Contig18161,Con…	3.69321e-05	0.000625207
ko01120	Microbial metabolism in diverse environments	71	20	51	583	438	5887	Contig699,Contig16466,Contig11974,Contig593,Contig801,Contig14895,Contig279,Contig14570,Contig268,Contig210,Contig122,Contig22453,Contig6267,First_Contig583,Contig4649,Contig6526,Contig5070,Contig15419,Contig10336,Contig82,Contig3490,Contig298,Contig34211,Contig1321,Contig11815,Contig3370,Contig12002,Contig1002,Contig3874,Contig8734,Contig3,Contig15335,Contig1691,Contig8459,Contig56,Contig13673,C…	Contig699,Contig593,Contig801,Contig279,Contig14570,Contig268,Contig122,Contig6526,Contig82,Contig3490,Contig298,Contig3,Contig56,Contig143,Contig2157,Contig3543,Contig157,Contig118,First_Contig21,Contig435,	Contig16466,Contig11974,Contig14895,Contig210,Contig22453,Contig6267,First_Contig583,Contig4649,Contig5070,Contig15419,Contig10336,Contig34211,Contig1321,Contig11815,Contig3370,Contig12002,Contig1002,Contig3874,Contig8734,Contig15335,Contig1691,Contig8459,Contig13673,Contig32800,Contig16568,Contig13198,Contig7668,Contig671,Contig16785,Contig1810,Contig1142,Contig10061,Contig2293,Contig6464,Contig…	0.000174763	0.00188267
ko01200	Carbon metabolism	49	16	33	583	265	5887	Contig699,Contig16466,Contig593,Contig801,Contig14895,Contig279,Contig268,Contig210,Contig122,Contig6267,Contig13255,Contig15419,Contig82,Contig3714,Contig3490,Contig298,Contig1321,Contig11815,Contig3370,Contig3874,Contig3,Contig1691,Contig6205,Contig56,Contig13673,Contig16568,Contig3394,Contig13198,Contig7668,Contig7358,Contig1810,Contig1142,Contig2293,Contig11144,Contig6464,Contig157,Contig118,…	Contig699,Contig593,Contig801,Contig279,Contig268,Contig122,Contig82,Contig3490,Contig298,Contig3,Contig56,Contig157,Contig118,First_Contig21,Contig435,Contig739,	Contig16466,Contig14895,Contig210,Contig6267,Contig13255,Contig15419,Contig3714,Contig1321,Contig11815,Contig3370,Contig3874,Contig1691,Contig6205,Contig13673,Contig16568,Contig3394,Contig13198,Contig7668,Contig7358,Contig1810,Contig1142,Contig2293,Contig11144,Contig6464,Contig4076,Contig132,Contig5708,Contig40205,Contig26378,First_Contig73,Contig506,Contig7410,Contig3598,	7.81447e-05	0.000974752
ko00710	Carbon fixation in photosynthetic organisms	42	14	28	583	204	5887	Contig699,Contig593,Contig14708,Contig7024,Contig1644,Contig279,Contig28346,Contig5592,Contig8516,Contig6275,Contig122,Contig68818,Contig13255,Contig334,Contig82,Contig3714,Contig3490,Contig29388,Contig10961,Contig37532,Contig3370,Contig3,Contig56,Contig7531,Contig4879,Contig577,Contig7668,Contig15013,Contig1810,Contig1142,Contig25398,Contig157,Contig118,First_Contig21,Contig132,Contig5708,Contig…	Contig699,Contig593,Contig279,Contig122,Contig82,Contig3490,Contig3,Contig56,Contig7531,Contig4879,Contig157,Contig118,First_Contig21,Contig435,	Contig14708,Contig7024,Contig1644,Contig28346,Contig5592,Contig8516,Contig6275,Contig68818,Contig13255,Contig334,Contig3714,Contig29388,Contig10961,Contig37532,Contig3370,Contig577,Contig7668,Contig15013,Contig1810,Contig1142,Contig25398,Contig132,Contig5708,Contig88894,Contig40205,Contig68819,Contig3845,Contig3598,	2.1821e-05	0.000430965
ko04075	Plant hormone signal transduction	35	3	32	583	200	5887	Contig26914,Contig32495,Contig1996,Contig11744,Contig19801,Contig35608,Contig19157,Contig49115,Contig14114,Contig57899,Contig17623,Contig32382,Contig15090,Contig9635,Contig14201,Contig30447,Contig38222,Contig9735,Contig5339,Contig17604,Contig20489,First_Contig846,Contig7680,Contig14816,Contig20156,Contig14727,Contig39851,Contig22932,Contig12733,Contig35845,Contig10014,Contig22933,Contig2442,Conti…	Contig14114,Contig15090,Contig15089,	Contig26914,Contig32495,Contig1996,Contig11744,Contig19801,Contig35608,Contig19157,Contig49115,Contig57899,Contig17623,Contig32382,Contig9635,Contig14201,Contig30447,Contig38222,Contig9735,Contig5339,Contig17604,Contig20489,First_Contig846,Contig7680,Contig14816,Contig20156,Contig14727,Contig39851,Contig22932,Contig12733,Contig35845,Contig10014,Contig22933,Contig2442,Contig19369,	0.00173607	0.0117557
ko00940	Phenylpropanoid biosynthesis	30	7	23	583	184	5887	Contig5967,Contig41405,Contig8535,Contig13894,Contig24899,First_Contig131,Contig3016,Contig4318,Contig1243,Contig12460,Contig19794,Contig21313,Contig844,Contig4175,Contig569,First_Contig147,Contig10937,Contig3204,First_Contig262,Contig7174,Contig5666,Contig10654,Contig441,Contig14994,Contig25275,Contig52609,Contig19855,Contig14567,Contig9625,Contig7468,	Contig5967,Contig3016,Contig12460,Contig4175,Contig569,Contig5666,Contig14567,	Contig41405,Contig8535,Contig13894,Contig24899,First_Contig131,Contig4318,Contig1243,Contig19794,Contig21313,Contig844,First_Contig147,Contig10937,Contig3204,First_Contig262,Contig7174,Contig10654,Contig441,Contig14994,Contig25275,Contig52609,Contig19855,Contig9625,Contig7468,	0.00927093	0.0378829
ko04910	Insulin signaling pathway	23	4	19	583	92	5887	Contig14708,Contig1644,Contig10528,Contig279,Contig28346,Contig8516,Contig6275,Contig68818,Contig18497,Contig29388,Contig10961,Contig37532,Contig959,Contig7531,Contig4879,Contig11866,Contig577,Contig8627,Contig88894,Contig435,Contig68819,Contig3845,Contig7410,	Contig279,Contig7531,Contig4879,Contig435,	Contig14708,Contig1644,Contig10528,Contig28346,Contig8516,Contig6275,Contig68818,Contig18497,Contig29388,Contig10961,Contig37532,Contig959,Contig11866,Contig577,Contig8627,Contig88894,Contig68819,Contig3845,Contig7410,	7.27889e-05	0.000958387
ko04012	ErbB signaling pathway	23	3	20	583	121	5887	Contig14708,Contig1644,Contig28346,Contig5592,Contig8516,Contig6275,Contig68818,Contig98,Contig29388,Contig10961,Contig37532,Contig8611,Contig959,Contig7531,Contig4879,Contig11866,Contig4282,Contig577,Contig15013,Contig25398,Contig88894,Contig68819,Contig3845,	Contig98,Contig7531,Contig4879,	Contig14708,Contig1644,Contig28346,Contig5592,Contig8516,Contig6275,Contig68818,Contig29388,Contig10961,Contig37532,Contig8611,Contig959,Contig11866,Contig4282,Contig577,Contig15013,Contig25398,Contig88894,Contig68819,Contig3845,	0.00332565	0.0183297
ko04722	Neurotrophin signaling pathway	21	2	19	583	104	5887	Contig89185,Contig14708,Contig1644,Contig28346,Contig5592,Contig8516,Contig6275,Contig68818,Contig9151,Contig29388,Contig10961,Contig37532,Contig959,Contig7531,Contig4879,Contig577,Contig10635,Contig25398,Contig88894,Contig68819,Contig3845,	Contig7531,Contig4879,	Contig89185,Contig14708,Contig1644,Contig28346,Contig5592,Contig8516,Contig6275,Contig68818,Contig9151,Contig29388,Contig10961,Contig37532,Contig959,Contig577,Contig10635,Contig25398,Contig88894,Contig68819,Contig3845,	0.00231391	0.0144315
ko00945	Stilbenoid, diarylheptanoid and gingerol biosynthesis	20	3	17	583	101	5887	Contig11974,Contig41405,Contig14570,Contig22453,Contig6526,Contig10336,Contig12002,Contig1002,Contig4318,Contig1243,Contig15335,Contig32800,Contig671,Contig16785,Contig3543,Contig23889,Contig441,Contig10737,Contig52609,Contig20188,	Contig14570,Contig6526,Contig3543,	Contig11974,Contig41405,Contig22453,Contig10336,Contig12002,Contig1002,Contig4318,Contig1243,Contig15335,Contig32800,Contig671,Contig16785,Contig23889,Contig441,Contig10737,Contig52609,Contig20188,	0.0035843	0.0193063
ko04070	Phosphatidylinositol signaling system	20	2	18	583	73	5887	Contig14708,Contig1644,Contig28346,Contig8516,Contig6275,Contig68818,Contig29388,Contig10961,Contig37532,Contig39669,Contig7701,Contig2031,Contig7531,Contig4879,Contig577,Contig3487,Contig88894,Contig15903,Contig68819,Contig3845,	Contig7531,Contig4879,	Contig14708,Contig1644,Contig28346,Contig8516,Contig6275,Contig68818,Contig29388,Contig10961,Contig37532,Contig39669,Contig7701,Contig2031,Contig577,Contig3487,Contig88894,Contig15903,Contig68819,Contig3845,	5.49229e-05	0.000813545
ko00480	Glutathione metabolism	20	0	20	583	100	5887	Contig2131,Contig27553,Contig6267,Contig8482,Contig1321,Contig13746,Contig14934,Contig403,Contig24323,Contig11347,Contig72327,Contig2293,Contig11393,Contig21626,Contig39626,Contig31564,Contig5008,Contig10421,Contig36526,Contig11348,	-	Contig2131,Contig27553,Contig6267,Contig8482,Contig1321,Contig13746,Contig14934,Contig403,Contig24323,Contig11347,Contig72327,Contig2293,Contig11393,Contig21626,Contig39626,Contig31564,Contig5008,Contig10421,Contig36526,Contig11348,	0.00319348	0.0180203
ko04720	Long-term potentiation	19	2	17	583	80	5887	Contig14708,Contig1644,Contig10528,Contig28346,Contig8516,Contig6275,Contig68818,Contig9151,Contig29388,Contig10961,Contig37532,Contig7531,Contig4879,Contig577,Contig15013,Contig10635,Contig88894,Contig68819,Contig3845,	Contig7531,Contig4879,	Contig14708,Contig1644,Contig10528,Contig28346,Contig8516,Contig6275,Contig68818,Contig9151,Contig29388,Contig10961,Contig37532,Contig577,Contig15013,Contig10635,Contig88894,Contig68819,Contig3845,	0.000514202	0.00468715
ko00270	Cysteine and methionine metabolism	19	0	19	583	97	5887	Contig40741,Contig13255,Contig15419,Contig3714,Contig105599,Contig3472,Contig96649,Contig2554,Contig5753,Contig11965,Contig21626,Contig132,Contig11966,Contig26378,Contig1062,Contig631,Contig4625,Contig5559,Contig11893,	-	Contig40741,Contig13255,Contig15419,Contig3714,Contig105599,Contig3472,Contig96649,Contig2554,Contig5753,Contig11965,Contig21626,Contig132,Contig11966,Contig26378,Contig1062,Contig631,Contig4625,Contig5559,Contig11893,	0.00494434	0.0234362
ko04912	GnRH signaling pathway	18	2	16	583	54	5887	Contig89185,Contig14708,Contig1644,Contig28346,Contig8516,Contig6275,Contig68818,Contig29388,Contig10961,Contig37532,Contig7531,Contig4879,Contig577,Contig658,Contig88894,Contig678,Contig68819,Contig3845,	Contig7531,Contig4879,	Contig89185,Contig14708,Contig1644,Contig28346,Contig8516,Contig6275,Contig68818,Contig29388,Contig10961,Contig37532,Contig577,Contig658,Contig88894,Contig678,Contig68819,Contig3845,	8.63695e-06	0.00025587
ko05133	Pertussis	18	2	16	583	59	5887	Contig14708,Contig1644,Contig28346,Contig5592,Contig8516,Contig6275,Contig68818,Contig10933,Contig29388,Contig10961,Contig37532,Contig7531,Contig4879,Contig577,Contig25398,Contig88894,Contig68819,Contig3845,	Contig7531,Contig4879,	Contig14708,Contig1644,Contig28346,Contig5592,Contig8516,Contig6275,Contig68818,Contig10933,Contig29388,Contig10961,Contig37532,Contig577,Contig25398,Contig88894,Contig68819,Contig3845,	2.89305e-05	0.000527426
ko04728	Dopaminergic synapse	18	2	16	583	68	5887	Contig14708,Contig1644,Contig10528,Contig28346,Contig8516,Contig6275,Contig68818,Contig29388,Contig10961,Contig37532,Contig959,Contig7531,Contig4879,Contig4282,Contig577,Contig88894,Contig68819,Contig3845,	Contig7531,Contig4879,	Contig14708,Contig1644,Contig10528,Contig28346,Contig8516,Contig6275,Contig68818,Contig29388,Contig10961,Contig37532,Contig959,Contig4282,Contig577,Contig88894,Contig68819,Contig3845,	0.000183673	0.00189264
ko04915	Estrogen signaling pathway	18	2	16	583	74	5887	Contig14708,Contig1644,Contig28346,Contig8516,Contig6275,Contig68818,Contig29388,Contig10961,Contig37532,Contig7531,Contig4879,Contig634,Contig577,Contig10347,Contig88894,Contig68819,Contig3845,Contig74,	Contig7531,Contig4879,	Contig14708,Contig1644,Contig28346,Contig8516,Contig6275,Contig68818,Contig29388,Contig10961,Contig37532,Contig634,Contig577,Contig10347,Contig88894,Contig68819,Contig3845,Contig74,	0.00052123	0.00457524
ko04020	Calcium signaling pathway	17	2	15	583	52	5887	Contig14708,Contig1644,Contig28346,Contig8516,Contig6275,Contig68818,Contig29388,Contig10961,Contig37532,Contig7531,Contig4879,Contig577,Contig3487,Contig88894,Contig27343,Contig68819,Contig3845,	Contig7531,Contig4879,	Contig14708,Contig1644,Contig28346,Contig8516,Contig6275,Contig68818,Contig29388,Contig10961,Contig37532,Contig577,Contig3487,Contig88894,Contig27343,Contig68819,Contig3845,	1.86977e-05	0.000402851
ko04261	Adrenergic signaling in cardiomyocytes	17	2	15	583	57	5887	Contig14708,Contig1644,Contig10528,Contig28346,Contig8516,Contig6275,Contig68818,Contig29388,Contig10961,Contig37532,Contig7531,Contig4879,Contig4282,Contig577,Contig88894,Contig68819,Contig3845,	Contig7531,Contig4879,	Contig14708,Contig1644,Contig10528,Contig28346,Contig8516,Contig6275,Contig68818,Contig29388,Contig10961,Contig37532,Contig4282,Contig577,Contig88894,Contig68819,Contig3845,	6.0932e-05	0.000849463
ko04014	Ras signaling pathway	17	2	15	583	72	5887	Contig14708,Contig1644,Contig28346,Contig8516,Contig6275,Contig68818,Contig29388,Contig10961,Contig37532,Contig7531,Contig4879,Contig577,Contig658,Contig88894,Contig678,Contig68819,Contig3845,	Contig7531,Contig4879,	Contig14708,Contig1644,Contig28346,Contig8516,Contig6275,Contig68818,Contig29388,Contig10961,Contig37532,Contig577,Contig658,Contig88894,Contig678,Contig68819,Contig3845,	0.0010024	0.00742405
ko00903	Limonene and pinene degradation	16	4	12	583	71	5887	Contig11974,Contig14570,Contig22453,Contig6526,Contig10336,Contig12002,Contig1002,Contig15335,Contig32800,Contig671,Contig16785,Contig2157,Contig3543,Contig23889,Contig10737,Contig20188,	Contig14570,Contig6526,Contig2157,Contig3543,	Contig11974,Contig22453,Contig10336,Contig12002,Contig1002,Contig15335,Contig32800,Contig671,Contig16785,Contig23889,Contig10737,Contig20188,	0.00221465	0.0145798
ko00624	Polycyclic aromatic hydrocarbon degradation	16	3	13	583	73	5887	Contig11974,Contig14570,Contig22453,Contig6526,Contig10336,Contig34211,Contig12002,Contig1002,Contig15335,Contig32800,Contig671,Contig16785,Contig3543,Contig23889,Contig10737,Contig20188,	Contig14570,Contig6526,Contig3543,	Contig11974,Contig22453,Contig10336,Contig34211,Contig12002,Contig1002,Contig15335,Contig32800,Contig671,Contig16785,Contig23889,Contig10737,Contig20188,	0.0029521	0.0170646
ko05031	Amphetamine addiction	16	2	14	583	43	5887	Contig14708,Contig1644,Contig10528,Contig28346,Contig8516,Contig6275,Contig68818,Contig29388,Contig10961,Contig37532,Contig7531,Contig4879,Contig577,Contig88894,Contig68819,Contig3845,	Contig7531,Contig4879,	Contig14708,Contig1644,Contig10528,Contig28346,Contig8516,Contig6275,Contig68818,Contig29388,Contig10961,Contig37532,Contig577,Contig88894,Contig68819,Contig3845,	6.00719e-06	0.000203386
ko04270	Vascular smooth muscle contraction	16	2	14	583	46	5887	Contig14708,Contig1644,Contig10528,Contig28346,Contig8516,Contig6275,Contig68818,Contig29388,Contig10961,Contig37532,Contig7531,Contig4879,Contig577,Contig88894,Contig68819,Contig3845,	Contig7531,Contig4879,	Contig14708,Contig1644,Contig10528,Contig28346,Contig8516,Contig6275,Contig68818,Contig29388,Contig10961,Contig37532,Contig577,Contig88894,Contig68819,Contig3845,	1.42526e-05	0.000337788
ko04916	Melanogenesis	16	2	14	583	55	5887	Contig14708,Contig1644,Contig28346,Contig8516,Contig6275,Contig68818,Contig29388,Contig10961,Contig37532,Contig959,Contig7531,Contig4879,Contig577,Contig88894,Contig68819,Contig3845,	Contig7531,Contig4879,	Contig14708,Contig1644,Contig28346,Contig8516,Contig6275,Contig68818,Contig29388,Contig10961,Contig37532,Contig959,Contig577,Contig88894,Contig68819,Contig3845,	0.000127785	0.00144215
ko00195	Photosynthesis	15	14	1	583	41	5887	Contig226,Contig249,Contig2064,Contig685,Contig490,Contig474,Contig1296,Contig556,Contig129,Contig5810,Contig691,Contig765,Contig483,Contig106,Contig95,	Contig226,Contig249,Contig2064,Contig685,Contig490,Contig474,Contig1296,Contig556,Contig129,Contig691,Contig765,Contig483,Contig106,Contig95,	Contig5810,	1.34427e-05	0.00035399
ko00680	Methane metabolism	15	6	9	583	75	5887	Contig16466,Contig801,Contig14895,Contig279,Contig268,Contig210,Contig298,Contig11815,Contig3370,Contig56,Contig13673,Contig16568,Contig13198,Contig6464,Contig435,	Contig801,Contig279,Contig268,Contig298,Contig56,Contig435,	Contig16466,Contig14895,Contig210,Contig11815,Contig3370,Contig13673,Contig16568,Contig13198,Contig6464,	0.00907896	0.0384234
ko00363	Bisphenol degradation	15	3	12	583	59	5887	Contig11974,Contig14570,Contig22453,Contig6526,Contig10336,Contig12002,Contig1002,Contig15335,Contig32800,Contig671,Contig16785,Contig3543,Contig23889,Contig10737,Contig20188,	Contig14570,Contig6526,Contig3543,	Contig11974,Contig22453,Contig10336,Contig12002,Contig1002,Contig15335,Contig32800,Contig671,Contig16785,Contig23889,Contig10737,Contig20188,	0.0008502	0.00649992
ko00627	Aminobenzoate degradation	15	3	12	583	66	5887	Contig11974,Contig14570,Contig22453,Contig6526,Contig10336,Contig12002,Contig1002,Contig15335,Contig32800,Contig671,Contig16785,Contig3543,Contig23889,Contig10737,Contig20188,	Contig14570,Contig6526,Contig3543,	Contig11974,Contig22453,Contig10336,Contig12002,Contig1002,Contig15335,Contig32800,Contig671,Contig16785,Contig23889,Contig10737,Contig20188,	0.00267962	0.0162839
ko04970	Salivary secretion	15	2	13	583	29	5887	Contig14708,Contig1644,Contig28346,Contig8516,Contig6275,Contig68818,Contig29388,Contig10961,Contig37532,Contig7531,Contig4879,Contig577,Contig88894,Contig68819,Contig3845,	Contig7531,Contig4879,	Contig14708,Contig1644,Contig28346,Contig8516,Contig6275,Contig68818,Contig29388,Contig10961,Contig37532,Contig577,Contig88894,Contig68819,Contig3845,	1.63148e-07	9.66651e-06
ko04971	Gastric acid secretion	15	2	13	583	30	5887	Contig14708,Contig1644,Contig28346,Contig8516,Contig6275,Contig68818,Contig29388,Contig10961,Contig37532,Contig7531,Contig4879,Contig577,Contig88894,Contig68819,Contig3845,	Contig7531,Contig4879,	Contig14708,Contig1644,Contig28346,Contig8516,Contig6275,Contig68818,Contig29388,Contig10961,Contig37532,Contig577,Contig88894,Contig68819,Contig3845,	2.55363e-07	1.21042e-05
ko04740	Olfactory transduction	15	2	13	583	27	5887	Contig14708,Contig1644,Contig28346,Contig8516,Contig6275,Contig68818,Contig29388,Contig10961,Contig37532,Contig7531,Contig4879,Contig577,Contig88894,Contig68819,Contig3845,	Contig7531,Contig4879,	Contig14708,Contig1644,Contig28346,Contig8516,Contig6275,Contig68818,Contig29388,Contig10961,Contig37532,Contig577,Contig88894,Contig68819,Contig3845,	6.28201e-08	1.48884e-05
ko04744	Phototransduction	15	2	13	583	27	5887	Contig14708,Contig1644,Contig28346,Contig8516,Contig6275,Contig68818,Contig29388,Contig10961,Contig37532,Contig7531,Contig4879,Contig577,Contig88894,Contig68819,Contig3845,	Contig7531,Contig4879,	Contig14708,Contig1644,Contig28346,Contig8516,Contig6275,Contig68818,Contig29388,Contig10961,Contig37532,Contig577,Contig88894,Contig68819,Contig3845,	6.28201e-08	1.48884e-05
ko04713	Circadian entrainment	15	2	13	583	32	5887	Contig14708,Contig1644,Contig28346,Contig8516,Contig6275,Contig68818,Contig29388,Contig10961,Contig37532,Contig7531,Contig4879,Contig577,Contig88894,Contig68819,Contig3845,	Contig7531,Contig4879,	Contig14708,Contig1644,Contig28346,Contig8516,Contig6275,Contig68818,Contig29388,Contig10961,Contig37532,Contig577,Contig88894,Contig68819,Contig3845,	5.93884e-07	2.34584e-05
ko04745	Phototransduction - fly	15	2	13	583	45	5887	Contig14708,Contig1644,Contig28346,Contig8516,Contig6275,Contig68818,Contig29388,Contig10961,Contig37532,Contig7531,Contig4879,Contig577,Contig88894,Contig68819,Contig3845,	Contig7531,Contig4879,	Contig14708,Contig1644,Contig28346,Contig8516,Contig6275,Contig68818,Contig29388,Contig10961,Contig37532,Contig577,Contig88894,Contig68819,Contig3845,	4.09979e-05	0.000647767
ko04015	Rap1 signaling pathway	15	2	13	583	65	5887	Contig14708,Contig1644,Contig28346,Contig8516,Contig6275,Contig68818,Contig29388,Contig10961,Contig37532,Contig7531,Contig4879,Contig577,Contig88894,Contig68819,Contig3845,	Contig7531,Contig4879,	Contig14708,Contig1644,Contig28346,Contig8516,Contig6275,Contig68818,Contig29388,Contig10961,Contig37532,Contig577,Contig88894,Contig68819,Contig3845,	0.00230125	0.0147404
ko00592	alpha-Linolenic acid metabolism	15	1	14	583	63	5887	Contig9585,Contig23113,First_Contig8,Contig4556,Contig3585,Contig4557,Contig3014,Contig3070,Contig1781,Contig13905,Contig9430,Contig6827,Contig9919,Contig15183,Contig13517,	Contig1781,	Contig9585,Contig23113,First_Contig8,Contig4556,Contig3585,Contig4557,Contig3014,Contig3070,Contig13905,Contig9430,Contig6827,Contig9919,Contig15183,Contig13517,	0.00167823	0.0116983
ko00980	Metabolism of xenobiotics by cytochrome P450	14	1	13	583	65	5887	Contig16466,Contig27553,Contig13746,Contig4812,Contig14934,Contig13673,Contig16568,Contig24323,Contig72327,Contig13706,Contig31564,Contig5008,Contig10421,Contig36526,	Contig4812,	Contig16466,Contig27553,Contig13746,Contig14934,Contig13673,Contig16568,Contig24323,Contig72327,Contig13706,Contig31564,Contig5008,Contig10421,Contig36526,	0.0058241	0.027065
ko00982	Drug metabolism - cytochrome P450	13	0	13	583	57	5887	Contig16466,Contig27553,Contig13746,Contig14934,Contig13673,Contig16568,Contig24323,Contig72327,Contig13706,Contig31564,Contig5008,Contig10421,Contig36526,	-	Contig16466,Contig27553,Contig13746,Contig14934,Contig13673,Contig16568,Contig24323,Contig72327,Contig13706,Contig31564,Contig5008,Contig10421,Contig36526,	0.00456488	0.0225391
ko00350	Tyrosine metabolism	13	0	13	583	60	5887	Contig16466,Contig13255,Contig4649,Contig3714,Contig3472,Contig8459,Contig13673,Contig547,Contig16568,Contig10061,Contig13706,Contig7220,Contig13970,	-	Contig16466,Contig13255,Contig4649,Contig3714,Contig3472,Contig8459,Contig13673,Contig547,Contig16568,Contig10061,Contig13706,Contig7220,Contig13970,	0.00712988	0.0318827
ko00906	Carotenoid biosynthesis	12	9	3	583	50	5887	Contig92134,Contig1763,Contig3270,Contig9039,Contig4202,Contig3229,Contig22179,Contig89719,Contig2640,Contig1933,Contig1764,Contig8456,	Contig1763,Contig9039,Contig4202,Contig3229,Contig22179,Contig2640,Contig1933,Contig1764,Contig8456,	Contig92134,Contig3270,Contig89719,	0.00396777	0.0208969
ko00196	Photosynthesis - antenna proteins	11	11	0	583	14	5887	Contig565,Contig139,Contig2154,Contig601,Contig70,First_Contig17,Contig392,Contig2352,Contig189,Contig299,Contig592,	Contig565,Contig139,Contig2154,Contig601,Contig70,First_Contig17,Contig392,Contig2352,Contig189,Contig299,Contig592,	-	6.54589e-08	5.17126e-06
ko03320	PPAR signaling pathway	11	0	11	583	48	5887	Contig8166,Contig11361,Contig3585,Contig1615,Contig6519,Contig6028,Contig9430,Contig13211,Contig6827,Contig1823,Contig15183,	-	Contig8166,Contig11361,Contig3585,Contig1615,Contig6519,Contig6028,Contig9430,Contig13211,Contig6827,Contig1823,Contig15183,	0.00781668	0.0343065
ko00830	Retinol metabolism	9	1	8	583	33	5887	Contig16466,Contig4812,Contig13673,Contig13902,Contig16568,Contig4278,Contig20973,Contig13706,Contig32465,	Contig4812,	Contig16466,Contig13673,Contig13902,Contig16568,Contig4278,Contig20973,Contig13706,Contig32465,	0.004292	0.0221131
ko01220	Degradation of aromatic compounds	9	0	9	583	33	5887	Contig16466,Contig41405,Contig4318,Contig1243,Contig13673,Contig16568,Contig13706,Contig52609,Contig2625,	-	Contig16466,Contig41405,Contig4318,Contig1243,Contig13673,Contig16568,Contig13706,Contig52609,Contig2625,	0.004292	0.0226045
ko03040	Spliceosome	8	1	7	583	239	5887	Contig4324,Contig3586,Contig7639,Contig634,Contig10347,Contig6917,Contig4978,Contig74,	Contig4978,	Contig4324,Contig3586,Contig7639,Contig634,Contig10347,Contig6917,Contig74,	0.000453361	0.00429786
ko04727	GABAergic synapse	7	1	6	583	27	5887	Contig21465,Contig1576,Contig11324,Contig143,Contig9821,Contig3902,Contig1127,	Contig143,	Contig21465,Contig1576,Contig11324,Contig9821,Contig3902,Contig1127,	0.0129192	0.0493849
ko04973	Carbohydrate digestion and absorption	6	1	5	583	13	5887	Contig8417,Contig8490,Contig10428,Contig9215,Contig8580,Contig7410,	Contig8417,	Contig8490,Contig10428,Contig9215,Contig8580,Contig7410,	0.000788363	0.00644283
ko04918	Thyroid hormone synthesis	6	0	6	583	21	5887	Contig2131,Contig8482,Contig403,Contig11347,Contig11393,Contig11348,	-	Contig2131,Contig8482,Contig403,Contig11347,Contig11393,Contig11348,	0.0114408	0.0444502
ko03013	RNA transport	5	1	4	583	195	5887	Contig11002,Contig1410,Contig14829,First_Contig42,Contig5380,	Contig11002,	Contig1410,Contig14829,First_Contig42,Contig5380,	0.000282264	0.00278735
ko05203	Viral carcinogenesis	5	1	4	583	155	5887	Contig41649,Contig2222,Contig4076,Contig4473,Contig12640,	Contig41649,	Contig2222,Contig4076,Contig4473,Contig12640,	0.00471952	0.0228271
ko01051	Biosynthesis of ansamycins	4	4	0	583	8	5887	Contig699,Contig593,Contig82,First_Contig21,	Contig699,Contig593,Contig82,First_Contig21,	-	0.00275856	0.0163445
ko05168	Herpes simplex infection	4	1	3	583	163	5887	Contig10528,Contig959,Contig15013,Contig4256,	Contig4256,	Contig10528,Contig959,Contig15013,	0.000798108	0.00630506
ko04120	Ubiquitin mediated proteolysis	4	1	3	583	133	5887	Contig568,Contig9885,Contig15577,Contig4256,	Contig4256,	Contig568,Contig9885,Contig15577,	0.00700317	0.0319183
ko03015	mRNA surveillance pathway	4	1	3	583	130	5887	Contig10528,Contig11002,Contig4282,Contig1873,	Contig11002,	Contig10528,Contig4282,Contig1873,	0.00863758	0.0372201
ko00643	Styrene degradation	4	0	4	583	6	5887	Contig4649,Contig8459,Contig10061,Contig7220,	-	Contig4649,Contig8459,Contig10061,Contig7220,	0.000771004	0.006526
ko00440	Phosphonate and phosphinate metabolism	3	0	3	583	7	5887	Contig8547,Contig1416,Contig9711,	-	Contig8547,Contig1416,Contig9711,	0.011269	0.0445125
ko04111	Cell cycle - yeast	2	1	1	583	119	5887	Contig4282,Contig4256,	Contig4256,	Contig4282,	0.00133782	0.00960796
ko04977	Vitamin digestion and absorption	1	0	1	583	1	5887	Contig4347,	-	Contig4347,	0.00922746	0.0383668
ko03460	Fanconi anemia pathway	1	0	1	583	74	5887	Contig2054,	-	Contig2054,	0.0112001	0.0449903
