# Supplementary material for: Global Reprogramming of Transcription in Chinese Fir (Cunninghamia lanceolata) during Progressive Drought Stress and after Rewatering
Source: Int J Mol Sci. 2015 Jul 6;16(7):15194–219. doi: 10.3390/ijms160715194 (PMC4519895; doi:10.3390/ijms160715194)
Supplement: Supplementary file 1 [file ijms-16-15194-s001.zip › ijms-83291-supplementary information/File S3.xlsx]

## Sheet: Sheet1
Unigene_id	Unigene_length	protein_ID	protein_description	F_RPKM	E_RPKM	D_RPKM	C_RPKM	CK_RPKM
Contig46088	582	tr|B2ZX79|B2ZX79_CRYJA	AGL6-like MADS-box transcription factor OS=Cryptomeria japonica GN=CjAGL6 PE=2 SV=1	1.06525	1.63193	2.28864	0.712618	0.86841
Contig67855	1046	tr|B2ZX79|B2ZX79_CRYJA	AGL6-like MADS-box transcription factor OS=Cryptomeria japonica GN=CjAGL6 PE=2 SV=1	1.37718	2.3329	2.34382	0.895807	2.10082
Contig25879	523	tr|Q6RK04|Q6RK04_CAPAN	AP2 domain transcription factor OS=Capsicum annuum PE=2 SV=1	2.47543	0	0	9.9273	15.6301
Contig21973	409	tr|B9H9T5|B9H9T5_POPTR	AP2 domain-containing transcription factor OS=Populus trichocarpa GN=RAP31 PE=4 SV=1	3.38832	0.28581	0.377588	2.29099	1.77301
Contig2749	2056	tr|F6KQN5|F6KQN5_SOLLC	AP2 transcription factor SlAP2e OS=Solanum lycopersicum PE=2 SV=1	27.5469	14.7115	19.9239	40.8976	34.4154
Contig14078	626	tr|B9I9P1|B9I9P1_POPTR	AP2/ERF domain-containing transcription factor OS=Populus trichocarpa GN=ERF37 PE=4 SV=1	18.4967	6.27898	2.49783	32.9057	37.3848
Contig8995	568	tr|B9H2R7|B9H2R7_POPTR	AP2/ERF domain-containing transcription factor OS=Populus trichocarpa GN=ERF48 PE=4 SV=1	1.38043	76.8933	43.0266	1.64967	13.618
Contig36917	347	tr|B9IJG2|B9IJG2_POPTR	AP2/ERF domain-containing transcription factor OS=Populus trichocarpa GN=ERF51 PE=4 SV=1	2.31216	9.72733	10.2362	3.23154	1.64651
Contig83770	693	tr|A9PLA5|A9PLA5_POPTR	AP2/ERF domain-containing transcription factor OS=Populus trichocarpa GN=RAP2L15 PE=4 SV=1	0	4.2803	0.083568	0.0443315	0.0634186
Contig41315	846	tr|A9PL97|A9PL97_POPTR	AP2/ERF domain-containing transcription factor OS=Populus trichocarpa GN=RAP2L7 PE=4 SV=1	0.926814	3.22985	5.45355	2.61462	2.23382
Contig43436	2172	tr|Q9FV34|Q9FV34_PICAB	APETALA2-related transcription factor 1 OS=Picea abies GN=AP2L1 PE=2 SV=1	0.696807	0.181641	0.106653	0.558706	0.981368
Contig2447	3797	tr|D9ZIM3|D9ZIM3_MALDO	ARF domain class transcription factor OS=Malus domestica GN=ARF2 PE=2 SV=1	18.1193	11.4179	4.83495	20.6524	17.5704
Contig20059	1356	tr|B2ZX82|B2ZX82_CRYJA	B-class MADS-box transcription factor (Fragment) OS=Cryptomeria japonica PE=2 SV=1	3.55008	3.90086	5.73717	5.12029	5.50985
Contig12547	1906	tr|D9ZIQ3|D9ZIQ3_MALDO	BZIP domain class transcription factor OS=Malus domestica GN=BZIP15 PE=2 SV=1	12.5231	24.5093	26.7281	21.0265	17.1784
Contig35532	1399	tr|Q0GPF9|Q0GPF9_SOYBN	BZIP transcription factor bZIP123 OS=Glycine max GN=bZIP123 PE=2 SV=1	1.57711	13.9227	15.3302	0.252538	0.204195
Contig8666	3715	tr|Q00M78|Q00M78_SOYBN	Bzip transcription factor OS=Glycine max PE=4 SV=1	8.7614	10.5805	3.69976	18.2635	20.0285
Contig5340	344	tr|E0ZIA5|E0ZIA5_PICSI	BZIP transcription factor-like protein (Fragment) OS=Picea sitchensis PE=2 SV=1	12.8808	11.4263	12.1774	26.1224	20.0582
Contig3346	2523	tr|D9ZIW6|D9ZIW6_MALDO	COL domain class transcription factor OS=Malus domestica GN=COL14 PE=2 SV=1	14.433	19.5464	12.8695	16.268	13.0558
Contig18340	2189	tr|B0BCH1|B0BCH1_PINPS	Dof transcription factor OS=Pinus pinaster GN=dof 5 PE=2 SV=1	5.33957	43.6759	10.2121	18.0204	30.407
Contig105527	325	tr|D1GC12|D1GC12_BRACI	ERF2 transcription factor OS=Brassica carinata GN=ERF2.2 PE=2 SV=1	0.112212	0.314721	1.18795	0	0
Contig58721	1008	tr|D3Y3F3|D3Y3F3_9ROSI	ERF3 transcription factor OS=Vitis pseudoreticulata PE=2 SV=1	1.12157	10.1762	2.08746	1.21912	1.59141
First_Contig436	1485	sp|O80338|EF101_ARATH	Ethylene-responsive transcription factor 2 OS=Arabidopsis thaliana GN=ERF2 PE=2 SV=1	15.6313	6.95671	3.17187	22.6224	36.3727
Contig59991	375	sp|O80340|ERF78_ARATH	Ethylene-responsive transcription factor 4 OS=Arabidopsis thaliana GN=ERF4 PE=1 SV=1	0.291752	2.84448	2.47094	1.55657	1.81656
Contig22004	329	sp|Q8H0T5|ERF73_ARATH	Ethylene-responsive transcription factor ERF073 OS=Arabidopsis thaliana GN=ERF073 PE=2 SV=1	9.08955	13.4129	6.86502	9.94489	6.41203
Contig36255	1414	tr|J7FHR3|J7FHR3_SOYBN	Ethylene-responsive transcription factor ESR1 OS=Glycine max GN=ESR1 PE=4 SV=1	0.954282	0.330683	0.546088	0.651805	0.745954
Contig53553	945	tr|G7ZYZ6|G7ZYZ6_MEDTR	Ethylene-responsive transcription factor OS=Medicago truncatula GN=MTR_080s0051 PE=4 SV=1	1.96817	2.65955	17.8743	0.585176	0.790619
Contig67272	408	tr|G7IFJ0|G7IFJ0_MEDTR	Ethylene-responsive transcription factor OS=Medicago truncatula GN=MTR_2g015040 PE=4 SV=1	0.134077	0.859532	0.3312	0.451791	2.96226
Contig83197	1024	tr|G7J6Y5|G7J6Y5_MEDTR	Ethylene-responsive transcription factor RAP2-1 OS=Medicago truncatula GN=MTR_3g102100 PE=2 SV=1	0.0712286	5.2512	0.169666	0.120007	0.150217
Contig62367	697	tr|B9R9Y8|B9R9Y8_RICCO	Ethylene-responsive transcription factor, putative OS=Ricinus communis GN=RCOM_1502120 PE=4 SV=1	0.235453	1.15303	1.10785	0.176309	0.315273
Contig22091	1042	tr|Q923H7|Q923H7_MOUSE	ETS-related transcription factor ERF OS=Mus musculus GN=AY036118 PE=2 SV=1	27.2293	2.27174	0.203787	2.0491	36.2728
Contig11118	3194	tr|B9MXP6|B9MXP6_POPTR	GRAS family transcription factor OS=Populus trichocarpa GN=GRAS16 PE=4 SV=1	7.95833	1.345	0.296151	8.65673	9.15721
Contig48715	973	tr|B9HEW4|B9HEW4_POPTR	GRAS family transcription factor OS=Populus trichocarpa GN=GRAS17 PE=4 SV=1	1.5742	0.480561	0.436477	0.11051	1.1518
Contig4727	720	tr|B9GKM9|B9GKM9_POPTR	GRAS family transcription factor OS=Populus trichocarpa GN=GRAS18 PE=4 SV=1	0.0506514	0.040589	0	0.896051	0.244162
Contig18903	2580	tr|B9IAQ7|B9IAQ7_POPTR	GRAS family transcription factor OS=Populus trichocarpa GN=GRAS54 PE=4 SV=1	9.47064	27.7232	26.1056	11.9493	11.2172
First_Contig1712	3053	tr|B9IAQ7|B9IAQ7_POPTR	GRAS family transcription factor OS=Populus trichocarpa GN=GRAS54 PE=4 SV=1	5.26191	1.75172	1.94749	5.79115	5.05278
Contig82445	770	tr|B9H609|B9H609_POPTR	GRAS family transcription factor OS=Populus trichocarpa GN=GRAS70 PE=4 SV=1	0.118406	0.607254	0.701971	0.25934	0.142692
Contig103552	313	tr|B9IF61|B9IF61_POPTR	GRAS family transcription factor OS=Populus trichocarpa GN=GRAS72 PE=4 SV=1	0.116515	0.373471	0.616748	0	0
Contig5671	2230	tr|G7KDN6|G7KDN6_MEDTR	Heat stress transcription factor A-1d OS=Medicago truncatula GN=MTR_5g029680 PE=3 SV=1	7.35922	0.819061	0.4588	6.19257	5.0847
Contig61483	606	tr|G7J6F2|G7J6F2_MEDTR	Heat stress transcription factor B-4 OS=Medicago truncatula GN=MTR_3g101870 PE=3 SV=1	0.36108	0	0.0318551	0.456264	0.108785
Contig23547	603	tr|Q0QSP6|Q0QSP6_PICGL	Homeobox transcription factor KN1 (Fragment) OS=Picea glauca GN=KN1 PE=3 SV=1	0.302397	0.121161	0.192082	0.611378	0.218652
Contig71817	673	tr|Q0QS69|Q0QS69_PICGL	Homeobox transcription factor KN1 (Fragment) OS=Picea glauca GN=KN1 PE=4 SV=1	0.0541888	0.0868472	0.0286838	0.388016	0.228562
Contig11738	848	tr|Q0QNS5|Q0QNS5_PICGL	Homeobox transcription factor KN4 (Fragment) OS=Picea glauca GN=KN4 PE=4 SV=1	0.537574	0.396317	0.0682932	1.05063	0.362788
Contig45883	454	tr|Q0QNS5|Q0QNS5_PICGL	Homeobox transcription factor KN4 (Fragment) OS=Picea glauca GN=KN4 PE=4 SV=1	1.0041	0.933368	1.99845	1.7594	1.06485
Contig45369	911	tr|Q5SC62|Q5SC62_PICMA	Homeobox transcription factor KN4 OS=Picea mariana GN=Kn4 PE=2 SV=1	0.680542	0.898216	0.911176	1.33206	1.20607
Contig64167	376	tr|Q5SC62|Q5SC62_PICMA	Homeobox transcription factor KN4 OS=Picea mariana GN=Kn4 PE=2 SV=1	0.339472	0.272033	0.102682	0.490241	0.292215
Contig11986	2123	tr|D3Y3F4|D3Y3F4_9ROSI	HSF transcription factor OS=Vitis pseudoreticulata PE=2 SV=1	15.4431	51.0837	56.285	26.9014	21.6019
Contig30488	1074	tr|D8SNH9|D8SNH9_SELML	MADS-domain transcription factor OS=Selaginella moellendorffii GN=MADS3-1 PE=3 SV=1	0.305606	0.625842	1.50983	0.557797	0.306907
Contig17787	401	tr|D9ZJ52|D9ZJ52_MALDO	MYB domain class transcription factor OS=Malus domestica GN=MYB12 PE=2 SV=1	6.72995	21.2439	9.77245	5.86089	4.82235
Contig17788	343	tr|D9ZJ52|D9ZJ52_MALDO	MYB domain class transcription factor OS=Malus domestica GN=MYB12 PE=2 SV=1	0.425295	0.511209	1.06933	0.447839	0.576592
Contig28562	1114	tr|D9ZJ65|D9ZJ65_MALDO	MYB domain class transcription factor OS=Malus domestica GN=MYB40 PE=2 SV=1	0.687477	0.170518	0.207945	2.81294	1.16382
Contig45243	1567	tr|Q8LSX8|Q8LSX8_SEQSE	Myb transcription factor (Fragment) OS=Sequoia sempervirens GN=Myb PE=4 SV=1	0.302551	1.7251	1.65077	0.548953	1.23405
Contig4681	2054	tr|C6G416|C6G416_THATH	MYB transcription factor ML2 OS=Thalictrum thalictroides GN=MYBML2 PE=2 SV=1	11.745	5.97571	2.51876	12.0404	9.84255
Contig5006	1419	tr|Q9SLT1|Q9SLT1_TOBAC	Myb-related transcription factor LBM2 OS=Nicotiana tabacum GN=lbm2 PE=2 SV=1	5.07585	1.89473	2.06782	11.9185	57.6697
First_Contig642	2390	tr|B9T6I0|B9T6I0_RICCO	Nuclear transcription factor, X-box binding, putative OS=Ricinus communis GN=RCOM_0084020 PE=4 SV=1	5.18043	5.91207	6.52628	6.91561	5.42468
Contig27436	354	tr|Q9XGJ8|Q9XGJ8_GNEGN	Putative MADS domain transcription factor GGM9 OS=Gnetum gnemon GN=ggm9 PE=2 SV=1	2.78154	2.60045	2.34486	5.12029	3.28998
Contig2186	2050	tr|B3FNK5|B3FNK5_CUCSA	Putative myb family transcription factor OS=Cucumis sativus PE=2 SV=1	1.85903	1.3329	2.75909	1.28882	1.07193
Contig65698	326	tr|Q6ZGZ2|Q6ZGZ2_ORYSJ	Putative transcription factor EIL1 OS=Oryza sativa subsp. japonica GN=OJ1743_B12.20 PE=4 SV=1	0.727143	0.224111	0.236861	0.0942385	0.134813
Contig72352	359	tr|O49759|O49759_ARATH	Putative transcription factor OS=Arabidopsis thaliana GN=MYB20 PE=2 SV=2	0.457133	0.407021	0.268861	0.556244	0.979368
Contig9027	2218	tr|Q6R7N3|Q6R7N3_VITAE	Putative WRKY transcription factor 30 OS=Vitis aestivalis PE=2 SV=1	2.75409	12.7081	0.452578	3.76058	4.35925
Contig40971	1224	tr|K7Z282|K7Z282_CUNLA	R2R3 transcription factor OS=Cunninghamia lanceolata GN=MYB1 PE=2 SV=1	0.342642	1.62356	3.78514	3.21273	1.63373
Contig78153	384	tr|I6LFW0|I6LFW0_PICGL	R2R3-MYB transcription factor MYB11 (Fragment) OS=Picea glauca PE=4 SV=1	0.0949715	0.266365	0	0.240014	0.515029
Contig10853	779	tr|A5JYF5|A5JYF5_PICGL	R2R3-MYB transcription factor MYB11 OS=Picea glauca PE=2 SV=1	0.304299	0.187574	0.0495615	0.138031	1.74894
Contig11821	2034	tr|A5JYF5|A5JYF5_PICGL	R2R3-MYB transcription factor MYB11 OS=Picea glauca PE=2 SV=1	0.95924	12.2701	4.55557	0.830726	0.475359
Contig8965	1537	tr|A5JYF5|A5JYF5_PICGL	R2R3-MYB transcription factor MYB11 OS=Picea glauca PE=2 SV=1	0.581322	7.53894	2.12258	1.10934	1.58697
Contig33753	887	tr|C0JTD7|C0JTD7_PINTA	R2R3-MYB transcription factor MYB5 (Fragment) OS=Pinus taeda PE=2 SV=1	4.07039	2.96524	8.16131	2.89207	2.87379
Contig24617	1256	tr|A5JYE9|A5JYE9_PICGL	R2R3-MYB transcription factor MYB5 OS=Picea glauca PE=2 SV=1	1.8583	1.48913	0.507197	2.98412	3.13172
Contig1326	1984	tr|I6LFW5|I6LFW5_PICGL	R2R3-MYB transcription factor MYB6 (Fragment) OS=Picea glauca PE=4 SV=1	13.1153	11.0032	10.1289	11.6058	11.7404
Contig23963	354	tr|Q27IP0|Q27IP0_PINTA	R2R3-MYB transcription factor MYB7 OS=Pinus taeda PE=2 SV=1	30.1333	121.767	22.7397	36.4062	58.8471
Contig30590	967	tr|I6LFW3|I6LFW3_PICGL	R2R3-MYB transcription factor MYB8 (Fragment) OS=Picea glauca PE=4 SV=1	0.565704	0.181328	0.139741	0.571863	0.20452
First_Contig1649	2365	tr|I6LFW2|I6LFW2_PICGL	R2R3-MYB transcription factor MYB9 (Fragment) OS=Picea glauca PE=4 SV=1	4.61067	10.8679	12.0396	4.87132	4.89666
Contig81426	527	tr|H9XUF9|H9XUF9_9MAGN	R2R3-MYB transcription factor MYB9 OS=Epimedium sagittatum GN=MYB9 PE=2 SV=1	0.0692012	0	0.183152	0.291478	0.125092
Contig14547	1852	tr|H6S373|H6S373_PRUAV	R2R3-MYB transcription factor OS=Prunus avium GN=MYBPA1 PE=2 SV=1	1.87071	3.29797	45.9674	7.50626	22.1525
Contig69284	484	tr|B9SX81|B9SX81_RICCO	R2r3-myb transcription factor, putative OS=Ricinus communis GN=RCOM_0859200 PE=4 SV=1	0.150699	0.362282	0.119654	0.539535	0.090804
Contig9189	1300	tr|B1PPT8|B1PPT8_PINPS	R2R3-Myb5 transcription factor (Fragment) OS=Pinus pinaster GN=Myb5 PE=4 SV=1	23.0316	7.67694	9.02843	23.833	18.1544
Contig50870	1006	tr|G3CHK4|G3CHK4_PONTR	Ring zinc finger transcription factor OS=Poncirus trifoliata PE=2 SV=1	1.8307	0.726245	0.287836	1.61854	2.0096
Contig18208	2657	tr|B1PPU0|B1PPU0_PINPS	Scarecrow-like 1 transcription factor (Fragment) OS=Pinus pinaster GN=SCL1 PE=4 SV=1	4.92064	5.91741	4.51182	6.98958	6.33516
Contig25440	2314	tr|D9ZJB4|D9ZJB4_MALDO	SCL domain class transcription factor OS=Malus domestica GN=SCL29 PE=2 SV=1	2.77379	7.2113	9.77724	3.23282	6.15364
Contig8726	4407	tr|K7UCC7|K7UCC7_MAIZE	Squamosa promoter-binding protein-like (SBP domain) transcription factor family protein OS=Zea mays GN=ZEAMMB73_575738 PE=4 SV=1	6.10714	26.3362	26.1901	5.06104	5.64946
Contig25924	2734	tr|F5AII1|F5AII1_9ASTR	TB1-like TCP family transcription factor (Fragment) OS=Helianthus exilis PE=4 SV=1	4.35521	4.93838	2.65486	4.2588	2.90154
Contig6573	3014	tr|F5AIH1|F5AIH1_HELPE	TB1-like TCP family transcription factor (Fragment) OS=Helianthus petiolaris PE=4 SV=1	6.89693	5.84191	2.97185	9.77001	7.98346
Contig5543	2350	tr|D9ZJC5|D9ZJC5_MALDO	TCP domain class transcription factor OS=Malus domestica GN=TCP1 PE=2 SV=1	35.5922	22.5896	27.2723	38.6898	38.8435
Contig21705	2437	tr|Q52MZ2|Q52MZ2_TOBAC	TGA10 transcription factor OS=Nicotiana tabacum PE=2 SV=1	0.583624	0.42571	0.24556	0.90766	1.23534
Contig79468	1380	tr|Q52MZ2|Q52MZ2_TOBAC	TGA10 transcription factor OS=Nicotiana tabacum PE=2 SV=1	0.211415	0.794133	0.699428	0.278277	0.318472
Contig11849	552	tr|B2ZX80|B2ZX80_CRYJA	TM3-like MADS-box transcription factor OS=Cryptomeria japonica GN=CjSOC1 PE=2 SV=1	7.92805	9.02664	12.4148	9.23879	16.2819
Contig11850	739	tr|B2ZX80|B2ZX80_CRYJA	TM3-like MADS-box transcription factor OS=Cryptomeria japonica GN=CjSOC1 PE=2 SV=1	11.9178	14.9877	14.1059	15.4232	36.6936
Contig18232	799	tr|B2ZX77|B2ZX77_CRYJA	TM8-like MADS-box transcription factor OS=Cryptomeria japonica PE=2 SV=1	21.4752	5.46809	3.93816	19.302	19.3343
Contig20254	1160	tr|B2ZX77|B2ZX77_CRYJA	TM8-like MADS-box transcription factor OS=Cryptomeria japonica PE=2 SV=1	5.17169	4.93786	5.79126	6.5681	6.25138
Contig48101	525	tr|B2ZX78|B2ZX78_CRYJA	TM8-like MADS-box transcription factor OS=Cryptomeria japonica PE=2 SV=1	1.31983	1.78128	2.02235	2.92588	4.56234
Contig85599	769	tr|B2ZX77|B2ZX77_CRYJA	TM8-like MADS-box transcription factor OS=Cryptomeria japonica PE=2 SV=1	2.27635	2.33717	1.40577	1.51811	7.02957
Contig99355	534	tr|D6MK77|D6MK77_9ASPA	Transcription factor (Fragment) OS=Lycoris longituba PE=2 SV=1	0.102441	0.437814	0.903755	0.172594	0.370358
First_Contig1055	5031	tr|Q5QT30|Q5QT30_ORYSA	Transcription factor (Fragment) OS=Oryza sativa GN=myb3R1-genomic PE=2 SV=1	2.09855	3.33716	5.40257	2.47618	2.17081
Contig45878	585	tr|J7H9B9|J7H9B9_9CONI	Transcription factor 1 (Fragment) OS=Pinus densata GN=RAV1 PE=4 SV=1	2.02606	20.1072	10.7246	1.26038	1.27715
Contig47450	1039	tr|J7H5K8|J7H5K8_9CONI	Transcription factor 1 (Fragment) OS=Pinus densata GN=RAV1 PE=4 SV=1	2.65006	19.6187	5.36951	2.33592	6.45066
Contig11027	2112	tr|J7H688|J7H688_PINTB	Transcription factor 2 OS=Pinus tabuliformis GN=RAV2 PE=4 SV=1	40.6996	292.608	235.992	52.8903	64.4462
Contig15090	1447	tr|J7H6B4|J7H6B4_9CONI	Transcription factor 3 (Fragment) OS=Pinus densata GN=RAV3 PE=4 SV=1	48.7304	3.97868	1.10729	5.65815	43.5846
Contig27822	812	tr|J7HA63|J7HA63_9CONI	Transcription factor 3 (Fragment) OS=Pinus densata GN=RAV3 PE=4 SV=1	55.6243	19.0209	3.54227	0.870198	2.00261
Contig11425	799	tr|J7H6A9|J7H6A9_PINTB	Transcription factor 3 (Fragment) OS=Pinus tabuliformis GN=RAV3 PE=4 SV=1	5.13488	60.5513	63.083	2.903	4.40041
Contig15089	802	tr|J7H396|J7H396_PINTB	Transcription factor 3 (Fragment) OS=Pinus tabuliformis GN=RAV3 PE=4 SV=1	147.604	7.99836	2.8162	16.5101	42.1955
Contig50341	1112	tr|B2CSN5|B2CSN5_TAXCU	Transcription factor AP2 OS=Taxus cuspidata PE=2 SV=1	3.2304	1.30089	0.208319	0.593991	1.06711
Contig24319	3679	tr|B9RLH8|B9RLH8_RICCO	Transcription factor BIM1, putative OS=Ricinus communis GN=RCOM_1467110 PE=4 SV=1	0.669111	3.28463	1.94144	1.64924	1.20654
Contig1305	3734	sp|Q93YS6|GTE9_ARATH	Transcription factor GTE9 OS=Arabidopsis thaliana GN=GTE9 PE=1 SV=1	6.0798	6.95383	9.57973	7.40893	5.32592
Contig11906	324	tr|Q6LEQ1|Q6LEQ1_WHEAT	Transcription factor HBP-1b(C38) (Fragment) OS=Triticum aestivum PE=4 SV=1	10.468	11.861	10.2479	18.1581	15.3958
Contig17912	1668	tr|D7KZW7|D7KZW7_ARALL	Transcription factor jumonji domain-containing protein OS=Arabidopsis lyrata subsp. lyrata GN=ARALYDRAFT_479607 PE=4 SV=1	4.44931	3.14492	3.62243	5.31369	6.36314
Contig35910	360	tr|I3WCS1|I3WCS1_FRAAN	Transcription factor MYB5 OS=Fragaria ananassa PE=2 SV=1	8.30684	25.8958	35.3374	2.30413	8.17942
Contig18887	410	tr|B0LUS5|B0LUS5_SOYBN	Transcription factor OS=Glycine max GN=WRKY11 PE=2 SV=1	19.9245	49.4315	10.6879	22.5917	22.0818
Contig50083	993	tr|B0LUR6|B0LUR6_SOYBN	Transcription factor OS=Glycine max GN=WRKY38 PE=2 SV=1	0.495803	0.573887	1.03034	0.959088	1.28351
Contig98913	446	tr|F1T109|F1T109_POPTR	Transcription factor OS=Populus trichocarpa GN=PtVNS04 PE=2 SV=1	0.163538	0.294862	0.302981	0.103324	0.0492703
Contig1998	1256	tr|Q8S490|Q8S490_ORYSA	Transcription factor RAU1 (Fragment) OS=Oryza sativa GN=rau1 PE=2 SV=1	6.43144	1.88467	0.783849	9.74731	8.94029
Contig1943	4702	tr|B9T452|B9T452_RICCO	Transcription factor RF2a, putative OS=Ricinus communis GN=RCOM_0290330 PE=4 SV=1	8.60536	7.79392	9.20871	10.699	8.28603
Contig12733	2920	tr|Q9ZWK1|Q9ZWK1_TOBAC	Transcription factor TEIL OS=Nicotiana tabacum PE=2 SV=1	5.77635	31.8362	36.4268	6.1654	4.96685
Contig103189	313	tr|I6NNR4|I6NNR4_TAXWC	Transcription factor WRKY OS=Taxus wallichiana var. chinensis GN=WRKY1 PE=2 SV=1	0	0.466838	0.370049	0	0
Contig22662	1850	tr|I6NNR4|I6NNR4_TAXWC	Transcription factor WRKY OS=Taxus wallichiana var. chinensis GN=WRKY1 PE=2 SV=1	3.2625	25.188	14.0451	2.16713	2.89827
Contig28471	527	tr|I6NNR4|I6NNR4_TAXWC	Transcription factor WRKY OS=Taxus wallichiana var. chinensis GN=WRKY1 PE=2 SV=1	0.657412	2.30133	1.685	1.31165	0.959042
Contig40799	1425	tr|I6NNR4|I6NNR4_TAXWC	Transcription factor WRKY OS=Taxus wallichiana var. chinensis GN=WRKY1 PE=2 SV=1	0.703789	23.369	7.07144	0.140134	0.0771037
Contig46528	1155	tr|I6NNR4|I6NNR4_TAXWC	Transcription factor WRKY OS=Taxus wallichiana var. chinensis GN=WRKY1 PE=2 SV=1	0.473624	5.49059	3.79399	0.106396	0.114154
Contig61262	697	tr|I6NNR4|I6NNR4_TAXWC	Transcription factor WRKY OS=Taxus wallichiana var. chinensis GN=WRKY1 PE=2 SV=1	1.12494	4.02513	0.913973	0.595041	0.535965
Contig73974	891	tr|I6NNR4|I6NNR4_TAXWC	Transcription factor WRKY OS=Taxus wallichiana var. chinensis GN=WRKY1 PE=2 SV=1	0.0818609	0.278793	0.996626	0.0344801	0.0493256
Contig109378	409	tr|A9SRR4|A9SRR4_PHYPA	Transcription factor WRKY11 (Fragment) OS=Physcomitrella patens subsp. patens GN=WRKY11 PE=4 SV=1	0	0	0	0	1.07455
Contig26191	2155	tr|B9SR79|B9SR79_RICCO	Transcription factor, putative OS=Ricinus communis GN=RCOM_0111710 PE=4 SV=1	2.41153	1.30186	1.0839	2.66588	2.08019
Contig13422	2076	tr|B9T2G9|B9T2G9_RICCO	Transcription factor, putative OS=Ricinus communis GN=RCOM_0454040 PE=4 SV=1	8.07203	14.8021	13.6413	11.0915	6.67917
Contig10758	4191	tr|B9S7K7|B9S7K7_RICCO	Transcription factor, putative OS=Ricinus communis GN=RCOM_0609080 PE=4 SV=1	3.54161	4.75911	5.96031	3.84114	2.98342
Contig28691	1618	tr|B9S7K7|B9S7K7_RICCO	Transcription factor, putative OS=Ricinus communis GN=RCOM_0609080 PE=4 SV=1	3.53871	5.19278	9.25838	4.41459	4.53616
Contig18044	1538	tr|B9SHH4|B9SHH4_RICCO	Transcription factor, putative OS=Ricinus communis GN=RCOM_1121810 PE=4 SV=1	14.5829	3.34424	2.23417	14.5219	15.1593
Contig28126	2467	tr|B9RSE9|B9RSE9_RICCO	Transcription factor, putative OS=Ricinus communis GN=RCOM_1242450 PE=4 SV=1	3.70308	3.36426	2.34749	4.4582	4.02615
Contig51520	577	tr|B9RIA5|B9RIA5_RICCO	Transcription factor, putative OS=Ricinus communis GN=RCOM_1577400 PE=4 SV=1	1.3589	0.278566	0.802948	1.11812	1.21869
Contig40106	1424	tr|B2ZX88|B2ZX88_CRYJA	Type I MADS-box transcription factor OS=Cryptomeria japonica PE=2 SV=1	0.678672	0.174442	0.704929	0.614867	0.49381
Contig67628	453	tr|B2ZX88|B2ZX88_CRYJA	Type I MADS-box transcription factor OS=Cryptomeria japonica PE=2 SV=1	0	0	0.0426141	0.44082	0.242545
Contig67629	343	tr|B2ZX88|B2ZX88_CRYJA	Type I MADS-box transcription factor OS=Cryptomeria japonica PE=2 SV=1	0.0531619	0	0.0562805	0.492623	0.256263
Contig4344	1129	tr|K4JCV1|K4JCV1_PAPSO	WRKY transcription factor 46_b06 OS=Papaver somniferum PE=2 SV=1	12.2909	28.2016	9.50677	17.3609	18.3543
Contig27326	552	tr|Q6IEL9|Q6IEL9_ORYSI	WRKY transcription factor 62 OS=Oryza sativa subsp. indica GN=WRKY62 PE=2 SV=1	2.08111	0.555893	0.769371	0.890486	0.716562
Contig17654	3849	tr|E6Y3E1|E6Y3E1_PINMO	WRKY transcription factor PmWRKY109 (Fragment) OS=Pinus monticola PE=2 SV=1	2.19345	24.4521	18.572	1.9236	2.02675
Contig45463	966	tr|E6Y3E1|E6Y3E1_PINMO	WRKY transcription factor PmWRKY109 (Fragment) OS=Pinus monticola PE=2 SV=1	1.17033	1.45213	1.15905	1.62196	1.6606
Contig3659	3235	tr|E6Y3E7|E6Y3E7_PINMO	WRKY transcription factor PmWRKY115 (Fragment) OS=Pinus monticola PE=2 SV=1	10.3658	19.9555	22.443	15.641	12.981
Contig5207	2565	tr|E6Y3E9|E6Y3E9_PINMO	WRKY transcription factor PmWRKY117 (Fragment) OS=Pinus monticola PE=2 SV=1	4.03079	35.2227	27.1538	6.28808	5.20022
Contig25446	792	tr|B9T696|B9T696_RICCO	WRKY transcription factor, putative OS=Ricinus communis GN=RCOM_0139840 PE=4 SV=1	1.01303	1.19922	0.682472	1.74555	0.943352
