# Supplementary material for: Global Reprogramming of Transcription in Chinese Fir (Cunninghamia lanceolata) during Progressive Drought Stress and after Rewatering
Source: Int J Mol Sci. 2015 Jul 6;16(7):15194–219. doi: 10.3390/ijms160715194 (PMC4519895; doi:10.3390/ijms160715194)
Supplement: Supplementary file 1 [file ijms-16-15194-s001.zip › ijms-83291-supplementary information/File S4.xlsx]

## Sheet: Sheet1
Unigene_id	protein_ID:protein_description	CK_RPKM	C_RPKM	D_RPKM	E_RPKM	F_RPKM
Contig3270	tr|Q0EF33|Q0EF33_CRYJA:Putative 9-cis-epoxycarotenoid dioxygenase OS=Cryptomeria japonica GN=NCED PE=4 SV=1	7.8343	23.2389	576.856	811.016	3.25819
Contig92134	tr|Q0EEH1|Q0EEH1_TAXDI:Putative 9-cis-epoxycarotenoid dioxygenase OS=Taxodium distichum GN=NCED PE=4 SV=1	0.241479	0.270081	7.80654	32.018	0.0801517
Contig21431	tr|D8RLA4|D8RLA4_SELML:ATP-binding cassette transporter OS=Selaginella moellendorffii GN=SmABCG9 PE=4 SV=1	16.8149	22.0913	2.4282	7.87274	7.225
Contig3073	tr|A9RAW0|A9RAW0_PHYPA:"ATP-binding cassette transporter, subfamily I, member 15, ABC component protein PpABCI15 (Fragment) OS=Physcomitrella patens subsp. patens GN=ppabci15 PE=4 SV=1"	112.235	128.804	115.835	96.984	59.6238
Contig7476	tr|D8RL77|D8RL77_SELML:ATP-binding cassette transporter OS=Selaginella moellendorffii GN=SmABCG22 PE=4 SV=1	29.7407	32.3997	8.29538	34.5877	30.2444
Contig9655	tr|D8RL77|D8RL77_SELML:ATP-binding cassette transporter OS=Selaginella moellendorffii GN=SmABCG22 PE=4 SV=1	8.62641	15.5281	550.142	143.284	7.29306
Contig10455	tr|E0Z5V6|E0Z5V6_PICSI:Auxin induced-like protein OS=Picea sitchensis PE=2 SV=1	12.5624	9.55637	0.444168	1.18965	5.00239
Contig17087	sp|Q6J163|5NG4_PINTA:Auxin-induced protein 5NG4 OS=Pinus taeda PE=2 SV=1	5.5899	10.618	0.594873	3.53161	11.4586
Contig54006	tr|G7L527|G7L527_MEDTR:Auxin-induced protein X15 OS=Medicago truncatula GN=MTR_7g118010 PE=4 SV=1	1.14451	0.853382	8.17748	2.58755	0.126629
Contig5460	tr|A9NV90|A9NV90_PICSI:Auxin induced-like protein OS=Picea sitchensis PE=2 SV=1	24.302	14.8618	74.7583	113.678	10.6398
Contig6926	tr|B2KZF8|B2KZF8_PICAB:Auxin-responsive protein IAA7 OS=Picea abies GN=IAA7 PE=2 SV=1	18.3038	16.2394	2.72729	11.3562	16.4482
Contig7592	tr|B5TXD0|B5TXD0_PICAB:PIN-like auxin efflux carrier OS=Picea abies PE=2 SV=2	12.7054	21.1135	6.14755	5.48687	16.8883
Contig8992	tr|B9R824|B9R824_RICCO:"Auxin-induced protein 5NG4, putative OS=Ricinus communis GN=RCOM_1596180 PE=4 SV=1"	38.1301	17.2241	19.2602	12.9145	12.1494
Contig97379	tr|D7M515|D7M515_ARALL:Auxin-responsive family protein OS=Arabidopsis lyrata subsp. lyrata GN=ARALYDRAFT_912150 PE=4 SV=1	0.0478749	0.150597	15.7924	3.26304	0.794532
